# Supplementary material for: Untargeted metabolomics analysis on kidney tissues from mice reveals potential hypoxia biomarkers
Source: Sci Rep. 2023 Oct 16;13:17516. doi: 10.1038/s41598-023-44629-y (PMC10579359; doi:10.1038/s41598-023-44629-y)
Supplement: Supplementary file 1 — Supplementary Information 1. [file 41598_2023_44629_MOESM1_ESM.xlsx]

## Sheet: Data Key & Explanation
	Data Key & Explanation
Chemical Annotation	The column IDs for the metabolites in each of the above sets is "CHEM_ID" from this table. Use this table to find the name of the metabolite and other identifiers
Sample MetaData	A combination of client-reported and Metabolon-generated metadata linked to each sample analyzed (e.g. age, race, BMI, client-ID, etc.).
Peak Area Data	These are the unnormalized peak areas (i.e. total ion counts, integrated area-under-the-curve).
Batch-normalized Data	For each metabolite, the raw values in the experimental samples are divided by the median of those samples in each instrument batch, giving each batch and thus the metabolite a median of one. For studies containing < 144 total samples, typically no batch normalization is required and the Batch-normalized data simply reflect median-scaled raw data. Please see "Batch and Batch Correction" section b…
Batch-norm-Imputed Data	To remove batch variability, for each metabolite, the values in the experimental samples are divided by the median of those samples in each instrument batch, giving each batch and thus the metabolite a median of one. For each metabolite, the minimum value across all batches in the median scaled data is imputed for the missing values
Protein/DNA/Osmo/Mass/Vol-Normalized Data	For each sample, the Batch-normalized data is divided by the value of the normalizer. Then each metabolite is re-scaled to have median = 1 (divide the new values by the overall median for each metabolite). Then imputation is performed.
Log-Transformed Data	The Batch-norm-Imputed Data (or protein, volume, etc. normalized data if applicable) is transformed using the natural log. Metabolomic data typically displays a log-normal distribution, therefore, the log-transformed data is used for statistical analyses.
	The purpose of normalizing the data is to remove the instrument batch effects. The batch IDs for each arm of the platform are indicated by the LC Pos Early, LC Pos Late, LC Neg, and LC Polar. Note: there may be blank values for BATCH if there is not the corresponding sample on each arm of the platform (this typically occurs with the QC matrix samples)
Biochemical Name	Indicates a compound that has been confirmed based on an authentic chemical standard and we are highly confident in its identity. (Metabolomics Standards Initiative Tier 1 identification)
Biochemical Name*	Indicates a compound that has not been confirmed based on a standard, but we are confident in its identity. (Not Tier 1)
Biochemical Name**	Indicates a compound for which a standard is not available, but we are reasonably confident in its identity or the information provided. (Not Tier 1)
Biochemical Name (#) or [#]	Indicates a compound that is a structural isomer of another compound in the Metabolon spectral library. For example, a steroid that may be sulfated at one of several positions that are indistinguishable by the mass spectrometry data or a diacylglycerol for which more than one stereospecific molecule exists.
	Additional Definitions/Details
Missing Values/Compound Missingness	Missing metabolite values in an untargeted metabolomic dataset can typically be attributed to the signal falling below the limit of detection, which is influenced by several factors including, but not limited to, the sample amount available for extraction, sample type, extraction method, compound ionization efficiency, compound abundance, and compound reactivity. The untargeted metabolomics platf…
Imputation	Imputation is the process of replacing missing values in a dataset. Non-targeted metabolomics data usually contains missing values. When missing values are left blank in the data analysis, but are the result of falling below the limit of detection rather than a random event such as a random processing error (“missing-at-random”), the false negative rate increases, which weakens the statistical po…
Batch and Batch correction	For studies involving samples run over multiple days, it is necessary to normalize the data across the batches to generate the Batch-normalized data and correct for minor instrument technical variation from batch to batch. Essentially, each compound is corrected in instrument batch blocks by registering the medians of each batch to equal one (1.00) and normalizing each data point proportionately …
	Chemical Annotation Descriptions
CHEM ID	Unique identifier for each biochemical. CHEM IDs are listed in the top row of the data tabs and should be used to identify biochemicals in these tabs by referencing column A in the Chemical Annotation tab.
PATHWAY SORTORDER	An internally-generated number intended for sorting compounds by biochemical SUPER PATHWAY and SUB PATHWAY
CHEMICAL NAME	The name of the identified biochemical
PLOT NAME	A shorter name of the identified biochemical, convenient for plotting
	Definition
SUPER PATHWAY	The general biochemical class assigned to the identified biochemical (e.g. lipid, amino acid, carbohydrate, etc.) intended for sorting compounds by broad biochemical classes
SUB PATHWAY	A more specific biochemical class assigned to the identified biochemical (e.g. TCA cycle, monoacylglycerols, etc.) intended for grouping/sorting compounds by biochemical pathway/class
PLATFORM	The Metabolon untargeted metabolomics platform consists of four different methods (i.e. Pos Late, Pos Early, Polar, and Neg). This column indicates which method was used to report the values associated with the detected biochemical.
PUBCHEM	A unique numerical identifier assigned by the National Center for Biotechnology Information (NCBI) and searchable in the PubChem database
KEGG	An alphanumeric compound identifier and link to compound information in the Kyoto Encyclopedia of Genes and Genomes (KEGG)
HMDB	An alphanumeric compound identifier and link to compound information maintained by the Human Metabolome Database (HMDB)
COMP ID	An internally-generated Metabolon compound identifier
TYPE	Indicates whether a compound is named or unnamed/unknown. An unnamed/unknown molecule is reported based on a unique molecular signature including its retention time, accurate mass, and fragmentation pattern as well as its recurrent nature.
INCHIKEY	IUPAC textual chemical identifier derived from INChI
SMILES	Simplified molecular-input line-entry system (SMILES) line notation string for the identified molecule
CHEMSPIDER	A numerical identifier for the identified molecule as maintained in the ChemSpider database
CAS	A unique numerical identifier assigned by the Chemical Abstracts Service (CAS) to every chemical substance described in the open scientific literature
	Sample Metadata/Descriptors
	Definition
PARENT SAMPLE NAME	An internally-generated Metabolon sample Identifier
NEG, POLAR, POS EARLY, POS LATE	Batch identifiers for a given platform arm. Corresponds to the PLATFORM column in "Chemical Annotation"
© Metabolon, Inc. All rights reserved. The Metabolon name, logo and related trademarks and service marks, owned by Metabolon, Inc. are registered and/or used in the United States and many foreign countries. Any use, copying or reproduction of the trademarks, logos, information, images or designs contained in this document is strictly prohibited without the prior written permission of Metabolon, I…

## Sheet: Chemical Annotation
	CHEM_ID	LIB_ID	COMP_ID	CHRO_LIB_ENTRY_ID	SUPER_PATHWAY	Sub_Pathway	PATHWAY_SORTORDER	TYPE	INCHIKEY	SMILES	CHEMICAL_NAME	PLOT_NAME	CAS	CHEMSPIDER	HMDB	KEGG	PUBCHEM	PLATFORM
	49	400	1408	155357	Amino Acid & Derivatives	Arginine and proline metabolism	545	NAMED	KIDHWZJUCRJVML-UHFFFAOYSA-N	NCCCCN	putrescine	putrescine	110-60-1	13837702	HMDB0001414	C00134	1045	Pos Early
	50	400	485	155305	Amino Acid & Derivatives	Arginine and proline metabolism	553	NAMED	ATHGHQPFGPMSJY-UHFFFAOYSA-N	NCCCCNCCCN	spermidine	spermidine	124-20-9	1071	HMDB0001257	C00315	1102	Pos Early
	98	209	1417	124553	Amino Acid & Derivatives	Tryptophan Metabolism	277	NAMED	HCZHHEIFKROPDY-UHFFFAOYSA-N	OC1=C(C=CC=C2)C2=NC(C(O)=O)=C1	kynurenate	kynurenate	492-27-3	3712	HMDB0000715	C01717	3845	Neg
	111	305	1549	147711	Amino Acid & Derivatives	Leucine, Isoleucine and Valine Degradation	433	NAMED	DBXBTMSZEOQQDU-UHFFFAOYSA-N	CC(C(O)=O)CO	3-hydroxyisobutyrate	3-hydroxyisobutyrate	2068-83-9	10140307	HMDB0000023	C01188,C06001	11966314	Polar
	141	400	1416	155362	Amino Acid & Derivatives	Glutamate Metabolism	59	NAMED	BTCSSZJGUNDROE-UHFFFAOYSA-N	OC(CCCN)=O	gamma-aminobutyrate (GABA)	gamma-aminobutyrate (GABA)	56-12-2	116	HMDB0000112	C00334	119	Pos Early
	189	400	1498	155380	Amino Acid & Derivatives	Lysine degradation	118	NAMED	MXNRLFUSFKVQSK-UHFFFAOYSA-N	C[N+](C)(CCCCC(C([O-])=O)N)C	N6,N6,N6-trimethyllysine	N6,N6,N6-trimethyllysine	23284-33-5	140379	HMDB0001325	C03793	440120	Pos Early
	192	400	37496	156406	Amino Acid & Derivatives	Arginine and proline metabolism	546	NAMED	KLZGKIDSEJWEDW-UHFFFAOYSA-N	CC(NCCCCN)=O	N-acetylputrescine	N-acetylputrescine	18233-70-0	109095	HMDB0002064	C02714	122356	Pos Early
	194	209	2829	124831	Amino Acid & Derivatives	Methionine and derivatives	443	NAMED	PYUSHNKNPOHWEZ-UHFFFAOYSA-N	CSCCC(C(O)=O)NC=O	N-formylmethionine	N-formylmethionine	4289-98-9	388809	HMDB0001015	C03145	439750	Neg
	197	209	42382	124939	Amino Acid & Derivatives	Betaine Metabolism	452	NAMED	ZJUKTBDSGOFHSH-UHFFFAOYSA-N	OC1C(N2C=NC3=C2N=CN=C3N)OC(CSCCC(N)C(O)=O)C1O	S-adenosylhomocysteine (SAH)	S-adenosylhomocysteine (SAH)	979-92-0	16788012	HMDB0000939	C00021	439155	Neg
	212	400	1419	155365	Amino Acid & Derivatives	Methionine Metabolism	564	NAMED	WUUGFSXJNOTRMR-IOSLPCCCSA-N	NC1=NC=NC2=C1N=CN2[C@H]3[C@H](O)[C@H](O)[C@@H](CSC)O3	5-methylthioadenosine (MTA)	5-methylthioadenosine (MTA)	2457-80-9	388321	HMDB0001173	C00170	439176	Pos Early
	231	400	1638	155435	Amino Acid & Derivatives	Arginine and Proline Metabolism	490	NAMED	ODKSFYDXXFIFQN-UHFFFAOYSA-N	N=C(N)NCCCC(N)C(O)=O	arginine	arginine	1119-34-2	227	HMDB0000517	C00062	6322	Pos Early
	232	400	15497	155552	Amino Acid & Derivatives	Urea cycle	491	NAMED	KDZOASGQNOPSCU-UHFFFAOYSA-N	NC(C(O)=O)CCCNC(NC(C(O)=O)CC(O)=O)=N	argininosuccinate	argininosuccinate	156637-58-0	805	HMDB0000052	C03406	60150382	Pos Early
	234	400	443	155304	Amino Acid & Derivatives	Aspartate Metabolism	36	NAMED	CKLJMWTZIZZHCS-UHFFFAOYSA-N	NC(C(O)=O)CC(O)=O	aspartate	aspartate	56-84-8	5745	HMDB0000191	C00049	5960	Pos Early
	240	209	32197	123321	Amino Acid & Derivatives	Phenylpropanoic acids	186	NAMED	JVGVDSSUAVXRDY-UHFFFAOYSA-N	OC(C(O)=O)CC1=CC=C(O)C=C1	3-(4-hydroxyphenyl)lactate	3-(4-hydroxyphenyl)lactate (HPLA)	6482-98-0	9010	HMDB0000755	C03672	9378	Neg
	249	400	1768	155446	Amino Acid & Derivatives	Histidine Metabolism	86	NAMED	CQOVPNPJLQNMDC-ZETCQYMHSA-N	OC([C@H](CC1=CNC=N1)NC(CCN)=O)=O	carnosine	carnosine	305-84-0	388363	HMDB0000033	C00386	439224	Pos Early
	275	400	513	155307	Amino Acid & Derivatives	Creatinine Metabolism	537	NAMED	DDRJAANPRJIHGJ-UHFFFAOYSA-N	CN(C(N1)=N)CC1=O	creatinine	creatinine	60-27-5	568	HMDB0000562	C00791	588	Pos Early
	278	400	35637	156206	Amino Acid & Derivatives	Glutathione Metabolism	584	NAMED	ZUKPVRWZDMRIEO-UHFFFAOYSA-N	NC(C(NCC(O)=O)=O)CS	cysteinylglycine	cysteinylglycine	19246-18-5	58762	HMDB0000078	C01419	439498	Pos Early
	279	400	56	155296	Amino Acid & Derivatives	Methionine Metabolism	468	NAMED	LEVWYRKDKASIDU-UHFFFAOYSA-N	NC(C(O)=O)CSSCC(N)C(O)=O	cystine	cystine	56-89-3	575	HMDB0000192	C00491	67678	Pos Early
	310	400	15705	155581	Amino Acid & Derivatives	Methionine Metabolism	459	NAMED	ILRYLPWNYFXEMH-UHFFFAOYSA-N	OC(C(CCSCC(N)C(O)=O)N)=O	cystathionine	cystathionine	535-34-2	811	HMDB0000099	C02291	439258	Pos Early
	340	400	58	160611	Amino Acid & Derivatives	Glycine and Serine Metabolism	1	NAMED	DHMQDGOQFOQNFH-UHFFFAOYSA-N	NCC(O)=O	glycine	glycine	56-40-6	730	HMDB0000123	C00037	750	Pos Early
	344	400	43802	157048	Amino Acid & Derivatives	Creatinine Metabolism	535	NAMED	BPMFZUMJYQTVII-UHFFFAOYSA-N	NC(NCC(O)=O)=N	guanidinoacetate	guanidinoacetate	352-97-6	743	HMDB0000128	C00581	763	Pos Early
	354	400	1574	155412	Amino Acid & Derivatives	Histidine Metabolism	90	NAMED	NTYJJOPFIAHURM-UHFFFAOYSA-N	NCCC1=CNC=N1	histamine	histamine	51-45-6	753	HMDB0000870	C00388	774	Pos Early
	355	209	59	123153	Amino Acid & Derivatives	Histidine Metabolism	72	NAMED	HNDVDQJCIGZPNO-UHFFFAOYSA-N	NC(C(O)=O)CC1=CN=CN1	histidine	histidine	5934-29-2	752	HMDB0000177	C00135	6274	Neg
	358	305	590	146416	Amino Acid & Derivatives	Taurine and Hypotaurine Metabolism	476	NAMED	VVIUBCNYACGLLV-UHFFFAOYSA-N	NCCS(O)=O	hypotaurine	hypotaurine	300-84-5	96959	HMDB0000965	C00519	107812	Polar
	376	400	1125	155350	Amino Acid & Derivatives	Leucine, Isoleucine and Valine Degradation	390	NAMED	AGPKZVBTJJNPAG-UHFFFAOYSA-N	NC(C(O)=O)C(C)CC	isoleucine	isoleucine	73-32-5	769	HMDB0000172	C06418,C00407,C16424	6306	Pos Early
	381	305	6146	147948	Amino Acid & Derivatives	Lysine Degradation	125	NAMED	OYIFNHCXNCRBQI-UHFFFAOYSA-N	OC(CCCC(N)C(O)=O)=O	2-aminoadipate	2-aminoadipate	1118-90-7,542-32-5	456	HMDB0000510	C00956	92136	Polar
	391	400	2132	155460	Amino Acid & Derivatives	Urea cycle	499	NAMED	RHGKLRLOHDJJDR-UHFFFAOYSA-N	NC(C(O)=O)CCCNC(N)=O	citrulline	citrulline	372-75-8	810	HMDB0000904	C00327	9750	Pos Early
	392	400	1495	155377	Amino Acid & Derivatives	Lysine Degradation	124	NAMED	ZDGJAHTZVHVLOT-UHFFFAOYSA-N	NC(C(O)=O)CCCCNC(C(O)=O)CCC(O)=O	saccharopine	saccharopine	997-68-2	141086	HMDB0000279	C00449	160556	Pos Early
	397	400	60	155300	Amino Acid & Derivatives	Leucine, Isoleucine and Valine Degradation	337	NAMED	ROHFNLRQFUQHCH-YFKPBYRVSA-N	O=C([C@H](CC(C)C)N)O	leucine	leucine	61-90-5		HMDB0000687	C00123	6106	Pos Early
	407	400	1301	155354	Amino Acid & Derivatives	D-alpha Amino Acid	107	NAMED	KDXKERNSBIXSRK-UHFFFAOYSA-N	NC(C(O)=O)CCCCN	lysine	lysine	56-87-1	5747	HMDB0003405	C00739,C00047	5962	Pos Early
	415	400	1302	155355	Amino Acid & Derivatives	Betaine Metabolism	440	NAMED	FFEARJCKVFRZRR-UHFFFAOYSA-N	CSCCC(N)C(O)=O	methionine	methionine	63-68-3	5907	HMDB0000696	C00073	6137	Pos Early
	444	400	1493	155375	Amino Acid & Derivatives	Urea cycle	494	NAMED	AHLPHDHHMVZTML-BYPYZUCNSA-N	O=C(O)[C@@H](N)CCCN	ornithine	ornithine	3184-13-2	6026	HMDB0000214	C00077	6262	Pos Early
	460	400	64	155301	Amino Acid & Derivatives	Phenylalanine and Tyrosine Metabolism	142	NAMED	COLNVLDHVKWLRT-UHFFFAOYSA-N	NC(C(O)=O)CC1=CC=CC=C1	phenylalanine	phenylalanine	63-91-2	5910	HMDB0000159	C00079	6140	Pos Early
	480	400	1898	155455	Amino Acid & Derivatives	Arginine and Proline Metabolism	502	NAMED	ONIBWKKTOPOVIA-UHFFFAOYSA-N	OC(C1CCCN1)=O	proline	proline	147-85-3	128566	HMDB0000162	C00148,C000763	8988,145742,614	Pos Early
	503	400	1648	155437	Amino Acid & Derivatives	Methionine Metabolism	10	NAMED	MTCFGRXMJLQNBG-REOHCLBHSA-N	OC([C@@H](N)CO)=O	serine	serine	56-45-1	5736	HMDB0000187	C00065	5951	Pos Early
	504	400	2342	155468	Amino Acid & Derivatives	Tryptophan Metabolism	292	NAMED	QZAYGJVTTNCVMB-UHFFFAOYSA-N	NCCC1=CNC(C=C2)=C1C=C2O	serotonin	serotonin	153-98-0	5013	HMDB0000259	C00780	5202	Pos Early
	507	400	603	155336	Amino Acid & Derivatives	Arginine and proline metabolism	560	NAMED	PFNFFQXMRSDOHW-UHFFFAOYSA-N	NCCCNCCCCNCCCN	spermine	spermine	71-44-3	1072	HMDB0001256	C00750	1103	Pos Early
	512	400	2125	155458	Amino Acid & Derivatives	Taurine and Hypotaurine Metabolism	477	NAMED	XOAAWQZATWQOTB-UHFFFAOYSA-N	NCCS(=O)(O)=O	taurine	taurine	107-35-7	1091	HMDB0000251	C00245	1123	Pos Early
	533	400	1670	155443	Amino Acid & Derivatives	Urea cycle	492	NAMED	XSQUKJJJFZCRTK-UHFFFAOYSA-N	O=C(N)N	urea	urea	57-13-6	1143	HMDB0000294	C00086	1176	Pos Early
	537	400	607	155340	Amino Acid & Derivatives	Histidine Metabolism	80	NAMED	LOIYMIARKYCTBW-OWOJBTEDSA-N	O=C(O)/C=C/C1=CNC=N1	trans-urocanate	trans-urocanate	104-98-3	643824	HMDB0000301	C00785	736715	Pos Early
	561	400	57	155297	Amino Acid & Derivatives	Glutamate Metabolism	46	NAMED	WHUUTDBJXJRKMK-VKHMYHEASA-N	O=C(O)[C@@H](N)CCC(O)=O	glutamate	glutamate	56-86-0	591	HMDB0000148	C00025,C00217	33032	Pos Early
	563	400	53	155293	Amino Acid & Derivatives	Glutamate Metabolism	47	NAMED	ZDXPYRJPNDTMRX-VKHMYHEASA-N	OC([C@@H](N)CCC(N)=O)=O	glutamine	glutamine	56-85-9	5746	HMDB0000641	C00064	5961	Pos Early
	564	400	1284	155352	Amino Acid & Derivatives	Threonine and 2-Oxobutanoate Degradation	17	NAMED	AYFVYJQAPQTCCC-GBXIJSLDSA-N	N[C@H](C(O)=O)[C@H](O)C	threonine	threonine	72-19-5	6051	HMDB0000167	C00188	6288	Pos Early
	565	400	54	155294	Amino Acid & Derivatives	Tryptophan Metabolism	259	NAMED	QIVBCDIJIAJPQS-VIFPVBQESA-N	O=C(O)[C@@H](N)CC1=CNC2=C1C=CC=C2	tryptophan	tryptophan	73-22-3	6066	HMDB0000929	C00078	6305	Pos Early
	566	400	1649	155438	Amino Acid & Derivatives	Leucine, Isoleucine and Valine Degradation	421	NAMED	KZSNJWFQEVHDMF-BYPYZUCNSA-N	N[C@H](C(O)=O)C(C)C	valine	valine	72-18-4	6050	HMDB0000883	C00183	6287	Pos Early
	799	400	3141	155487	Amino Acid & Derivatives	Betaine Metabolism	7	NAMED	KWIUHFFTVRNATP-UHFFFAOYSA-N	O=C(C[N+](C)(C)C)[O-]	betaine	betaine	107-43-7	19951173,242	HMDB0000043	C00719	247	Pos Early
	800	400	1868	155454	Amino Acid & Derivatives	Methionine Metabolism	461	NAMED	XUJNEKJLAYXESH-REOHCLBHSA-N	SC[C@H](N)C(O)=O	cysteine	cysteine	56-89-3,52-90-4	5653	HMDB0000574	C00097	5862	Pos Early
	806	400	5086	155492	Amino Acid & Derivatives	Betaine Metabolism	6	NAMED	FFDGPVCHZBVARC-UHFFFAOYSA-N	CN(C)CC(O)=O	dimethylglycine	dimethylglycine	1118-68-9	653	HMDB0000092	C03626	673	Pos Early
	811	400	1126	155351	Amino Acid & Derivatives	Urea Cycle	29	NAMED	QNAYBMKLOCPYGJ-REOHCLBHSA-N	O=C(O)[C@@H](N)C	alanine	alanine	56-41-7	5735	HMDB0000161	C00041	5950	Pos Early
	815	400	1299	155353	Amino Acid & Derivatives	Thyroid hormone synthesis	167	NAMED	OUYCCCASQSFEME-QMMMGPOBSA-N	N[C@@H](CC1=CC=C(O)C=C1)C(O)=O	tyrosine	tyrosine	60-18-4	5833	HMDB0000158	C00082	6057	Pos Early
	917	400	512	155306	Amino Acid & Derivatives	Aspartate Metabolism	40	NAMED	DCXYFEDJOCDNAF-REOHCLBHSA-N	NC(C[C@H](N)C(O)=O)=O	asparagine	asparagine	70-47-3	6031	HMDB0000168	C00152	6267	Pos Early
	1001	400	32306	155905	Amino Acid & Derivatives	Arginine and Proline Metabolism	520	NAMED	PMMYEEVYMWASQN-DMTCNVIQSA-N	O[C@@H]1C[C@@H](C(O)=O)NC1	trans-4-hydroxyproline	hydroxyproline	51-35-4	5605	HMDB0000725	C01157	5810	Pos Early
	1021	209	1494	123209	Amino Acid & Derivatives	Glutathione Metabolism	587	NAMED	ODHCTXKNWHHXJC-VKHMYHEASA-N	O=C1CC[C@@H]([C@@](O)=O)N1	5-oxoproline	5-oxoproline	98-79-3	7127	HMDB0000267	C02237,C01879	439685,7405	Neg
	1023	400	1516	155390	Amino Acid & Derivatives	Methionine Metabolism	5	NAMED	FSYKKLYZXJSNPZ-UHFFFAOYSA-N	CNCC(O)=O	sarcosine	sarcosine	107-97-1	1057	HMDB0000271	C00213	1088	Pos Early
	1025	400	1444	155369	Amino Acid & Derivatives	Alpha amino acids	133	NAMED	HXEACLLIILLPRG-UHFFFAOYSA-N	OC(C1NCCCC1)=O	pipecolate	pipecolate	4043-87-2		HMDB0000070			Pos Early
	1082	209	1587	126818	Amino Acid & Derivatives	N-acyl-alpha amino acids	341	NAMED	WXNXCEHXYPACJF-ZETCQYMHSA-N	O=C(O)[C@H](CC(C)C)NC(C)=O	N-acetylleucine	N-acetylleucine	1188-21-2	64075	HMDB0011756	C02710	70912	Neg
	1083	209	1589	124587	Amino Acid & Derivatives	Methionine and derivatives	441	NAMED	XUYPXLNMDZIRQH-LURJTMIESA-N	O=C(O)[C@H](CCSC)NC(C)=O	N-acetylmethionine	N-acetylmethionine	65-82-7	395338	HMDB0011745	C02712	448580	Neg
	1084	209	1591	124807	Amino Acid & Derivatives	N-acyl-alpha amino acids	422	NAMED	IHYJTAOFMMMOPX-LURJTMIESA-N	O=C(O)[C@@H](NC(C)=O)C(C)C	N-acetylvaline	N-acetylvaline	96-81-1	60154	HMDB0011757		66789	Neg
	1094	209	2761	161549	Amino Acid & Derivatives	Thyroid hormone synthesis	250	NAMED	XUIIKFGFIJCVMT-LBPRGKRZSA-N	OC1=C(I)C=C(OC2=C(I)C=C(C[C@H](N)C(O)=O)C=C2I)C=C1I	thyroxine	thyroxine	51-48-9	5614	HMDB0000248	C01829	5819	Neg
	1110	209	1585	124585	Amino Acid & Derivatives	N-acyl-alpha amino acids	31	NAMED	KTHDTJVBEPMMGL-VKHMYHEASA-N	O=C(O)[C@@H](NC(C)=O)C	N-acetylalanine	N-acetylalanine	97-69-8	79449	HMDB0000766	C02847	88064	Neg
	1113	400	1558	155399	Amino Acid & Derivatives	Secondary Metabolite	568	NAMED	UZTFMUBKZQVKLK-UHFFFAOYSA-N	CC(NCCCC(O)=O)=O	4-acetamidobutanoate	4-acetamidobutanoate	3025-96-5	17180	HMDB0003681	C02946	18189	Pos Early
	1141	209	1669	124595	Amino Acid & Derivatives	Tyrosine Metabolism	180	NAMED	KKADPXVIOXHVKN-UHFFFAOYSA-N	OC1=CC=C(CC(C(O)=O)=O)C=C1	4-hydroxyphenylpyruvate	4-hydroxyphenylpyruvate	156-39-8	954	HMDB0000707	C01179	979	Neg
	1221	400	27718	155838	Amino Acid & Derivatives	Creatinine Metabolism	536	NAMED	CVSVTCORWBXHQV-UHFFFAOYSA-N	CN(C(N)=N)CC(O)=O	creatine	creatine	57-00-1	566	HMDB0000064	C00300	586	Pos Early
	1263	400	15915	155605	Amino Acid & Derivatives	Betaine Metabolism	451	NAMED	MEFKEPWMEQBLKI-YDBXVIPQSA-N	NC1=NC=NC2=C1N=CN2[C@@]3([H])[C@@](O)([H])[C@@](O)([H])[C@](C[S+](CCC(N)C([O-])=O)C)([H])O3	S-adenosylmethionine (SAM)	S-adenosylmethionine (SAM)	86867-01-8,24346-00-7,86867-0108		HMDB0001185	C00019	34755	Pos Early
	1342	400	12017	155509	Amino Acid & Derivatives	Tyrosine and derivatives	209	NAMED	PFDUUKDQEHURQC-ZETCQYMHSA-N	COC1=C(O)C=CC(C[C@@H](C(O)=O)N)=C1	3-methoxytyrosine	3-methoxytyrosine	300-48-1	8948	HMDB0001434		9307	Pos Early
	1442	305	12129	147727	Amino Acid & Derivatives	Secondary Metabolite	368	NAMED	AXFYFNCPONWUHW-UHFFFAOYSA-N	CC(C)(O)CC(O)=O	beta-hydroxyisovalerate	beta-hydroxyisovalerate	625-08-1	62571	HMDB0000754		69362	Polar
	2051	305	15745	146490	Amino Acid & Derivatives	Secondary Metabolite of Isoleucine Metabolism	415	NAMED	WXUAQHNMJWJLTG-UHFFFAOYSA-N	CC(C(O)=O)CC(O)=O	methylsuccinate	methylsuccinate	498-21-5	9922	HMDB0001844		10349	Polar
	100000015	209	15679	123267	Amino Acid & Derivatives	Tryptophan Metabolism	283	NAMED	FBZONXHGGPHHIY-UHFFFAOYSA-N	OC1=C2C(C(O)=CC(C(O)=O)=N2)=CC=C1	xanthurenate	xanthurenate	59-007	5497	HMDB0000881	C02470	5699	Neg
	100000039	400	18374	155665	Amino Acid & Derivatives	Methionine Metabolism	446	NAMED	QEFRNWWLZKMPFJ-YGVKFDHGSA-N	O=C(O)[C@@H](N)CCS(C)=O	methionine sulfoxide	methionine sulfoxide	3226-65-1	139840	HMDB0002005	C02989	158980	Pos Early
	100000042	209	15677	123265	Amino Acid & Derivatives	Histidine Metabolism	74	NAMED	JDHILDINMRGULE-LURJTMIESA-N	N[C@H](C(O)=O)CC1=CN=CN1C	3-methylhistidine	3-methylhistidine	368-16-1	58494	HMDB0000479	C01152	64969	Neg
	100000044	400	15747	155593	Amino Acid & Derivatives	Histidine Metabolism	89	NAMED	MYYIAHXIVFADCU-QMMMGPOBSA-N	CN1C=NC=C1C[C@@H]([C@@](O)=O)NC(CCN)=O	anserine	anserine	10030-52-1	100482	HMDB0000194	C01262	112072	Pos Early
	100000054	400	15685	155573	Amino Acid & Derivatives	L-alpha-amino acids	121	NAMED	YSMODUONRAFBET-AKGZTFGVSA-N	N[C@@H](CCC(O)CN)C(O)=O	5-hydroxylysine	5-hydroxylysine	13204-98-3	1002	HMDB0000450	C16741	3032849	Pos Early
	100000096	400	15681	155572	Amino Acid & Derivatives	Arginine and proline metabolism	571	NAMED	TUHVEAJXIMEOSA-UHFFFAOYSA-N	N=C(N)NCCCC(O)=O	4-guanidinobutanoate	4-guanidinobutanoate	463-003,463-00-3	486	HMDB0003464	C01035	500	Pos Early
	100000263	400	15716	155583	Amino Acid & Derivatives	Histidine Metabolism	85	NAMED	ACZFBYCNAVEFLC-UHFFFAOYSA-N	OC(C(O)=O)CC1=CN=CN1	imidazole lactate	imidazole lactate	14403-45-3	389128	HMDB0002320	C05568	793	Pos Early
	100000265	400	15140	155539	Amino Acid & Derivatives	Tryptophan Metabolism	272	NAMED	YGPSJZOEDVAXAB-QMMMGPOBSA-N	N[C@H](C(O)=O)CC(C1=CC=CC=C1N)=O	kynurenine	kynurenine	2922-83-0	141580	HMDB0000684	C00328	161166	Pos Early
	100000282	305	15720	164302	Amino Acid & Derivatives	Secondary Metabolite	49	NAMED	RFMMMVDNIPUKGG-YFKPBYRVSA-N	O=C(O)CC[C@@H](C(O)=O)NC(C)=O	N-acetylglutamate	N-acetylglutamate	5817-08-3	1266066	HMDB0001138	C00624	70914	Polar
	100000454	400	18319	155648	Amino Acid & Derivatives	Delta amino acids and derivatives	138	NAMED	JJMDCOVWQOJGCB-UHFFFAOYSA-N	OC(CCCCN)=O	5-aminovalerate	5-aminovalerate	660-88-8	135	HMDB0003355	C00431	138	Pos Early
	100000458	305	18351	146502	Amino Acid & Derivatives	Methionine Metabolism	22	NAMED	UKAUYVFTDYCKQA-VKHMYHEASA-N	O=C(O)[C@@H](N)CCO	homoserine	homoserine	672-15-1	12126	HMDB0000719	C00263	12647	Polar
	100000463	209	18349	124659	Amino Acid & Derivatives	Tryptophan Metabolism	303	NAMED	XGILAAMKEQUXLS-UHFFFAOYSA-N	OC(C(O)=O)CC1=CNC2=C1C=CC=C2	indolelactate	indolelactate	832-97-3	83867	HMDB0000671	C02043	92904	Neg
	100000715	400	48114	157704	Amino Acid & Derivatives	Guanidino and Acetamido Metabolism	570	NAMED	CHJJGSNFBQVOTG-UHFFFAOYSA-N	N=C(N)NC	1-methylguanidine	1-methylguanidine	22661-87-6	28576	HMDB0001522	C02294	10111	Pos Early
	100000787	305	22185	147184	Amino Acid & Derivatives	Aspartate Metabolism	37	NAMED	OTCCIMWXFLJLIA-BYPYZUCNSA-N	OC([C@@H](NC(C)=O)CC(O)=O)=O	N-acetylaspartate (NAA)	N-acetylaspartate (NAA)	997-55-7,997-55-7	58576	HMDB0000812	C01042	65065	Polar
	100000800	209	22114	126063	Amino Acid & Derivatives	Indoles	309	NAMED	PLVPPLCLBIEYEA-AATRIKPKSA-N	O=C(O)/C=C/C1=CNC2=C1C=CC=C2	indoleacrylate	indoleacrylate	1204-06-4	4524636	HMDB0000734		5375048	Neg
	100000808	305	22176	165753	Amino Acid & Derivatives	Cysteine Biosynthesis	467	NAMED	NOKPBJYHPHHWAN-REOHCLBHSA-N	N[C@H](C(O)=O)CSS(O)(=O)=O	cysteine s-sulfate	cysteine s-sulfate	1637-71-4	102939	HMDB0000731	C05824	115015	Polar
	100000936	305	44526	147248	Amino Acid & Derivatives	Leucine, Isoleucine and Valine Degradation	428	NAMED	QHKABHOOEWYVLI-UHFFFAOYSA-N	OC(C(C(C)C)=O)=O	3-methyl-2-oxobutyrate	3-methyl-2-oxobutyrate	3715-29-5	48	HMDB0000019	C00141	49	Polar
	100000961	400	22137	155792	Amino Acid & Derivatives	L-alpha-amino acids	500	NAMED	QUOGESRFPZDMMT-YFKPBYRVSA-N	N[C@H](C(O)=O)CCCCNC(N)=N	homoarginine	homoarginine	156-86-5	8732	HMDB0000670	C01924	9085	Pos Early
	100000963	400	22138	155793	Amino Acid & Derivatives	L-alpha-amino acids	501	NAMED	XIGSAGMEBXLVJJ-YFKPBYRVSA-N	N[C@H](C(O)=O)CCCCNC(N)=O	homocitrulline	homocitrulline	1190-49-4	58582	HMDB0000679	C02427	65072	Pos Early
	100001006	400	27710	155837	Amino Acid & Derivatives	Secondary Metabolite	2	NAMED	OKJIRPAQVSHGFK-UHFFFAOYSA-N	O=C(O)C(NC(C)=O)[H]	N-acetylglycine	N-acetylglycine	543-24-8	10507	HMDB0000532		10972	Pos Early
	100001034	209	27513	126866	Amino Acid & Derivatives	Tryptophan Metabolism	304	NAMED	SEOVTRFCIGRIMH-UHFFFAOYSA-N	OC(CC1=CNC2=C1C=CC=C2)=O	indoleacetate	indoleacetate	87-51-4,6505-45-9	780	HMDB0000197	C00954	802	Neg
	100001051	400	30460	155848	Amino Acid & Derivatives	Histidine Metabolism	73	NAMED	BRMWTNUJHUMWMS-LURJTMIESA-N	N[C@H](C(O)=O)CC1=CN(C)C=N1	1-methylhistidine	1-methylhistidine	332-80-9	83153	HMDB0000001	C01152	92105	Pos Early
	100001083	209	32405	125818	Amino Acid & Derivatives	Indolyl carboxylic acids and derivatives	310	NAMED	GOLXRNDWAUTYKT-UHFFFAOYSA-N	OC(CCC1=CNC2=C1C=CC=C2)=O	indolepropionate	indolepropionate	830-96-6	3613	HMDB0002302		3744	Neg
	100001103	400	33487	156024	Amino Acid & Derivatives	Secondary Metabolite	56	NAMED	ZGEYCCHDTIDZAE-UHFFFAOYSA-N	O=C(CCC(C(O)=O)N)OC	glutamate, gamma-methyl ester	glutamate, gamma-methyl ester	1499-55-4,1499-55-4	66546	HMDB0061715		68662	Pos Early
	100001104	209	32390	125802	Amino Acid & Derivatives	Tyrosine and derivatives	168	NAMED	CAHKINHBCWCHCF-JTQLQIEISA-N	OC1=CC=C(C[C@@H](C(O)=O)NC(C)=O)C=C1	N-acetyltyrosine	N-acetyltyrosine	537-55-3	61606	HMDB0000866		68310	Neg
	100001124	400	32493	161419	Amino Acid & Derivatives	histidine derivative	104	NAMED	BXRMEWOQUXOLDH-LURJTMIESA-N	N[C@@H](CC1=CNC=N1)C(OC)=O	histidine methyl ester	histidine methyl ester	1499-46-3	83857			92893	Pos Early
	100001155	209	31928	125790	Amino Acid & Derivatives	Acyl Glycine	404	NAMED	HOACIBQKYRHBOW-UHFFFAOYSA-N	O=C(O)CNC(C(C)CC)=O	2-methylbutyrylglycine	2-methylbutyrylglycine (C5)	52320-67-9	168243	HMDB0000339		193872	Neg
	100001167	400	35127	156146	Amino Acid & Derivatives	Dipeptide	522	NAMED	ONPXCLZMBSJLSP-ALKRTJFJSA-N	OC([C@H]1N(C([C@H]2NCCC2)=O)CC(O)C1)=O	pro-hydroxy-pro	prolylhydroxyproline	18684-24-7	9847785	HMDB0006695		11902893	Pos Early
	100001170	305	32397	146534	Amino Acid & Derivatives	Hydroxy Fatty Acids	410	NAMED	ZMZQVAUJTDKQGE-UHFFFAOYSA-N	O=C(O)C(CC)CO	3-hydroxy-2-ethylpropionate	3-hydroxy-2-ethylpropionate	4374-62-3	164207	HMDB0000396		188979	Polar
	100001204	400	43831	157053	Amino Acid & Derivatives	Histidine Metabolism	92	NAMED	FHQDWPCFSJMNCT-UHFFFAOYSA-N	CN1C=C(CCN)N=C1	1-methylhistamine	1-methylhistamine	501-75-7	3488	HMDB0000898	C05127	3614	Pos Early
	100001207	400	32349	155910	Amino Acid & Derivatives	Histidine Metabolism	99	NAMED	PRJKNHOMHKJCEJ-UHFFFAOYSA-N	O=C(O)CC1=CNC=N1	4-imidazoleacetate	4-imidazoleacetate	645-65-8	86856	HMDB0002024	C02835	96215	Pos Early
	100001208	400	32350	155911	Amino Acid & Derivatives	Histidine Metabolism	93	NAMED	ZHCKPJGJQOPTLB-UHFFFAOYSA-N	O=C(O)CC1=CN(C)C=N1	1-methyl-4-imidazoleacetate	1-methyl-4-imidazoleacetate	2625-49-2	68319	HMDB0002820	C05828	75810	Pos Early
	100001212	305	32446	152164	Amino Acid & Derivatives	Uremic Toxin	572	NAMED	VVHOUVWJCQOYGG-UHFFFAOYSA-N	N=C(N)NC(C(O)=O)CC(O)=O	guanidinosuccinate	guanidinosuccinate	6133-30-8	88329	HMDB0003157	C03139	439918	Polar
	100001253	400	33943	156041	Amino Acid & Derivatives	Secondary Metabolite	50	NAMED	KSMRODHGGIIXDV-YFKPBYRVSA-N	OC([C@H](CCC(N)=O)NC(C)=O)=O	N-acetylglutamine	N-acetylglutamine	2490-97-3	158492	HMDB0006029	C02716	182230	Pos Early
	100001257	400	33942	156040	Amino Acid & Derivatives	N-acyl-alpha amino acids	42	NAMED	HXFOXFJUNFFYMO-BYPYZUCNSA-N	OC([C@@H](NC(C)=O)CC(N)=O)=O	N-acetylasparagine	N-acetylasparagine	4033-40-3	90090	HMDB0006028		99715	Pos Early
	100001259	209	33944	126880	Amino Acid & Derivatives	Glutathione Metabolism	582	NAMED	QTQDDTSVRVWHMO-UHFFFAOYSA-N	O=C(NCC(O)=O)C(CSC)NC(CCC(N)C(O)=O)=O	S-methylglutathione	S-methylglutathione	2922-56-7	2841309	HMDB0061366	C11347	115260	Neg
	100001266	400	33953	156051	Amino Acid & Derivatives	N-acyl-L-alpha-amino acids	506	NAMED	SNEIUMQYRCDYCH-LURJTMIESA-N	O=C(O)[C@@H](NC(C)=O)CCCNC(N)=N	N-acetylarginine	N-acetylarginine	155-84-0	60752	HMDB0004620	C02562	67427	Pos Early
	100001274	209	33939	126095	Amino Acid & Derivatives	N-acyl-alpha amino acids.	18	NAMED	PEDXUVCGOLSNLQ-UHFFFAOYSA-N	CC(O)C(C(O)=O)NC(C)=O	N-acetylthreonine	N-acetylthreonine	17093-74-2	3841173	HMDB0062557		152204	Neg
	100001276	209	33967	126125	Amino Acid & Derivatives	N-acyl-alpha amino acids	392	NAMED	JDTWZSUNGHMMJM-MSZQBOFLSA-N	CC(N[C@H](C(O)=O)C(C)CC)=O	N-acetylisoleucine	N-acetylisoleucine	3077-46-1	2081100	HMDB0061684		306109	Neg
	100001293	400	33946	156044	Amino Acid & Derivatives	N-acyl-alpha amino acids	75	NAMED	KBOJOGQFRVVWBH-ZETCQYMHSA-N	OC([C@@H](NC(C)=O)CC1=CNC=N1)=O	N-acetylhistidine	N-acetylhistidine	39145-52-3	68142	HMDB0032055	C02997	75619	Pos Early
	100001300	209	33937	126093	Amino Acid & Derivatives	Hydroxy Fatty Acids	429	NAMED	NGEWQZIDQIYUNV-UHFFFAOYSA-N	OC(C(O)=O)C(C)C	alpha-hydroxyisovalerate	alpha-hydroxyisovalerate	600-37-3	90190	HMDB0000407		99823	Neg
	100001311	305	34592	147576	Amino Acid & Derivatives	Secondary Metabolite	592	NAMED	JCMUOFQHZLPHQP-UHFFFAOYSA-N	O=C(NC(CC)C(NCC(O)=O)=O)CCC(C(O)=O)N	ophthalmate	ophthalmate	495-27-2	7993181	HMDB0005765		7018721	Polar
	100001418	400	35117	156141	Amino Acid & Derivatives	Organosulfonic acids	485	NAMED	JKLRIMRKZBSSED-UHFFFAOYSA-N	N=C(NCCS(O)(=O)=O)N	taurocyamine	taurocyamine	543-18-0	61635	HMDB0003584	C01959	68340	Pos Early
	100001437	400	35159	161190	Amino Acid & Derivatives	Secondary Metabolite	581	NAMED	BNRXZEPOHPEEAS-UHFFFAOYSA-N	NC(C(O)=O)CCC(NC(CSSCC(N)C(O)=O)C(NCC(O)=O)=O)=O	cysteine-glutathione disulfide	cysteine-glutathione disulfide	13081-14-6	3455404	HMDB0000656	R00900	3080690	Pos Early
	100001452	209	35107	126956	Amino Acid & Derivatives	Acyl Glycine	358	NAMED	ZRQXMKMBBMNNQC-UHFFFAOYSA-N	O=C(O)CNC(CC(C)C)=O	isovalerylglycine	isovalerylglycine	16284-60-9	475516	HMDB00678		546304	Neg
	100001510	209	32553	143728	Amino Acid & Derivatives	Phenylsulfates	195	NAMED	CTYRPMDGLDAWRQ-UHFFFAOYSA-N	OS(OC1=CC=CC=C1)(=O)=O	phenol sulfate	phenol sulfate	937-34-8	67018	HMDB0060015	C02180	74426	Neg
	100001540	400	46225	157124	Amino Acid & Derivatives	Alpha amino acids and derivatives	6475	NAMED	NPWMTBZSRRLQNJ-UHFFFAOYSA-N	O=C(CCC1N)NC1=O	glutamine_degradant*	glutamine_degradant*	2353-44-8		HMDB0242134			Pos Early
	100001541	209	36746	128281	Amino Acid & Derivatives	Hydroxy Fatty Acids	400	NAMED	RILPIWOPNGRASR-UHFFFAOYSA-N	O=C(C(C(CC)C)O)O	2-hydroxy-3-methylvalerate	2-hydroxy-3-methylvalerate	488-15-3	144317	HMDB0000317		164623	Neg
	100001577	400	48434	157777	Amino Acid & Derivatives	N-acyl-L-alpha-amino acids	511	NAMED	WMQMIOYQXNRROC-LURJTMIESA-N	OC([C@@H](NC(C)=O)CCCNC(N)=O)=O	N-acetylcitrulline	N-acetylcitrulline	33965-42-3	571213	HMDB0000856	C15532,C02851	656979	Pos Early
	100001612	400	35665	156223	Amino Acid & Derivatives	Secondary Metabolite	57	NAMED	OPVPGKGADVGKTG-UHFFFAOYSA-N	CC(NC(C(NC(CCC(O)=O)C(O)=O)=O)CC(O)=O)=O	N-acetyl-aspartyl-glutamate (NAAG)	N-acetyl-aspartyl-glutamate (NAAG)	3106-85-2	5065	HMDB0001067	C12270	188803	Pos Early
	100001668	400	61868	218616	Amino Acid & Derivatives	Histidine Metabolism	98	NAMED	AHPWEWASPTZMEK-UHFFFAOYSA-N	OCC(O1)C(O)C(O)C1N2C=NC(CC(O)=O)=C2	1-ribosyl-imidazoleacetate*	1-ribosyl-imidazoleacetate*	29605-99-0	4292299	HMDB0002331	C05131	440569	Pos Early
	100001721	209	36751	128285	Amino Acid & Derivatives	N-acyl-alpha amino acids	108	NAMED	VEYYWZRYIYDQJM-ZETCQYMHSA-N	OC([C@H](CCCCN)NC(C)=O)=O	N2-acetyllysine	N2-acetyllysine	1946-82-3	83869	HMDB0000446	C12989	92907	Neg
	100001734	209	36752	128287	Amino Acid & Derivatives	N-acyl-alpha amino acids	109	NAMED	DTERQYGMUDWYAZ-ZETCQYMHSA-N	N[C@@H](CCCCNC(C)=O)C(O)=O	N6-acetyllysine	N6-acetyllysine	692-04-6	83801	HMDB0000206	C02727	92832	Neg
	100001769	400	37458	156383	Amino Acid & Derivatives	advanced glycation endproduct	115	NAMED	XCYPSOHOIAZISD-UHFFFAOYSA-N	OC(C(C)NCCCCC(C(O)=O)N)=O	N6-carboxyethyllysine	N6-carboxyethyllysine	5746-03-2	11312319			23400779	Pos Early
	100001810	400	36808	156271	Amino Acid & Derivatives	Arginine and derivatives	505	NAMED	YDGMGEXADBMOMJ-LURJTMIESA-N	N[C@@H](CCCNC(N(C)C)=N)C(O)=O	dimethylarginine (SDMA + ADMA)	dimethylarginine (ADMA + SDMA)	102783-24-4	110375	HMDB0003334	C21189,C03626	123831,169148	Pos Early
	100001851	400	37076	156298	Amino Acid & Derivatives	N-acyl-alpha amino acids	11	NAMED	JJIHLJJYMXLCOY-BYPYZUCNSA-N	OC[C@@H](C(O)=O)NC(C)=O	N-acetylserine	N-acetylserine	97-14-3	58744	HMDB0002931		65249	Pos Early
	100001956	400	37431	156358	Amino Acid & Derivatives	Proline and derivatives	525	NAMED	CWLQUGTUXBXTLF-UHFFFAOYSA-N	O=C(O)C1N(C)CCC1	N-methylproline	N-methylproline	475-11-6	541	HMDB0094696		643474	Pos Early
	100002078	400	37451	156376	Amino Acid & Derivatives	Phenylpropanoic acids	222	NAMED	MWZPENIJLUWBSY-UHFFFAOYSA-N	OC1=CC=C(CC(C(OC)=O)N)C=C1	O-methyltyrosine	O-methyltyrosine	1080-06-4	69406	HMDB0014903	D00762	441350,2723935	Pos Early
	100002113	400	37443	156369	Amino Acid & Derivatives	Taurine and Hypotaurine Metabolism	474	NAMED	ADVPTQAUNPRNPO-UHFFFAOYSA-N	O=C(C(CS(O)=O)N)O	cysteine sulfinic acid	cysteine sulfinic acid	207121-48-0	107	HMDB0000996	C00606	109	Pos Early
	100002183	400	38127	156445	Amino Acid & Derivatives	Methionine and derivatives	444	NAMED	YDBYJHTYSHBBAU-UHFFFAOYSA-N	NC(CC[S+](C)C)C([O-])=O	S-methylmethionine	S-methylmethionine	3493-12-7	8351775	HMDB0038670	C05319	458	Pos Early
	100002397	305	62101	218946	Amino Acid & Derivatives	Secondary Metabolite	48	NAMED	COJBGNAUUSNXHX-UHFFFAOYSA-N	NC(CCC(C(O)=O)=O)=O	alpha-ketoglutaramate*	alpha-ketoglutaramate*	18465-19-5		HMDB0001552	C00940	48	Polar
	100002458	305	57747	213342	Amino Acid & Derivatives	Methyl-branched fatty acids	372	NAMED	WKRBKYFIJPGYQC-DUXPYHPUSA-N	OC(C/C(C)=C/C(O)=O)=O	3-methylglutaconate	3-methylglutaconate	5746-90-7	1267861	HMDB0000522		1551553	Polar
	100002462	400	43582	208402	Amino Acid & Derivatives	Glycosyl-amino acids	122	NAMED	OWGKYELXGFKIHH-MYLOADSESA-N	O[C@@H]1[C@@H](O)[C@@H](O)[C@@H](CO)OC1OC(CCC(N)C(O)=O)CN	5-(galactosylhydroxy)-lysine	5-(galactosylhydroxy)-lysine	32448-36-5		HMDB0000600		66995551	Pos Early
	100002466	400	62103	218949	Amino Acid & Derivatives	Secondary Metabolite	585	NAMED	ZHRLECIZINSPKL-AKGZTFGVSA-N	OC(CNC(C(N)CSSC[C@@H](C(O)=O)N)=O)=O	cysteinylglycine disulfide*	cysteinylglycine disulfide*	70555-24-7	17215992	HMDB0000709		22833544	Pos Early
	100002500	400	43493	157017	Amino Acid & Derivatives	Histidine Metabolism	83	NAMED	NRXIKWMTVXPVEF-BYPYZUCNSA-N	OC([C@@H](NC=N)CCC(O)=O)=O	formiminoglutamate	formiminoglutamate	816-90-0	388370	HMDB0000854	C00439	439233	Pos Early
	100002544	400	40499	156749	Amino Acid & Derivatives	Secondary Metabolite	53	NAMED	HBDWQSHEVMSFGY-SCQFTWEKSA-N	OC(C(O)=O)C[C@@H](C(O)=O)N	4-hydroxyglutamate	4-hydroxyglutamate	2485-33-8	388936	HMDB0001344	C03079	439902	Pos Early
	100002679	400	38754	156574	Amino Acid & Derivatives	Secondary Metabolite	55	NAMED	UHBYWPGGCSDKFX-UHFFFAOYSA-N	OC(C(C(O)=O)CC(C(O)=O)N)=O	gamma-carboxyglutamate	gamma-carboxyglutamate	56271-99-9	37241	HMDB0041900		40772	Pos Early
	100002749	400	39592	156595	Amino Acid & Derivatives	Cysteine and derivatives	463	NAMED	IDIDJDIHTAOVLG-VKHMYHEASA-N	OC([C@H](CSC)N)=O	S-methylcysteine	S-methylcysteine	1187-84-4	22826	HMDB0002108		24417,7058174,88180	Pos Early
	100002769	400	57461	211115	Amino Acid & Derivatives	Delta amino acids and derivatives	529	NAMED	BMFMQGXDDJALKQ-BYPYZUCNSA-N	N=C(N)NCCC[C@H](O)C(O)=O	argininate*	argininate*	157-07-3	140984	HMDB0003148		160437	Pos Early
	100002784	400	55072	208196	Amino Acid & Derivatives	Short-chain keto acids and derivatives	498	NAMED	ARBHXJXXVVHMET-UHFFFAOYSA-N	OC(C(CCC/N=C(N)/N)=O)=O	2-oxoarginine*	2-oxoarginine*	3715-10-4	542	HMDB0004225	C03771	558	Pos Early
	100002910	400	62946	220814	Amino Acid & Derivatives	imidazolyl carboxylic acids and derivatives	94	NAMED	UJCGYTCAMOHYCG-UHFFFAOYSA-N	O=C(O)CC1=CN=CN1C	1-methyl-5-imidazoleacetate	1-methyl-5-imidazoleacetate	4200-48-0	4954265	HMDB0004988		6451814	Pos Early
	100002927	400	43378	211502	Amino Acid & Derivatives	Food Component/Plant	464	NAMED	ZZLHPCSGGOGHFW-UHFFFAOYSA-N	NC(CS(C)=O)C(O)=O	S-methylcysteine sulfoxide	S-methylcysteine sulfoxide	6853-87-8	74136	HMDB0029432		82142	Pos Early
	100003152	400	39577	156583	Amino Acid & Derivatives	gamma-amino acid and Derivative	61	NAMED	AOKCDAVWJLOAHG-UHFFFAOYSA-N	CNCCCC(O)=O	N-methyl-GABA	N-methyl-GABA	1119-48-8	63869		C15987	70703	Pos Early
	100003260	400	40007	161438	Amino Acid & Derivatives	Secondary Metabolite	60	NAMED	SRGQUICKDUQCKO-UHFFFAOYSA-N	O=C(CCCNCCC(O)=O)O	carboxyethyl-GABA	carboxyethyl-GABA	4386-03-2	2474	HMDB0002201		2572	Pos Early
	100003415	400	62860	220638	Amino Acid & Derivatives	Secondary Metabolite of Lysine	116	NAMED	PQNASZJZHFPQLE-LURJTMIESA-N	O=C([C@H](CCCCNC)N)O	N6-methyllysine	N6-methyllysine	1188-07-4	144469	HMDB0002038	C02728	164795	Pos Early
	100003434	400	40730	156802	Amino Acid & Derivatives	Histidine Metabolism	82	NAMED	ZCKYOWGFRHAZIQ-UHFFFAOYSA-N	OC(CCC1=CN=CN1)=O	imidazole propionate	imidazole propionate	1074-59-5	63798	HMDB0002271		70630	Pos Early
	100003892	400	42002	156875	Amino Acid & Derivatives	Cysteine and derivatives	472	NAMED	DWPCPZJAHOETAG-IMJSIDKUSA-N	O=C([C@H](CSC[C@@H](C(O)=O)N)N)O	lanthionine	lanthionine	3183-08-2	88959			98504	Pos Early
	100004046	209	43488	144001	Amino Acid & Derivatives	Histidine Metabolism	88	NAMED	BKAYIFDRRZZKNF-VIFPVBQESA-N	OC([C@H](CC1=CN=CN1)NC(CCNC(C)=O)=O)=O	N-acetylcarnosine	N-acetylcarnosine	56353-15-2	8079136	HMDB0012881		9903482	Neg
	100004290	400	43392	157004	Amino Acid & Derivatives	Phenylalanine and derivatives	221	NAMED	WRFPVMFCRNYQNR-UHFFFAOYSA-N	NC(C(O)=O)CC1=CC=CC=C1O	o-tyrosine	o-tyrosine	2370-61-8	82607	HMDB0006050		91482	Pos Early
	100004299	400	43255	156987	Amino Acid & Derivatives	Histidine Metabolism	78	NAMED	GVRCKHXHWSYDEF-UHFFFAOYSA-N	OC(C(CC1=CN(C)C=N1)NC(C)=O)=O	N-acetyl-1-methylhistidine*	N-acetyl-1-methylhistidine*			HMDB0240340		53859791	Pos Early
	100004488	400	43586	157041	Amino Acid & Derivatives	Arginine and derivatives	528	NAMED	NTNWOCRCBQPEKQ-YFKPBYRVSA-N	OC([C@H](CCCN([H])/C(N([H])[H])=N/C)N([H])[H])=O	N-monomethylarginine	N-monomethylarginine	53308-83-1	117259	HMDB0029416	C03884	132862	Pos Early
	100004499	209	43231	143979	Amino Acid & Derivatives	Alpha amino acids and derivatives	135	NAMED	FZXCPFJMYOQZCA-UHFFFAOYSA-N	OC(C1CCCC(N1)=O)=O	6-oxopiperidine-2-carboxylate	6-oxopiperidine-2-carboxylate	34622-39-4	2282737	HMDB0061705		3014237	Neg
	100004523	209	43249	124707	Amino Acid & Derivatives	N-acyl-L-alpha-amino acids	515	NAMED	SRXKAYJJGAAOBP-UHFFFAOYSA-N	CC(NCCCC(N)C(O)=O)=O	N-delta-acetylornithine	N-delta-acetylornithine		8096135	HMDB0003357	C00437	9920500	Neg
	100004561	209	43549	212072	Amino Acid & Derivatives	Tryptophan Metabolism	279	NAMED	LLLPDUXGHXIXIW-UHFFFAOYSA-N	OC(C1=CC=CC=C1N([H])C=O)=O	N-formylanthranilic acid	N-formylanthranilic acid	3342-77-6	91624	HMDB0004089	C05653	101399	Neg
	100004575	209	43591	153118	Amino Acid & Derivatives	N-acyl-L-alpha-amino acids	517	NAMED	XUYANFPPYJSBPU-UHFFFAOYSA-N	OC(C(CCCNC(C)=O)N([H])C(C)=O)=O	N2,N5-diacetylornithine	N2,N5-diacetylornithine	39825-23-5	8573834	HMDB0240345		65977	Neg
	100004635	400	44878	157087	Amino Acid & Derivatives	L-alpha-amino acids	445	NAMED	UCUNFLYVYCGDHP-UHFFFAOYSA-N	O=S(C)(CCC(N)C(O)=O)=O	methionine sulfone	methionine sulfone	820-10-0	63154	HMDB0062174		69961	Pos Early
	100005373	400	46227	221883	Amino Acid & Derivatives	alpha amino acids	123	NAMED	BFSYFTQDGRDJNV-QCNRFFRDSA-N	OC[C@@H](O)[C@@H](O)[C@H](O)C(CNCCCC[C@@H](N)C(O)=O)=O	fructosyllysine	fructosyllysine	21291-40-7	110281	HMDB0034879		9839580	Pos Early
	100005463	400	45428	157095	Amino Acid & Derivatives	N-acyl-L-alpha-amino acids	447	NAMED	NPIMMZJBURSMON-UHFFFAOYSA-N	OC(C(CCS(C)=O)NC(C)=O)=O	N-acetylmethionine sulfoxide	N-acetylmethionine sulfoxide	108646-71-5	167798			11902949	Pos Early
	100005466	305	48187	154613	Amino Acid & Derivatives	Organosulfonic acids	479	NAMED	CXJAAWRLVGAKDV-UHFFFAOYSA-N	O=S(CCNC(C)=O)(O)=O	N-acetyltaurine	N-acetyltaurine		140553	HMDB0240253		159864	Polar
	100006124	209	48455	155093	Amino Acid & Derivatives	Lysine Metabolism	113	NAMED	ZHZUEHHBTYJTKY-UHFFFAOYSA-N	CC(NCCCCC(NC(C)=O)C(O)=O)=O	N2,N6-diacetyllysine	N2,N6-diacetyllysine	499-86-5	82921			91827	Neg
	100006191	209	48841	155015	Amino Acid & Derivatives	Phenolic glycosides	230	NAMED	JPAUCQAJHLSMQW-XPORZQOISA-N	O[C@H]([C@@H](O)[C@@H]1O)[C@@H](O[C@@H]1C(O)=O)OC2=CC=C(C)C=C2	p-cresol glucuronide*	p-cresol glucuronide*	17680-99-8	135751	HMDB0011686		154035	Neg
	100006379	400	48782	157831	Amino Acid & Derivatives	Indolyl carboxylic acids and derivatives	266	NAMED	CPXSBHKDEPPWIX-RAYCSJGISA-N	N[C@H](C(O)=O)CC1=C([C@H]([C@H]([C@@H](O)[C@@H]2O)O)O[C@@H]2CO)NC3=CC=CC=C13	C-glycosyltryptophan	C-glycosyltryptophan	180509-18-6	9157171	HMDB0240296		10981970	Pos Early
	100006679	209	52747	166417	Amino Acid & Derivatives	Phenolic glycosides	196	NAMED	WVHAUDNUGBNUDZ-GOVZDWNOSA-N	O[C@H]1[C@H](OC2=CC=CC=C2)O[C@H](C(O)=O)[C@@H](O)[C@@H]1O	phenol glucuronide	phenol glucuronide	17685-05-1	78692	HMDB0060014		87235	Neg
	100006730	209	54730	207583	Amino Acid & Derivatives	Secondary Metabolite	323	NAMED	YDXXLJMIHMIOIF-UHFFFAOYSA-N	O=C(NCC(O)=O)CC1=CNC2=CC=CC=C21	indoleacetylglycine	indoleacetylglycine	13113-08-1	393944			446640	Neg
	100008928	305	52281	164309	Amino Acid & Derivatives	Secondary Metabolite	590	NAMED	AFENDNXGAFYKQO-UHFFFAOYSA-N	CCC(O)C(O)=O	2-hydroxybutyrate/2-hydroxyisobutyrate	2-hydroxybutyrate/2-hydroxyisobutyrate			HMDB0000729	C21297,C05984	440864,4277439	Polar
	100008931	209	52749	166419	Amino Acid & Derivatives	O-glucuronides	328	NAMED	KUYNOZVWCFXSNE-BYNIDDHOSA-N	O[C@H]([C@@H](O)[C@@H]1O)[C@@H](O[C@@H]1C(O)=O)OC2=CNC3=C2C=CC=C3	indoxyl glucuronide	indoxyl glucuronide	35804-66-1	2015556	HMDB0010319		2733785	Neg
	100009246	400	53229	179277	Amino Acid & Derivatives	hydroxy-amino acid	16	NAMED	CDUUKBXTEOFITR-UHFFFAOYSA-N	OCC(N)(C)C(O)=O	2-methylserine	2-methylserine		85112		C02115	94309	Pos Early
	100010853	400	55014	208462	Amino Acid & Derivatives	Glutamate Metabolism	68	NAMED	RLYZAJHMBJUMAP-YFKPBYRVSA-N	O=C(N[C@@H](CCC(N)=O)C(O)=O)CCC(O)=O	succinylglutamine	succinylglutamine						Pos Early
	100010863	209	54917	208304	Amino Acid & Derivatives	Secondary Metabolite	311	NAMED	WPZHLFMFBBIAFZ-UHFFFAOYSA-N	O=C(NCC(O)=O)CCC1=CNC2=C1C=CC=C2	indolepropionylglycine	indolepropionylglycine		5990843			129691959	Neg
	100010864	209	54908	208286	Amino Acid & Derivatives	Amino acid deriverivative	370	NAMED	RCUYVIGXZSLNBG-UHFFFAOYSA-N	CC(C)(O)CC(NCC(O)=O)=O	beta-hydroxyisovalerylglycine	beta-hydroxyisovalerylglycine					129651821	Neg
	100010869	305	57547	211434	Amino Acid & Derivatives	Hydroxy Fatty Acids	434	NAMED	AOWPAWLEXIYETE-UHFFFAOYSA-N	OC(C)(C(O)=O)C(C)O	2,3-dihydroxy-2-methylbutyrate	2,3-dihydroxy-2-methylbutyrate	14868-24-7	266858	HMDB0029576		301941	Polar
	100015648	209	57383	210921	Amino Acid & Derivatives	Fatty Acid Metabolism	411	NAMED	CRFNGMNYKDXRTN-CITAKDKDSA-N	CCCC(SCCN([H])C(CCN([H])C([C@@](C(COP(O)(OP(O)(OC[C@@H](O[C@H]([C@@H]1O)N2C3=C(N=C2)C(N)=NC=N3)[C@H]1OP(O)(O)=O)=O)=O)(C)C)(O)[H])=O)=O)=O	butyryl/isobutyryl CoA	butyryl/isobutyryl CoA			HMDB0001088	C00136	265,122283	Neg
	100015649	209	57386	210924	Amino Acid & Derivatives	Leucine, Isoleucine and Valine Degradation	355	NAMED	UYVZIWWBJMYRCD-UHFFFAOYSA-N	CC(C)CC(SCCNC(CCNC(C(O)C(COP(O)(OP(O)(OCC1OC(C(O)C1OP(O)(O)=O)N2C=NC3=C2N=CN=C3N)=O)=O)(C)C)=O)=O)=O	isovaleryl/2-methylbutyryl CoA	isovaleryl/2-methylbutyryl CoA			HMDB0001041	C01033	439371,11966141	Neg
	100015962	400	57687	213101	Amino Acid & Derivatives	Straight chain fatty acids	140	NAMED	CDLVFVFTRQPQFU-UHFFFAOYSA-N	C[N+](C)(C)CCCCC([O-])=O	N,N,N-trimethyl-5-aminovalerate	N,N,N-trimethyl-5-aminovalerate		34236878	HMDB0240732		14274897	Pos Early
	100016038	400	57814	213597	Amino Acid & Derivatives	Secondary Metabolite	558	NAMED	MQTAVJHICJWXBR-UHFFFAOYSA-N	CC(NCCCNCCCCN)=O	(N(1) + N(8))-acetylspermidine	(N(1) + N(8))-acetylspermidine			HMDB0002189	C01029,C00612	496,123689	Pos Early
	100020217	400	62947	220818	Amino Acid & Derivatives	Dipeptide	526	NAMED	KXONJPJIFNGMCN-UHFFFAOYSA-N	O=C(C([N+](C)(C)C)C)N1CCCC1C([O-])=O	N,N,N-trimethyl-alanylproline betaine (TMAP)	N,N,N-trimethyl-alanylproline betaine (TMAP)			HMDB0240365			Pos Early
	100020361	400	62853	220624	Amino Acid & Derivatives	Alpha amino acid amides	496	NAMED	YCCMTCQQDULIFE-UHFFFAOYSA-N	NC1CCCNC1=O	3-amino-2-piperidone	3-amino-2-piperidone	1892-22-4	4371576	HMDB0000323		5200225	Pos Early
	100020371	400	63151	221884	Amino Acid & Derivatives	Alanine and Aspartate Metabolism	33	NAMED	QCYOIFVBYZNUNW-BYPYZUCNSA-N	C[C@@](C(O)=O)(N(C)C)[H]	N,N-dimethylalanine	N,N-dimethylalanine	2812-31-9	4589713			5488191	Pos Early
	100020487	400	62309	219289	Amino Acid & Derivatives	Secondary Metabolite	552	NAMED	YGIAGXACEXFIDU-UHFFFAOYSA-N	O=C(C)NCCCNCCCC(O)=O	N-acetyl-isoputreanine	N-acetyl-isoputreanine					131802901	Pos Early
	100020893	209	62805	220431	Amino Acid & Derivatives	Secondary Metabolite	454	NAMED	XMZBEAXQGSBWLG-NSCUHMNNSA-N	OC(C(O)=O)C(O)/C=C/SC	2,3-dihydroxy-5-methylthio-4-pentenoate (DMTPA)*	2,3-dihydroxy-5-methylthio-4-pentenoate (DMTPA)*			HMDB0240388			Neg
	100021123	400	62959	220848	Amino Acid & Derivatives	Carnitine Synthesis	119	NAMED	ZRJHLGYVUCPZNH-MQWKRIRWSA-N	[O-]C([C@@H](N)C(O)CCC[N+](C)(C)C)=O	hydroxy-N6,N6,N6-trimethyllysine*	hydroxy-N6,N6,N6-trimethyllysine*			HMDB0001422			Pos Early
	100021220	305	63678	223092	Amino Acid & Derivatives	Secondary Metabolite	482	NAMED	SBQWITJAJITAMM-UHFFFAOYSA-N	OC(CCC(NCCS(=O)(O)=O)=O)=O	succinoyltaurine	succinoyltaurine		20509456				Polar
	100021478	209	64596	238814	Amino Acid & Derivatives	histidine derivative	95	NAMED	MXETUSMIYKMMAT-UHFFFAOYSA-N	CN1C=NC=C1CC(O)C(O)=O	1-methyl-5-imidazolelactate	1-methyl-5-imidazolelactate	2022510-60-5	65563369				Neg
	100021760	305	63920	223829	Amino Acid & Derivatives	N-acyl-alpha amino acids	141	NAMED	FTTGAAZKBNZDCZ-LURJTMIESA-N	CC(N[C@@](CCCC(O)=O)(C(O)=O)[H])=O	N-acetyl-2-aminoadipate	N-acetyl-2-aminoadipate		392027	HMDB0062715	C12986	443992	Polar
	100022120	400	64568	238235	Amino Acid & Derivatives	Secondary Metabolite	268	NAMED	YLEQTOAIAOPFBY-UHFFFAOYSA-N	OC(C(N)(C)N(C1=C(C2)C=CC=C1)C2=O)=O	oxindolylalanine	oxindolylalanine					20977764	Pos Early
	100022479	209	64879	240090	Amino Acid & Derivatives	Lactoyl Amino Acid	641	NAMED		OC([C@@H](NC([C@H](C)O)=O)[C@H](CC)C)=O	N-lactoyl isoleucine	N-lactoyl isoleucine	210769-85-0		HMDB0062180			Neg
	100022480	209	64880	240091	Amino Acid & Derivatives	Lactoyl Amino Acid	642	NAMED		OC([C@@H](NC([C@H](C)O)=O)CC(C)C)=O	N-lactoyl leucine	N-lactoyl leucine	210769-82-7		HMDB0062176			Neg
	100022482	209	64881	240092	Amino Acid & Derivatives	Lactoyl Amino Acid	644	NAMED		OC([C@@H](NC([C@H](C)O)=O)CC1=CC=CC=C1)=O	N-lactoyl phenylalanine	N-lactoyl phenylalanine	183241-73-8		HMDB0062175			Neg
	100022484	209	64882	240093	Amino Acid & Derivatives	Lactoyl Amino Acid	645	NAMED		OC([C@@H](NC([C@H](C)O)=O)CC1=CC=C(C=C1)O)=O	N-lactoyl tyrosine	N-lactoyl tyrosine	1373771-50-6		HMDB0062177			Neg
	100000774	305	22130	147783	Amino Acid & Derivatives		156	NAMED	VOXXWSYKYCBWHO-UHFFFAOYSA-N	OC(C(O)=O)CC1=CC=CC=C1	phenyllactate (PLA)	phenyllactate (PLA)	828-01-3	3715		C05607	3848	Polar
	100001256	209	33950	126109	Amino Acid & Derivatives		144	NAMED	CBQJSKKFNMDLON-JTQLQIEISA-N	O=C(O)[C@@H](NC(C)=O)CC1=CC=CC=C1	N-acetylphenylalanine	N-acetylphenylalanine	2018-61-3	67404		C03519	74839	Neg
	35	400	42370	166164	Amino Acid & Derivatives	Glutamate Metabolism	64	NAMED	DWAKNKKXGALPNW-UHFFFAOYSA-N	OC(C1CCC=N1)=O	S-1-pyrroline-5-carboxylate	S-1-pyrroline-5-carboxylate	2906-39-0	10140206	HMDB0001301	C04322	11966181	Pos Early
	132	209	1414	124549	Carbohydrate & Derivatives	Glycine and Serine Metabolism	1253	NAMED	OSJPPGNTCRNQQC-UHFFFAOYSA-N	OC(C(O)=O)COP(O)(O)=O	3-phosphoglycerate	3-phosphoglycerate	80731-10-8	10669764	HMDB0000807	C00597	724	Neg
	219	305	1763	147132	Carbohydrate & Derivatives	Pentose Phosphate Pathway	1271	NAMED	YXJDFQJKERBOBM-TXICZTDVSA-N	O[C@@H]1[C@H](O)[C@@H](CO)O[C@@H]1OP(O)(O)=O	ribose 1-phosphate	ribose 1-phosphate	50-99-7,58459-37-3	388373	HMDB0001489	C00620	439236	Polar
	290	305	580	146412	Carbohydrate & Derivatives	Aminosugar Metabolism	1419	NAMED	XHMJOUIAFHJHBW-UHFFFAOYSA-N	NC1C(OC(C(C1O)O)COP(O)(O)=O)O	glucosamine-6-phosphate	glucosamine-6-phosphate	3616-42-0	8013767	HMDB0001254	C00352	440997	Polar
	291	305	31260	147190	Carbohydrate & Derivatives	Glycolysis	1240	NAMED	NBSCHQHZLSJFNQ-UHFFFAOYSA-N	OC1OC(C(C(C1O)O)O)COP(O)(O)=O	glucose 6-phosphate	glucose 6-phosphate	103192-55-8	19952394	HMDB0001401	C00092	5958	Polar
	294	305	1469	146438	Carbohydrate & Derivatives	Fructose and Mannose Degradation	1370	NAMED	NBSCHQHZLSJFNQ-CGDLOXFJSA-N	OP(OC[C@@H]1OC(O)[C@H](O)[C@H](O)[C@@H]1O)(O)=O	mannose-6-phosphate	mannose 6-phosphate	104872-94-8,70442-25-0	19969422	HMDB0001078	C00275	439198	Polar
	309	209	15522	145093	Carbohydrate & Derivatives	Glycolysis	1248	NAMED	GNGACRATGGDKBX-UHFFFAOYSA-N	OCC(COP(O)(O)=O)=O	dihydroxyacetone phosphate (DHAP)	dihydroxyacetone phosphate (DHAP)	102783-56-2	3833110	HMDB0001473	C00111	668	Neg
	463	209	597	124535	Carbohydrate & Derivatives	Glycolysis	1254	NAMED	DTBNBXWJWCWCIK-UHFFFAOYSA-N	O=P(O)(OC(C(O)=O)=C)O	phosphoenolpyruvate (PEP)	phosphoenolpyruvate (PEP)	10526-80-4	980	HMDB0000263	C00074	1005	Neg
	482	209	527	123163	Carbohydrate & Derivatives	Warburg Effect	1256	NAMED	JVTAAEKCZFNVCJ-UHFFFAOYSA-N	CC(O)C(O)=O	lactate	lactate	79-33-4	592	HMDB0000190	C00186	612	Neg
	572	305	48152	151982	Carbohydrate & Derivatives	Glycolysis	1239	NAMED	WQZGKKKJIJFFOK-DVKNGEFBSA-N	O[C@H]1O[C@H](CO)[C@@H](O)[C@H](O)[C@H]1O	glucose	glucose	50-99-7	71358	HMDB0000122	C00031	5793	Polar
	803	305	48153	152039	Carbohydrate & Derivatives	Fructose and Mannose Degradation	1369	NAMED	WQZGKKKJIJFFOK-DXQLJALPSA-N	O[C@@H]1C(CO)O[C@@H](O)[C@@H](O)[C@H]1O	mannose	mannose	3458-28-4	141983	HMDB0000169	C00159,C02209,C00936	82308,439680,185698,18950	Polar
	823	305	22250	146516	Carbohydrate & Derivatives	Glycolysis	1255	NAMED	LCTONWCANYUPML-UHFFFAOYSA-N	CC(C(O)=O)=O	pyruvate	pyruvate	127-17-3	96901	HMDB0000243	C00022	1060	Polar
	878	305	48195	153126	Carbohydrate & Derivatives	Fructose and Mannose Degradation	1363	NAMED	RFSUNEUAIZKAJO-ARQDHWQXSA-N	OC[C@@]1(O)O[C@H](CO)[C@@H](O)[C@@H]1O	fructose	fructose	57-48-7	5764	HMDB0000660	C00095	2723872	Polar
	879	209	586	123179	Carbohydrate & Derivatives	Disaccharides and Oligosaccharides	1352	NAMED	MUPFEKGTMRGPLJ-FNYBZYCHSA-N	[H][C@@](OC(CO)([H])[C@]([H])(O)[C@@]([H])1O)(OCC(O[C@]([H])(O[C@]2(C([C@]([H])(O)[C@@](O2)(CO)[H])(O)[H])CO)[C@@]([H])3O)([H])[C@](O)([H])[C@@]3([H])O)[C@@]1([H])O	raffinose	raffinose	17629-30-0	388379	HMDB0003213	C00492	10542	Neg
	913	305	15586	146486	Carbohydrate & Derivatives	Glycogen Metabolism	1316	NAMED	GUBGYTABKSRVRQ-ASMJPISFSA-N	O[C@@H]1[C@H]([C@H](O[C@@H]([C@H]1O)CO)O[C@H]2[C@@H]([C@H]([C@H](O[C@@H]2CO)O)O)O)O	maltose	maltose	6363-53-7	388469	HMDB0000163	C00208	10991489	Polar
	914	305	1471	147709	Carbohydrate & Derivatives	Pentose Phosphate Pathway	1277	NAMED	PYMYPHUHKUWMLA-LMVFSUKVSA-N	O=C[C@@H]([C@@H]([C@@H](CO)O)O)O	ribose	ribose	50-69-1	4470639	HMDB0000283	C00121	5779	Polar
	935	305	1519	147116	Carbohydrate & Derivatives	Disaccharides and Oligosaccharides	1342	NAMED	CZMRCDWAGMRECN-UGDNZRGBSA-N	OC[C@]1(O[C@@H]2[C@@H]([C@H]([C@@H]([C@H](O2)CO)O)O)O)[C@H]([C@@H]([C@@H](CO)O1)O)O	sucrose	sucrose	57-50-1	5768	HMDB0000258	C00089	5988	Polar
	1052	305	1572	146444	Carbohydrate & Derivatives	Glycine and Serine Metabolism	1259	NAMED	RBNPOMFGQQGHHO-UHFFFAOYSA-N	O=C(O)C(O)CO	glycerate	glycerate	600-19-1	732	HMDB0000139	C00258	439194,752	Polar
	1096	305	32344	147194	Carbohydrate & Derivatives	Nucleotide Sugars Metabolism	1396	NAMED	HSCJRCZFDFQWRP-UHFFFAOYSA-N	OC1C(N(C=CC2=O)C(N2)=O)OC(COP(O)(OP(OC(C(C(O)C3O)O)OC3CO)(O)=O)=O)C1O	UDP-glucose	UDP-glucose	117756-22-6	8308	HMDB0000286	C00029	8629	Polar
	1097	209	2763	125997	Carbohydrate & Derivatives	Nucleotide Sugars Metabolism	1401	NAMED	HDYANYHVCAPMJV-UHFFFAOYSA-N	OC1C(N(C=CC2=O)C(N2)=O)OC(COP(OP(OC(C(C(O)C3O)O)OC3C(O)=O)(O)=O)(O)=O)C1O	UDP-glucuronate	UDP-glucuronate	28053-08-9,63700-19-6	16522	HMDB0000935	C00167	17473	Neg
	1162	400	32377	155919	Carbohydrate & Derivatives	Aminosugar Metabolism	1435	NAMED	SQVRNKJHWKZAKO-UHFFFAOYSA-N	OC1(C(O)=O)CC(O)C(NC(C)=O)C(C(O)C(O)CO)O1	N-acetylneuraminate	N-acetylneuraminate	131-48-6	10292217	HMDB0000230	C00270	439197	Pos Early
	1212	305	15741	147960	Carbohydrate & Derivatives	Aminosugar Metabolism	1429	NAMED	FZLJPEPAYPUMMR-FMDGEEDCSA-N	O[C@H]1[C@H](O)[C@@H](CO)O[C@H](OP(O)(O)=O)[C@@H]1NC(C)=O	N-acetyl-glucosamine 1-phosphate	N-acetyl-glucosamine 1-phosphate	31281-59-1	389323	HMDB0001367	C04256	440364	Polar
	1213	305	15107	147950	Carbohydrate & Derivatives	Aminosugar Metabolism	1428	NAMED	BRGMHAYQAZFZDJ-FMDGEEDCSA-N	O[C@@H]1O[C@H](COP(O)(O)=O)[C@@H](O)[C@H](O)[C@H]1NC(C)=O	N-acetylglucosamine 6-phosphate	N-acetylglucosamine 6-phosphate	102029-88-9	8216065	HMDB0002817	C00357	439219	Polar
	1223	305	36831	152276	Carbohydrate & Derivatives	Nucleotide Sugars Metabolism	1409	NAMED	TXCIAUNLDRJGJZ-GDBHBTNTSA-N	O[C@@]([C@]1(OP(OC[C@H]2O[C@@H](N(C=CC(N)=N3)C3=O)[C@H](O)[C@@H]2O)(O)=O)O[C@H]([C@@H](O)[C@@H](O)CO)[C@@H](NC(C)=O)[C@H](O)C1)=O	cytidine 5'-monophospho-N-acetylneuraminic acid	cytidine 5'-monophospho-N-acetylneuraminic acid	3063-71-6		HMDB0001176	C00128	448209	Polar
	1232	305	12021	145752	Carbohydrate & Derivatives	Starch and Sucrose Metabolism	1243	NAMED	BGWGXPAPYGQALX-UHFFFAOYSA-N	O=P(O)(O)OCC1OC(CO)(O)C(O)C1O	fructose-6-phosphate	fructose 6-phosphate	103213-47-4	19969987	HMDB0003971	C05345	440641	Polar
	100000257	305	15443	146478	Carbohydrate & Derivatives	Glucuronic acid pathway	1423	NAMED	AEMOLEFTQBMNLQ-QIUUJYRFSA-N	O[C@@H]1O[C@H]([C@](O)=O)[C@@H](O)[C@H](O)[C@H]1O	glucuronate	glucuronate	207300-70-7	58552	HMDB0000127	C16245	441478,23677976,94715,65041,444791	Polar
	100000275	209	15910	126826	Carbohydrate & Derivatives	Glycogen Metabolism	1311	NAMED	LUEWUZLMQUOBSB-ZLBHSGTGSA-N	O[C@H]1[C@H](O)[C@@H](CO)O[C@H](O[C@H]2[C@H](O)[C@@H](O)[C@@H](O[C@@H]3[C@@H](CO)O[C@H](O[C@@H]4[C@@H](CO)O[C@H](O)[C@H](O)[C@H]4O)[C@H](O)[C@H]3O)O[C@@H]2CO)[C@@H]1O	maltotetraose	maltotetraose	34612-38-9	393830	HMDB0001296	C02052	439639	Neg
	100000298	305	15860	147164	Carbohydrate & Derivatives	Nucleotide Sugars Metabolism	1400	NAMED	HSCJRCZFDFQWRP-ABVWGUQPSA-N	O[C@H]([C@@H]1O)[C@@H](O[C@@H]1COP(OP(O[C@H]([C@H](O)[C@H]2O)O[C@H](CO)[C@@H]2O)(O)=O)(O)=O)N(C=CC3=O)C(N3)=O	UDP-galactose	UDP-galactose	137868-52-1,91183-98-1,2956-16-3	17069	HMDB0000302	C00052	18068	Polar
	100000300	305	15706	146894	Carbohydrate & Derivatives	Galactose Metabolism	1380	NAMED	HXXFSFRBOHSIMQ-FPRJBGLDSA-N	O[C@H]([C@H]1O)[C@H]([C@@H](CO)O[C@@H]1OP(O)(O)=O)O	galactose 1-phosphate	galactose 1-phosphate	19046-60-7		HMDB0000645	C00446	123912	Polar
	100000341	209	15442	123253	Carbohydrate & Derivatives	Pentose Phosphate Pathway	1262	NAMED	BIRSGZKFKXLSJQ-SQOUGZDYSA-N	O=P(OC[C@H]([C@@H](O)[C@H](O)[C@@H](O)C(O)=O)O)(O)O	6-phosphogluconate	6-phosphogluconate	921-62-0,53411-70-4	82615	HMDB0001316	C00345	91493	Neg
	100000406	305	15772	146492	Carbohydrate & Derivatives	Secondary Metabolite	1278	NAMED	HEBKCHPVOIAQTA-ZXFHETKHSA-N	OC[C@@H](O)[C@@H](O)[C@@H](O)CO	ribitol	ribitol	488-81-3	10254628	HMDB0002917	C00379,C01904,C00474,C00532	6912	Polar
	100000580	209	20675	123293	Carbohydrate & Derivatives	Secondary Metabolite	1236	NAMED	MPCAJMNYNOGXPB-SLPGGIOYSA-N	O[C@@H]1[C@@H](CO)OC[C@H](O)[C@H]1O	1,5-anhydroglucitol (1,5-AG)	1,5-anhydroglucitol (1,5-AG)	154-58-5		HMDB0002712	C07326	64960	Neg
	100001007	305	27731	147186	Carbohydrate & Derivatives	Secondary Metabolite	1279	NAMED	QXKAIJAYHKCRRA-BXXZVTAOSA-N	OC([C@H](O)[C@H](O)[C@H](O)CO)=O	ribonate	ribonate	5336-08-3	4574162	HMDB0000867	C01685	5460677	Polar
	100001026	305	27719	152158	Carbohydrate & Derivatives	Secondary Metabolite	1389	NAMED	RGHNJXZEOKUKBD-MGCNEYSASA-N	O[C@H]([C@H]([C@H]([C@@H](CO)O)O)O)C(O)=O	galactonate	galactonate	299-28-5	114198	HMDB0000565	C00880,C15930	12310779,128869	Polar
	100001320	305	42420	148204	Carbohydrate & Derivatives	Sugar acid	1448	NAMED	JPIJQSOTBSSVTP-PWNYCUMCSA-N	OC[C@@H](O)[C@@H](O)C(O)=O	erythronate*	erythronate*	88759-55-1	2061231	HMDB0000613		2781043	Polar
	100001447	209	35163	128213	Carbohydrate & Derivatives	Glycogen Metabolism	1310	NAMED	FTNIPWXXIGNQQF-UHFFFAOYSA-N	OC(C(CO)OC(OC(C(O)C(O)C(OC(C(O)C(O)C(OC(C(CO)OC(OC(C(O)C(O)C(O)O1)C1CO)C2O)C2O)O3)C3CO)O4)C4CO)C5O)C5O	maltopentaose	maltopentaose	34620-76-3	2941513	HMDB0012254	C06218	13489094	Neg
	100001491	400	37123	156335	Carbohydrate & Derivatives	Amino sugar and nucleotide sugar metabolism	1451	NAMED	FDJKUWYYUZCUJX-UHFFFAOYSA-N	OC(C1(O)OC(C(NC(CO)=O)C(C1)O)C(C(CO)O)O)=O	N-glycolylneuraminate	N-glycolylneuraminate	1113-83-3	3794850	HMDB0000833	C03410	123802	Pos Early
	100001628	209	35649	128257	Carbohydrate & Derivatives	Pentose Phosphate Pathway	1273	NAMED	JDTUMPKOJBQPKX-UHFFFAOYSA-N	OP(OCC(C(C(C(C(CO)=O)O)O)O)O)(O)=O	sedoheptulose-7-phosphate	sedoheptulose-7-phosphate	2646-35-7	596	HMDB0001068	C05382	616	Neg
	100001740	305	46142	146560	Carbohydrate & Derivatives	Fructose and Mannose Degradation	1368	NAMED	FBPFZTCFMRRESA-UHFFFAOYSA-N	OCC(O)C(O)C(O)C(O)CO	mannitol/sorbitol	mannitol/sorbitol		440	HMDB0000247	C00392,C00794	5780,6251	Polar
	100001768	400	36713	156246	Carbohydrate & Derivatives	Advanced Glycation End-product	1452	NAMED	NUXSIDPKKIEIMI-UHFFFAOYSA-N	OC(CNCCCCC(C(O)=O)N)=O	N6-carboxymethyllysine	N6-carboxymethyllysine	5746-04-3	11217184	HMDB0240347		123800	Pos Early
	100002180	209	46896	148134	Carbohydrate & Derivatives	Glycolysis	1246	NAMED	RNBGYGVWRKECFJ-UHFFFAOYSA-N	[H]C1(C([H])(C([H])(OC1(COP(O)(O)=O)O)COP(O)(O)=O)O)O	fructose 1,6-diphosphate/glucose 1,6-diphosphate/myo-inositol diphosphates	Isobar: hexose diphosphates			HMDB0001058	C01231,C00354,C05378	3934,124383956,10404962,718,4453,90658350,445557,82400	Neg
	100002619	305	53237	179411	Carbohydrate & Derivatives	Secondary Metabolite	1304	NAMED	HSNZZMHEPUFJNZ-SHUUEZRQSA-N	OCC([C@@H](O)[C@H](O)[C@H](O)[C@H](O)CO)=O	sedoheptulose	sedoheptulose	3019-74-7	4573620	HMDB0003219	C02076	5459879	Polar
	100002957	305	46148	210928	Carbohydrate & Derivatives	Pyrimidine nucleotide sugars	1408	NAMED	LFTYTUAZOPRMMI-HEXNZZLISA-N	O[C@]1([H])[C@@](O)([H])[C@](COP(O)(OP(O)(O[C@H]2[C@H](NC(C)=O)[C@@H](O)[C@H](O)C(CO)O2)=O)=O)([H])O[C@]1(N(C=C3)C(NC3=O)=O)[H]	UDP-N-acetylglucosamine/galactosamine	UDP-N-acetylglucosamine/galactosamine			HMDB0000304	C00203,C00043	44576,1167	Polar
	100006115	305	48255	153226	Carbohydrate & Derivatives	Sugar acids and derivatives	1299	NAMED	QXKAIJAYHKCRRA-JJYYJPOSSA-N	OC([C@H]([C@@H]([C@@H](CO)O)O)O)=O	arabonate/xylonate	arabonate/xylonate			HMDB0000539	C00502,C05411	122045,6602431	Polar
	100006122	305	54671	180863	Carbohydrate & Derivatives	Secondary Metabolite	1280	NAMED	LQXVFWRQNMEDEE-UHFFFAOYSA-N	OC1(CO)OCC(O)C1O	ribulose/xylulose	ribulose/xylulose			HMDB0000621		5289590,151261	Polar
	100006430	305	48885	160479	Carbohydrate & Derivatives	Secondary Metabolite	1293	NAMED	HEBKCHPVOIAQTA-IMJSIDKUSA-N	OC[C@@H](C([C@H](CO)O)O)O	arabitol/xylitol	arabitol/xylitol			HMDB0001851	C00379,C00542,C01904	94154,6912	Polar
	100006435	400	46539	166536	Carbohydrate & Derivatives	Aminosugar Metabolism	1450	NAMED	OVRNDRQMDRJTHS-FMDGEEDCSA-N	O[C@@H]1[C@H]([C@@H](O[C@@H]([C@H]1O)CO)O)NC(C)=O	N-acetylglucosamine/N-acetylgalactosamine	N-acetylglucosamine/N-acetylgalactosamine			HMDB0000215	C01074	439174,84265	Pos Early
	100019968	305	61858	218556	Carbohydrate & Derivatives	Secondary Metabolite	1306	NAMED	QXKAIJAYHKCRRA-PZGQECOJSA-N	OC[C@H](O)[C@@H](O)[C@@H](O)C(O)=O	lyxonate	lyxonate			HMDB0060255			Polar
	1215	400	48149	157725	Carbohydrate & Derivatives		1447	NAMED	YTTRPBWEMMPYSW-VFFCQLMOSA-N	O[C@H]1[C@H](O)[C@@H](CO)O[C@@H](NC(CC(N)C(O)=O)=O)[C@@H]1NC(C)=O	N-acetylglucosaminylasparagine	N-acetylglucosaminylasparagine	2776-93-4	21403014		C04540	123826	Pos Early
	100001498	305	57615	212172	Carbohydrate & Derivatives		1381	NAMED	VFRROHXSMXFLSN-KCDKBNATSA-N	OP(OC[C@@H](O)[C@H](O)[C@H](O)[C@H](C=O)O)(O)=O	galactose 6-phosphate	galactose 6-phosphate	6665-00-5	2299195		C01113	439404,3034794	Polar
	55	400	27665	155829	Cofactors & Vitamins	Nicotinate and Nicotinamide Metabolism	4335	NAMED	LDHMAVIPBRSVRG-UHFFFAOYSA-N	C[N+]1=CC(C([NH-])=O)=CC=C1	1-methylnicotinamide	1-methylnicotinamide	1005-24-9	8305504	HMDB0000699	C02918	457	Pos Early
	215	400	558	155321	Cofactors & Vitamins	Purine nucleotide sugars	4345	NAMED	SDMADEZQMYCSNO-UHFFFAOYSA-N	NC1=NC=NC2=C1N=CN2C3OC(C(C3O)O)COP(O)(OP(O)(OC4OC(C(C4O)O)CO)=O)=O	adenosine 5'-diphosphoribose (ADP-ribose)	adenosine 5'-diphosphoribose (ADP-ribose)	68414-18-6	3674071	HMDB0001178	C00301	192	Pos Early
	233	400	32354	155914	Cofactors & Vitamins	Phytanic Acid Peroxisomal Oxidation	4367	NAMED	CIWBSHSKHKDKBQ-UHFFFAOYSA-N	OCC(O)C1OC(C(O)=C1O)=O	ascorbate (vitamin C)	ascorbate (vitamin C)	134-03-2,50-81-7	10189562	HMDB0000044	D00018,C00072	54670067	Pos Early
	250	402	2137	158009	Cofactors & Vitamins	Porphyrin and Heme Metabolism	4431	NAMED	QBUVFDKTZJNUPP-YBRAVLHJSA-N	CC1=C(/C=C(N2)/C(C=C)=C(C)C2=O)NC(/C=C3C(CCC(O)=O)=C(C)C(/C=C(N4)\C(C)=C(C=C)C4=O)=N\3)=C1CCC(O)=O	biliverdin	biliverdin	55482-27-4,55482-27-4	10628548	HMDB0001008	C00500	5280353	Pos Late
	270	209	46322	145265	Cofactors & Vitamins	Warburg Effect	4362	NAMED	RGJOEKWQDUBAIZ-UHFFFAOYSA-N	CC(COP(O)(OP(O)(OCC1OC(N2C=NC3=C2N=CN=C3N)C(C1OP(O)(O)=O)O)=O)=O)(C(C(NCCC(NCCS)=O)=O)O)C	coenzyme A	CoA	85-61-0,18439-24-2	311	HMDB0001423	C00010	87642	Neg
	301	209	34302	126135	Cofactors & Vitamins	Vitamin C derivative	4371	NAMED	SBJKKFFYIZUCET-UHFFFAOYSA-N	OCC(C1OC(C(C1=O)=O)=O)O	dehydroascorbate	dehydroascorbate	490-83-5	812	HMDB0001264	C05422	440667	Neg
	327	209	2134	124607	Cofactors & Vitamins	Vitamin B6 Metabolism	4352	NAMED	VWWQXMAJTJZDQX-KUIMXZBMSA-N	OC(C(O)C(O)COP(OP(OC[C@H]1O[C@@H](N(C=N2)C3=C2C(N)=NC=N3)[C@H](O)[C@@H]1O)(O)=O)(O)=O)CN(C(C=C(C)C(C)=C4)=C4N=C5C(N6)=O)C5=NC6=O	flavin adenine dinucleotide (FAD)	FAD	146-14-5,84366-81-4	559059	HMDB0001248	C00016	643975	Neg
	432	400	594	155332	Cofactors & Vitamins	Nicotinate and Nicotinamide Metabolism	4323	NAMED	DFPAKSUCGFBDDF-UHFFFAOYSA-N	NC(C1=CN=CC=C1)=O	nicotinamide	nicotinamide	98-92-0	911	HMDB0001406	C00153	936	Pos Early
	491	400	1651	155439	Cofactors & Vitamins	Vitamin B6 Metabolism	4470	NAMED	RADKZDMFGJYCBB-UHFFFAOYSA-N	OC1=C(C)N=CC(CO)=C1C=O	pyridoxal	pyridoxal	65-22-5	1021	HMDB0001545	C00250	1050	Pos Early
	492	209	5331	152420	Cofactors & Vitamins	Vitamin B6 Metabolism	4469	NAMED	NGVDGCNFYWLIFO-UHFFFAOYSA-N	O=P(O)(O)OCC1=CN=C(C)C(O)=C1C([H])=O	pyridoxal phosphate	pyridoxal phosphate	41468-25-1,54-47-7	1022	HMDB0001491	C00018	1051	Neg
	493	400	3138	155486	Cofactors & Vitamins	Vitamin B6 Metabolism	4468	NAMED	ZMJGSOSNSPKHNH-UHFFFAOYSA-N	NCC1=C(COP(O)(O)=O)C=NC(C)=C1O	pyridoxamine phosphate	pyridoxamine phosphate	529-96-4	1024	HMDB0001555	C00647	1053	Pos Early
	498	402	1806	165222	Cofactors & Vitamins	Vitamin A Metabolism	4449	NAMED	FPIPGXGPPPQFEQ-OVSJKPMPSA-N	C/C(/C=C/C(C(C)(CCC1)C)=C1C)=C\C=C\C(C)=C\CO	retinol (vitamin A)	retinol (vitamin A)	68-26-8	393012	HMDB0000305	C00473	445354	Pos Late
	500	400	1827	155451	Cofactors & Vitamins	Riboflavin Metabolism	4351	NAMED	AUNGANRZJHBGPY-UHFFFAOYSA-N	OC(C(O)C(O)CO)CN1C(C=C2C)=C(C=C2C)N=C(C(N3)=O)C1=NC3=O	riboflavin (vitamin B2)	riboflavin (vitamin B2)	83-88-5	431981	HMDB0000244	C00255	493570	Pos Early
	522	209	35670	128273	Cofactors & Vitamins	Thiamine Metabolism	4442	NAMED	AYEKOFBPNLCAJY-UHFFFAOYSA-N	CC1=NC=C(C(N)=N1)C[N+]2=CSC(CCOP(OP(O)([O-])=O)(O)=O)=C2C	thiamin diphosphate	thiamin diphosphate	154-87-0	8715	HMDB0001372	C00068	1132	Neg
	523	209	15798	164715	Cofactors & Vitamins	Thiamine Metabolism	4441	NAMED	HZSAJDVWZRBGIF-UHFFFAOYSA-N	CC1=NC=C(C[N+]2=CSC(CCOP(O)([O-])=O)=C2C)C(N)=N1	thiamin monophosphate	thiamin monophosphate	532-40-1	2627905	HMDB0002666	C01081	1131,3382778	Neg
	568	400	2150	155464	Cofactors & Vitamins	Vitamin B6 Metabolism	4467	NAMED	NHZMQXZHNVQTQA-UHFFFAOYSA-N	NCC(C(O)=C(C)N=C1)=C1CO	pyridoxamine	pyridoxamine	58052-48-5	1023	HMDB0001431	C00534	1052	Pos Early
	873	400	5341	155495	Cofactors & Vitamins	Thiamine Metabolism	4440	NAMED	OHQKBYLHTFYNQF-UHFFFAOYSA-N	NC1=C(C[N+]2=CSC(CC[O-])=C2C)C=NC(C)=N1	thiamin (vitamin B1)	thiamin (vitamin B1)	59-43-8		HMDB0000235	DG00125,C00378,D08580	1130	Pos Early
	1024	209	1508	124797	Cofactors & Vitamins	Pantothenate and CoA Biosynthesis	4356	NAMED	GHOKWGTUZJEAQD-ZETCQYMHSA-N	O=C(NCCC(O)=O)[C@H](O)C(C)(C)CO	pantothenate	pantothenate (Vitamin B5)	137-08-6	6361	HMDB0000210	C00864	6613	Neg
	1090	402	43807	159596	Cofactors & Vitamins	Porphyrin and Heme Metabolism	4428	NAMED	BPYKTIZUTYGOLE-KDUUSRDASA-N	CC(C(N\1)=O)=C(C=C)C1=C/C2=C(C)C(CCC(O)=O)=C(CC3=C(CCC(O)=O)C(C)=C(/C=C4NC(C(C=C)=C/4C)=O)N3)N2	bilirubin (Z,Z)	bilirubin	635-65-4	4444055	HMDB0000054	C00486	5280352	Pos Late
	1105	402	1561	164189	Cofactors & Vitamins	Tocopherols	4380	NAMED	GVJHHUAWPYXKBD-IEOSBIPESA-N	CC1=C2C(O[C@@](CCC[C@H](C)CCC[C@H](C)CCC[C@H](C)C)(C)CC2)=C(C)C(C)=C1O	alpha-tocopherol	alpha-tocopherol	10191-41-0,59-02-9	14265	HMDB0001893	C02477	86472	Pos Late
	1244	209	18330	124657	Cofactors & Vitamins	Betaine Metabolism	4409	NAMED	ZNOVTXRBGFNYRX-UHFFFAOYSA-N	CN1C(C2=O)=C(NC(N)=N2)NCC1CNC3=CC=C(C(NC(C(O)=O)CCC(O)=O)=O)C=C3	5-methyltetrahydrofolate (5MeTHF)	5-methyltetrahydrofolate (5MeTHF)	68792-52-9,68703-91-3	143	HMDB0001396	C00440	3729	Neg
	1310	209	5278	126003	Cofactors & Vitamins	Nicotinate and Nicotinamide Metabolism	4327	NAMED	BAWFJGJZGIEFAR-JTDWVUTFSA-N	NC1=NC=NC2=C1N=CN2[C@@H]3[C@@H](O)[C@@H](O)[C@H](COP(OP(OC[C@@H]4[C@@H](O)[C@@H](O)[C@H]([N+]5=CC(C(N)=O)=CC=C5)O4)([O-])=O)(O)=O)O3	nicotinamide adenine dinucleotide (NAD+)	NAD+	53-84-9	5681	HMDB0000902	C00003	5892	Neg
	1312	400	22152	155794	Cofactors & Vitamins	Nicotinate and Nicotinamide Metabolism	4325	NAMED	DAYLJWODMCOQEW-TURQNECASA-N	O[C@@H]1[C@@H](COP([O-])(O)=O)O[C@@H]([N@@+]2=CC=CC(C(N)=O)=C2)[C@@H]1O	nicotinamide ribonucleotide (NMN)	nicotinamide ribonucleotide (NMN)	1094-61-7	13553	HMDB0000229	C00455	14180	Pos Early
	1548	209	12358	124841	Cofactors & Vitamins	Biopterins and derivatives	4410	NAMED	LHQIJBMDNUYRAM-AWFVSMACSA-N	O=C1C2=NC([C@H](O)[C@H](O)C)=CNC2=NC(N)=N1	biopterin	biopterin	22150-76-1	392795	HMDB0000468	C06313	445040	Neg
	100000251	209	15797	127541	Cofactors & Vitamins	Vitamin B6 Metabolism	4353	NAMED	FVTCRASFADXXNN-UHFFFAOYSA-N	CC1=C(C)C=C(N(CC(O)C(C(COP(O)(O)=O)O)O)C(C2=N3)=NC(NC2=O)=O)C3=C1	flavin mononucleotide (FMN)	FMN	130-40-5	690	HMDB0001520	C00061	643976	Neg
	100000328	209	15504	124857	Cofactors & Vitamins	Pantothenate and CoA Biosynthesis	4359	NAMED	JDMUPRLRUUMCTL-VIFPVBQESA-N	O=P(OCC(C)(C)[C@@H](O)C(NCCC(NCCS)=O)=O)(O)O	phosphopantetheine	phosphopantetheine	NA	103123	HMDB0001416	C01134	987	Neg
	100000841	209	20694	143843	Cofactors & Vitamins	dicarboxylic acids and derivatives	4376	NAMED	MUBZPKHOEPUJKR-UHFFFAOYSA-N	O=C(O)C(O)=O	oxalate (ethanedioate)	oxalate (ethanedioate)	144-62-7	946	HMDB0002329	C00209	971	Neg
	100001022	305	27738	146524	Cofactors & Vitamins	Vitamin C derivative	4373	NAMED	JPIJQSOTBSSVTP-UHFFFAOYSA-N	O=C(O)C(O)([H])C([H])(O)CO	threonate	threonate	70753-61-6	133224	HMDB0000943	C01620	151152,5460407	Polar
	100001092	400	32401	155930	Cofactors & Vitamins	Alkaloids and derivatives	4341	NAMED	WWNNZCOKKKDOPX-UHFFFAOYSA-N	C[N+]1=CC(C([O-])=O)=CC=C1	trigonelline (N'-methylnicotinate)	trigonelline (N'-methylnicotinate)	535-83-1	5369	HMDB0000875	C01004	5570	Pos Early
	100001121	209	31555	124697	Cofactors & Vitamins	Vitamin B6 Metabolism	4471	NAMED	HXACOUQIXZGNBF-UHFFFAOYSA-N	OC1=C(C(O)=O)C(CO)=CN=C1C	pyridoxate	pyridoxate	82-82-6	6467	HMDB0000017	C00847	6723	Neg
	100001310	400	33013	155997	Cofactors & Vitamins	Nicotinate and Nicotinamide Metabolism	4326	NAMED	BUCXGWMZJBKEMD-UHFFFAOYSA-N	NC(C1=C[N+](C2C(C(C(C[O-])O2)O)O)=CC=C1)=O	nicotinamide riboside	nicotinamide riboside	1341-23-7		HMDB0000855	C03150	439924	Pos Early
	100001316	400	33471	156023	Cofactors & Vitamins	Nicotinate and Nicotinamide Metabolism	4321	NAMED	PUEDDPCUCPRQNY-ZYUZMQFOSA-N	O[C@H]([C@@H]1O)[C@@H](O[C@@H]1CO)[N@+]2=CC(C([O-])=O)=CC=C2	nicotinate ribonucleoside	nicotinate ribonucleoside	2625-49-2	141635	HMDB0006809	C05841	161233	Pos Early
	100001386	402	41754	159409	Cofactors & Vitamins	Porphyrin and Heme Metabolism	4427	NAMED	GGIDWJQWCUJYRY-UHFFFAOYSA-K	CC1=C(CCC(O)=O)C(/C=C(C(CCC([O-])=O)=C/2C)\[N-]C2=C/C3=N/C(C(C=C)=C3C)=C\4)=N/C1=C\C(N([Fe+2])C4=C5C)=C5C=C	heme	heme	14875-96-8		HMDB0003178	C00032	26945	Pos Late
	100001468	209	40469	143005	Cofactors & Vitamins	Nicotinate and Nicotinamide Metabolism	4343	NAMED	JLQSXXWTCJPCBC-UHFFFAOYSA-N	O=C(C1=C([H])N(C(C([H])=C1[H])=O)C([H])([H])[H])N([H])[H]	N1-methyl-2-pyridone-5-carboxamide	N1-methyl-2-pyridone-5-carboxamide	701-44-0	62899	HMDB0004193	C05842	69698	Neg
	100001469	400	57584	211562	Cofactors & Vitamins	Nicotinate and Nicotinamide Metabolism	4344	NAMED	KTLRWTOPTKGYQY-UHFFFAOYSA-N	O=C(C(C1=O)=CN(C=C1)C)N	N1-methyl-4-pyridone-3-carboxamide	N1-methyl-4-pyridone-3-carboxamide	769-49-3	389671	HMDB0004194	C05843	440810	Pos Early
	100001495	400	57555	211534	Cofactors & Vitamins	Pantothenate and CoA Biosynthesis	4358	NAMED	ZNXZGRMVNNHPCA-VIFPVBQESA-N	O=C(NCCC(NCCS)=O)[C@H](O)C(C)(C)CO	pantetheine	pantetheine	496-65-1	388453	HMDB0003426	C00831	439322	Pos Early
	100001586	305	46957	148205	Cofactors & Vitamins	medium-chain hydroxy acids and derivatives	4377	NAMED	RGHNJXZEOKUKBD-NRXMZTRTSA-N	OC([C@H](O)[C@H](O)[C@H](O)[C@@H](O)CO)=O	gulonate*	gulonate*	20246-53-1	7969943	HMDB0003290	C00800	152304	Polar
	100002763	400	39582	156587	Cofactors & Vitamins	Nicotinamides	4334	NAMED	USSFUVKEHXDAPM-UHFFFAOYSA-N	O=C(C1=C[N+]([O-])=CC=C1)N	nicotinamide N-oxide	nicotinamide N-oxide	1986-81-8	65522	HMDB0002730		72661	Pos Early
	100003258	305	63990	232912	Cofactors & Vitamins	Vitamin C derivative	4372	NAMED	RMHBODZVODTFAH-UHFFFAOYSA-N	OC1=C(OC)C(C(C(CO)O)O1)=O	2-O-methylascorbic acid	2-O-methylascorbic acid	17860-87-6	90149	HMDB0240294		54726398	Polar
	100004216	209	43023	143975	Cofactors & Vitamins	Pterins and derivatives	4414	NAMED	HNXQXTQTPAJEJL-UHFFFAOYSA-N	NC(N1)=NC2=NC=CN=C2C1=O	pterin	pterin	22363-60-4	65806	HMDB0000802	C00715	135398660	Neg
	100008998	402	52473	165151	Cofactors & Vitamins	Tocopherols	4402	NAMED	QUEDXNHFTDJVIY-DQCZWYHMSA-N	CC1=C(C(CC2)=CC(O)=C1C)O[C@@]2(CCC[C@@H](CCC[C@@H](CCCC(C)C)C)C)C	gamma-tocopherol/beta-tocopherol	gamma-tocopherol/beta-tocopherol			HMDB0006335	C14152,C02483		Pos Late
	100010805	209	54675	180873	Cofactors & Vitamins	CoA Derivative	4361	NAMED	XEFUABMMGJVHSD-ZSJPKINUSA-N	O[C@@H]([C@H](N1C2=NC=NC(N([H])[H])=C2N=C1)O[C@@H]3COP(OP(OCC(C)(C)[C@H](C(N([H])CCC(N([H])CCSC(C)=O)=O)=O)O)(O)=O)(O)=O)[C@@H]3O	3'-dephospho-acetyl-CoA	3'-dephospho-acetyl-CoA		168079			193680	Neg
	100020409	305	63687	223113	Cofactors & Vitamins	Vitamin C derivative	4369	NAMED	FBFZPSQPKNIVMT-ZAFYKAAXSA-N	O=C1O[C@@]([C@@H](O)CO)([H])C(OS(=O)(O)=O)=C1O	ascorbic acid 3-sulfate*	ascorbic acid 3-sulfate*		9600241	HMDB0240641		11425365	Polar
	100020481	209	62284	219257	Cofactors & Vitamins	Secondary Metabolite	4400	NAMED	ABGVFHFMDZIJJV-UHFFFAOYSA-N	OC1=C(C)C(C)=C2C(CCC(C)(CCC(NCC(O)=O)=O)O2)=C1	gamma-CEHC glycine*	gamma-CEHC glycine*						Neg
	100021770	209	63700	223166	Cofactors & Vitamins	Purine nucleotide sugars	4346	NAMED	IDBZKGQRLBFUFQ-UHFFFAOYSA-N	NC(C1=CN(C2OC(COP(O)(OP(OCC3OC(N4C5=C(C(N)=NC=N5)N=C4)C(O)C3O)(O)=O)=O)C(O)C2O)C(O)CC1)=O	NADHX*	NADHX*		2267	HMDB0059644	C20482,C04856	25203523,56927860,123131986	Neg
	90	305	37483	146548	Carbohydrate & Derivatives	Secondary Metabolite	1475	NAMED	YNOXCRMFGMSKIJ-UHFFFAOYSA-N	CC(C(CC(O)=O)(C(O)=O)O)C(O)=O	2-methylcitrate	2-methylcitrate	6061-96-7	4573953	HMDB0000379	C02225	12898022	Polar
	93	305	528	146398	Carbohydrate & Derivatives	TCA Cycle	1462	NAMED	KPGXRSRHYNQIFN-UHFFFAOYSA-N	O=C(C(O)=O)CCC(O)=O	alpha-ketoglutarate	alpha-ketoglutarate	328-50-7,22202-68-2,305-72-6	50	HMDB0000208	C00026	51	Polar
	252	305	1437	147106	Carbohydrate & Derivatives	TCA Cycle	1465	NAMED	KDYFGRWQOYBRFD-UHFFFAOYSA-N	OC(CCC(O)=O)=O	succinate	succinate	110-15-6	1078	HMDB0000254	C00042	1110	Polar
	330	305	1643	146876	Carbohydrate & Derivatives	TCA Cycle	1466	NAMED	VZCYOOQTPOCHFL-OWOJBTEDSA-N	OC(/C=C/C(O)=O)=O	fumarate	fumarate	100-17-8	10197150	HMDB0000134	C00122	444972	Polar
	409	209	1303	123199	Carbohydrate & Derivatives	TCA Cycle	1468	NAMED	BJEPYKJPYRNKOW-UHFFFAOYSA-N	OC(C(O)=O)CC(O)=O	malate	malate	6915-15-7	510	HMDB0000156	C00149,C00711,C00497	525	Neg
	461	400	42109	156915	Carbohydrate & Derivatives	Warburg Effect	1485	NAMED	NBIIXXVUZAFLBC-UHFFFAOYSA-N	O=P(O)(O)O	phosphate	phosphate	7664-38-2	1032	HMDB0001429	C00009	1061	Pos Early
	1124	209	1564	124575	Carbohydrate & Derivatives	TCA Cycle	1456	NAMED	KRKNYBCHXYNGOX-UHFFFAOYSA-N	OC(CC(CC(O)=O)(O)C(O)=O)=O	citrate	citrate	77-92-9	305	HMDB0000094	C00158	311	Neg
	1206	400	12110	155516	Carbohydrate & Derivatives	TCA Cycle	1460	NAMED	ODBLHEXUDAPZAU-OKKQSCSOSA-N	OC(C[C@@H]([C@H](O)C(O)=O)[C@@](O)=O)=O	isocitrate	isocitrate	20226-99-7	1161	HMDB0001874	C00451	5318532	Pos Early
	1211	305	15488	146480	Carbohydrate & Derivatives	Pyruvate Metabolism	1483	NAMED	LIPOUNRJVLNBCD-UHFFFAOYSA-N	O=P(O)(O)OC(C)=O	acetylphosphate	acetylphosphate	94249-01-1	181	HMDB0001494	C00227	186	Polar
	2053	305	15729	147741	Carbohydrate & Derivatives	Secondary Metabolite	1473	NAMED	KQTIIICEAUMSDG-UHFFFAOYSA-N	OC(CC(C(O)=O)CC(O)=O)=O	tricarballylate	tricarballylate	99-14-9	14220	HMDB0031193	C19806	14925	Polar
	100000455	305	18373	147757	Carbohydrate & Derivatives	Secondary Metabolite	1472	NAMED	LVHBHZANLOWSRM-UHFFFAOYSA-N	C=C(C(O)=O)CC(O)=O	itaconate	itaconate	97-65-4	789	HMDB0002092	C00490	811	Polar
	100001359	209	46173	144239	Carbohydrate & Derivatives	TCA Cycle	1458	NAMED			aconitate [cis or trans]	aconitate [cis or trans]			HMDB0000072	C004174,C02341	444212,643757	Neg
	62	209	38395	143675	Lipid & Derivatives	Dihydroxy Fatty Acid	2047	NAMED	CQSLTKIXAJTQGA-FLIBITNWSA-N	CCCCCC(C(C/C=C\CCCCCCCC(O)=O)O)O	12,13-DiHOME	12,13-DiHOME	263399-35-5	8412123	HMDB0004705	C14829	10236635	Neg
	112	305	531	146400	Lipid & Derivatives	Hydroxy fatty acids	3194	NAMED	NPOAOTPXWNWTSH-UHFFFAOYSA-N	CC(CC(O)=O)(CC(O)=O)O	3-hydroxy-3-methylglutarate	3-hydroxy-3-methylglutarate	503-49-1	4573695	HMDB0000355	C03761	1662,5459993	Polar
	143	209	38309	143797	Lipid & Derivatives	Fatty alcohols	2070	NAMED	JVJFIQYAHPMBBX-FNORWQNLSA-N	CCCCCC(/C=C/C=O)O	4-hydroxynonenal	4-hydroxynonenal	128946-65-6,75899-68-2	1630	HMDB0004362	C21642	5283344	Neg
	179	209	38399	143740	Lipid & Derivatives	Dihydroxy Fatty Acid	2048	NAMED	XEBKSQSGNGRGDW-YFHOEESVSA-N	CCCCC/C=C\CC(C(CCCCCCCC(O)=O)O)O	9,10-DiHOME	9,10-DiHOME	263399-34-4	8142232	HMDB0004704	C14828	9966640	Neg
	180	209	1105	125969	Lipid & Derivatives	Long Chain Polyunsaturated Fatty Acid (n3 and n6)	1584	NAMED	OYHQOLUKZRVURQ-HZJYTTRNSA-N	OC(CCCCCCC/C=C\C/C=C\CCCCC)=O	linoleate (18:2n6)	linoleate (18:2n6)	60-33-3	4444105	HMDB0000673	C01595	5280450	Neg
	181	209	1645	125740	Lipid & Derivatives	Medium Chain Fatty Acid	1519	NAMED	POULHZVOKOAJMA-UHFFFAOYSA-N	O=C(O)CCCCCCCCCCC	laurate (12:0)	laurate (12:0)	143-07-7	3756	HMDB0000638	C02679	3893	Neg
	229	209	1110	125971	Lipid & Derivatives	Long Chain Polyunsaturated Fatty Acid (n3 and n6)	1590	NAMED	YZXBAPSDXZZRGB-DOFZRALJSA-N	CCCCC/C=C\C/C=C\C/C=C\C/C=C\CCCC(O)=O	arachidonate (20:4n6)	arachidonate (20:4n6)	506-32-1	392692	HMDB0001043	C00219	444899	Neg
	266	402	63	164177	Lipid & Derivatives	Sterol	3211	NAMED	HVYWMOMLDIMFJA-LBHVWCRMSA-N	CC1(C2C(C)CCCC(C)C)C(CC2)C(CC=C3C4(CC[C@H](O)C3)C)C4CC1	cholesterol	cholesterol	57-88-5	4937803	HMDB0000067	C00187	5997,6432564,11025495	Pos Late
	267	400	34396	156099	Lipid & Derivatives	Phosphatidylcholine (PC)	2250	NAMED	YHHSONZFOIEMCP-UHFFFAOYSA-N	C[N+](C)(CCOP(O)([O-])=O)C	choline phosphate	phosphocholine	72556-74-2	119298	HMDB0001565	C00588	1014	Pos Early
	272	209	5983	126005	Lipid & Derivatives	Corticosteroids	3316	NAMED	OMFXVFTZEKFJBZ-UHFFFAOYSA-N	CC(C(CC1)=CC2=O)(CC2)C3C1C(CCC4C(CO)=O)C4(C)CC3O	corticosterone	corticosterone	50-22-6	5550	HMDB0001547	C02140	5753	Neg
	297	402	17747	158164	Lipid & Derivatives	Sphingosines	3178	NAMED	WWUZIQQURGPMPG-CCEZHUSRSA-N	CCCCCCCCCCCCC/C=C/C(C(CO)N)O	sphingosine	sphingosine	123-78-4	4510275	HMDB0000252	C00319	5280335	Pos Late
	339	305	396	146390	Lipid & Derivatives	Dicarboxylate Fatty Acid	1676	NAMED	JFCQEDHGNNZCLN-UHFFFAOYSA-N	OC(CCCC(O)=O)=O	glutarate (C5-DC)	glutarate (C5-DC)	110-94-1	3618533	HMDB0000661	C00489	743,4418048	Polar
	424	209	1336	125720	Lipid & Derivatives	Long Chain Saturated Fatty Acid	1527	NAMED	IPCSVZSSVZVIGE-UHFFFAOYSA-N	OC(CCCCCCCCCCCCCCC)=O	palmitate (16:0)	palmitate (16:0)	57-10-3	960	HMDB0000220	C00249	985	Neg
	439	209	1358	125724	Lipid & Derivatives	Long Chain Saturated Fatty Acid	1531	NAMED	QIQXTHQIDYTFRH-UHFFFAOYSA-N	CCCCCCCCCCCCCCCCCC(O)=O	stearate (18:0)	stearate (18:0)	57-11-4	5091	HMDB0000827	C01530	5281	Neg
	452	209	33447	126083	Lipid & Derivatives	Long Chain Monounsaturated Fatty Acid	1546	NAMED	SECPZKHBENQXJG-FPLPWBNLSA-N	CCCCCC\C=C/CCCCCCCC(O)=O	palmitoleate (16:1n7)	palmitoleate (16:1n7)	373-49-9	393216	HMDB0003229	C08362	445638	Neg
	519	209	1365	125728	Lipid & Derivatives	Long Chain Saturated Fatty Acid	1524	NAMED	TUNFSRHWOTWDNC-UHFFFAOYSA-N	OC(CCCCCCCCCCCCC)=O	myristate (14:0)	myristate (14:0)	544-63-8	10539	HMDB0000806	C06424	11005	Neg
	888	209	1642	125736	Lipid & Derivatives	Medium Chain Fatty Acid	1511	NAMED	GHVNFZFCNZKVNT-UHFFFAOYSA-N	CCCCCCCCCC(O)=O	caprate (10:0)	caprate (10:0)	334-48-5	2863	HMDB0000511	C01571	2969	Neg
	891	209	1121	125718	Lipid & Derivatives	Long Chain Saturated Fatty Acid	1529	NAMED	KEMQGTRYUADPNZ-UHFFFAOYSA-N	O=C(O)CCCCCCCCCCCCCCCC	margarate (17:0)	margarate (17:0)	506-12-7	10033	HMDB0002259		10465	Neg
	892	209	1356	125722	Lipid & Derivatives	Long Chain Saturated Fatty Acid	1533	NAMED	ISYWECDDZWTKFF-UHFFFAOYSA-N	CCCCCCCCCCCCCCCCCCC(O)=O	nonadecanoate (19:0)	nonadecanoate (19:0)	646-30-0	12071	HMDB0000772	C16535	12591	Neg
	893	209	1118	125716	Lipid & Derivatives	Long Chain Saturated Fatty Acid	1534	NAMED	VKOBVWXKNCXXDE-UHFFFAOYSA-N	CCCCCCCCCCCCCCCCCCCC(O)=O	arachidate (20:0)	arachidate (20:0)	506-30-9	10035	HMDB0002212	C06425	10467	Neg
	925	209	1644	125738	Lipid & Derivatives	Medium Chain Fatty Acid	1507	NAMED	MNWFXJYAOYHMED-UHFFFAOYSA-N	CCCCCCC(O)=O	heptanoate (7:0)	heptanoate (7:0)	111-14-8	7803	HMDB0000666	C17714	8094	Neg
	932	209	32492	125852	Lipid & Derivatives	Medium Chain Fatty Acid	1508	NAMED	WWZKQHOCKIZLMA-UHFFFAOYSA-N	CCCCCCCC(O)=O	caprylate (8:0)	caprylate (8:0)	124-07-2	370	HMDB0000482	C06423	379	Neg
	980	209	1361	125726	Lipid & Derivatives	Long Chain Saturated Fatty Acid	1526	NAMED	WQEPLUUGTLDZJY-UHFFFAOYSA-N	O=C(O)CCCCCCCCCCCCCC	pentadecanoate (15:0)	pentadecanoate (15:0)	10002-84-2,1002-84-2	13249	HMDB0000826	C16537	13849	Neg
	1026	209	1600	124589	Lipid & Derivatives	Phosphatidylethanolamine (PE)	2255	NAMED	SUHOOTKUPISOBE-UHFFFAOYSA-N	NCCOP(O)(O)=O	phosphoethanolamine	phosphoethanolamine (PE)	1071-23-4	990	HMDB0000224	C00346	1015	Neg
	1080	209	48465	154416	Lipid & Derivatives	Eicosanoid	2166	NAMED	MEASLHGILYBXFO-XTDASVJISA-N	CCCCC\C=C/C\C=C/C\C=C/C=C/C(CCCC(O)=O)=O	5-KETE	5-KETE	106154-18-1	1765	HMDB0010217	C14732	5353355	Neg
	1087	209	1552	125983	Lipid & Derivatives	Long Chain Monounsaturated Fatty Acid	1564	NAMED	DPUOLQHDNGRHBS-KTKRTIGZSA-N	OC(CCCCCCCCCCC\C=C/CCCCCCCC)=O	erucate (22:1n9)	erucate (22:1n9)	112-86-7	7924	HMDB0002068	C08316	8216,5281116	Neg
	1231	209	17805	126039	Lipid & Derivatives	Long Chain Polyunsaturated Fatty Acid (n3 and n6)	1587	NAMED	XSXIVVZCUAHUJO-HZJYTTRNSA-N	O=C(O)CCCCCCCCC/C=C\C/C=C\CCCCC	dihomo-linoleate (20:2n6)	dihomolinoleate (20:2n6)	2091-39-6	4944228	HMDB0005060	C16525	6439848	Neg
	1239	209	17945	126830	Lipid & Derivatives	Monohydroxy Fatty Acid	1988	NAMED	KIHBGTRZFAVZRV-QGZVFWFLSA-N	OC([C@H](O)CCCCCCCCCCCCCCCC)=O	2-hydroxystearate	2-hydroxystearate	629-22-1	62625	HMDB0062549	C03042,C03045	439887,439885,69417	Neg
	1256	400	15506	155556	Lipid & Derivatives	Phosphatidylcholine (PC)	2249	NAMED	CRBHXDCYXIISFC-UHFFFAOYSA-N	[O-]CC[N+](C)(C)C	choline	choline	67-48-1	149278	HMDB0000097	C00114	305	Pos Early
	1518	402	44877	164219	Lipid & Derivatives	Ceramides	3039	NAMED	YDNKGFDKKRUKPY-TURZORIXSA-N	OC[C@@H]([C@H](O)/C=C/CCCCCCCCCCCCC)NC(CCCCCCCCCCCCCCC)=O	N-palmitoyl-sphingosine (d18:1/16:0)	N-palmitoyl-sphingosine (d18:1/16:0)	24696-26-2	4446677	HMDB0004949		5283564	Pos Late
	1526	402	19263	164198	Lipid & Derivatives	Phosphatidylethanolamine (PE)	2425	NAMED	FHQVHHIBKUMWTI-OTMQOFQLSA-N	CCCCCCCC\C=C/CCCCCCCC(O[C@](COC(CCCCCCCCCCCCCCC)=O)(COP([O-])(OCC[N+]([H])([H])[H])=O)[H])=O	1-palmitoyl-2-oleoyl-GPE (16:0/18:1)	1-palmitoyl-2-oleoyl-GPE (16:0/18:1)	26662-94-2	4446615	HMDB0005320		5283496	Pos Late
	1528	305	52450	165113	Lipid & Derivatives	Phosphatidylinositol (PI)	2553	NAMED	BSNJSZUDOMPYIR-DMDPBSJXSA-N	O=C(CCCCCCC/C=C\C/C=C\CCCCC)O[C@@H](COP(OC1C(O)C(O)C(O)C(O)C1O)(O)=O)COC(CCCCCCCCCCCCCCC)=O	1-palmitoyl-2-linoleoyl-GPI (16:0/18:2)	1-palmitoyl-2-linoleoyl-GPI (16:0/18:2)		21403024	HMDB0009784		46891795	Polar
	1537	402	42446	165129	Lipid & Derivatives	Phosphatidylcholine (PC)	2303	NAMED	JLPULHDHAOZNQI-ZTIMHPMXSA-N	O=P([O-])(OC[C@@H](COC(CCCCCCCCCCCCCCC)=O)OC(CCCCCCC/C=C\C/C=C\CCCCC)=O)OCC[N+](C)(C)C	1-palmitoyl-2-linoleoyl-GPC (16:0/18:2)	1-palmitoyl-2-linoleoyl-GPC (16:0/18:2)	40811-94-7	4450224	HMDB0007973		5287971	Pos Late
	1538	402	19503	164530	Lipid & Derivatives	Sphingomyelins	3124	NAMED	LKQLRGMMMAHREN-YJFXYUILSA-N	CCCCCCCCCCCCCCCCCC(N[C@@](COP([O-])(OCC[N+](C)(C)C)=O)([C@](O)(/C=C/CCCCCCCCCCCCC)[H])[H])=O	stearoyl sphingomyelin (d18:1/18:0)	stearoyl sphingomyelin (d18:1/18:0)	85187-10-6,85187-10-6	4956085	HMDB0001348	C00550	6453725	Pos Late
	1539	402	52461	165127	Lipid & Derivatives	Phosphatidylcholine (PC)	2300	NAMED	WTJKGGKOPKCXLL-PFDVCBLKSA-N	O=C(CCCCCCC/C=C\CCCCCCCC)O[C@@H](COC(CCCCCCCCCCCCCCC)=O)COP(OCC[N+](C)(C)C)([O-])=O	1-palmitoyl-2-oleoyl-GPC (16:0/18:1)	1-palmitoyl-2-oleoyl-GPC (16:0/18:1)	26853-31-6,26853-31-6	4940699	HMDB0007972	C13875	6436017	Pos Late
	1543	402	52628	210824	Lipid & Derivatives	Phosphatidylglycerol (PG)	2537	NAMED	ATBOMIWRCZXYSZ-DLPCDOJJSA-N	O=P(O)(OCC(O)CO)OC[C@@H](COC(CCCCCCCCCCCCCCC)=O)OC(CCCCCCC/C=C\C/C=C\CCCCC)=O	1-palmitoyl-2-linoleoyl-GPG (16:0/18:2)	1-palmitoyl-2-linoleoyl-GPG (16:0/18:2)	322647-44-9	21403027	HMDB0010575		52927246	Pos Late
	1547	402	54979	208064	Lipid & Derivatives	Ceramides	3043	NAMED	VODZWWMEJITOND-NXCSZAMKSA-N	OC[C@H](NC(CCCCCCCCCCCCCCCCC)=O)[C@H](O)/C=C/CCCCCCCCCCCCC	N-stearoyl-sphingosine (d18:1/18:0)*	N-stearoyl-sphingosine (d18:1/18:0)*	104404-17-3	4446678	HMDB0004950		5283565	Pos Late
	2029	209	18362	124661	Lipid & Derivatives	Dicarboxylate Fatty Acid	1696	NAMED	BDJRBEYXGGNYIS-UHFFFAOYSA-N	O=C(O)CCCCCCCC(O)=O	azelate (C9-DC)	azelate (C9-DC)	123-99-9	2179	HMDB0000784	C08261	2266	Neg
	2050	209	18467	126840	Lipid & Derivatives	Long Chain Polyunsaturated Fatty Acid (n3 and n6)	1577	NAMED	JAZBEHYOTPTENJ-JLNKQSITSA-N	O=C(O)CCC\C=C/C/C=C\C/C=C\C/C=C\C/C=C\CC	eicosapentaenoate (EPA; 20:5n3)	eicosapentaenoate (EPA; 20:5n3)	10-2005-9,10417-94-4	393682	HMDB0001999	C06428	446284	Neg
	2054	305	15765	147158	Lipid & Derivatives	Branched Fatty Acid	412	NAMED	UKFXDFUAPNAMPJ-UHFFFAOYSA-N	CCC(C(O)=O)C(O)=O	ethylmalonate	ethylmalonate	601-75-2	11263	HMDB0000622		11756	Polar
	100000016	305	15730	145770	Lipid & Derivatives	Dicarboxylate Fatty Acid	1693	NAMED	TYFQFVWCELRYAO-UHFFFAOYSA-N	OC(CCCCCCC(O)=O)=O	suberate (C8-DC)	suberate (C8-DC)	505-48-6	10025	HMDB0000893	C08278	10457	Polar
	100000101	305	15704	147156	Lipid & Derivatives	Dicarboxylate Fatty Acid	1690	NAMED	WLJVNTCWHIRURA-UHFFFAOYSA-N	OC(CCCCCC(O)=O)=O	pimelate (C7-DC)	pimelate (C7-DC)	111-16-0	376	HMDB0000857	C02656	385	Polar
	100000269	400	15990	155613	Lipid & Derivatives	Phosphatidylcholine (PC)	2253	NAMED	SUHOQUVVVLNYQR-MRVPVSSYSA-N	O=P(OCC[N+](C)(C)C)([O-])OC[C@H](O)CO	glycerophosphorylcholine (GPC)	glycerophosphorylcholine (GPC)	28319-77-9	571409	HMDB0000086	C00670	71920	Pos Early
	100000584	209	19266	125764	Lipid & Derivatives	Monoacylglycerol	2891	NAMED	RCRCTBLIHCHWDZ-DOFZRALJSA-N	CCCCC\C=C/C\C=C/C\C=C/C/C=C\CCCC(OC(CO)CO)=O	2-arachidonoylglycerol (20:4)	2-arachidonoylglycerol (20:4)	53847-30-6	4445451	HMDB0004666	C13856	5282280	Neg
	100000611	402	20458	164193	Lipid & Derivatives	Lysoplasmalogen	2848	NAMED	VLBPIWYTPAXCFJ-XMMPIXPASA-N	CCCCCCCCCCCCCCCCOC[C@]([H])(COP([O-])(OCC[N+](C)(C)C)=O)O	1-palmityl-GPC (O-16:0)	1-palmityl-GPC (O-16:0)	52691-62-0	3845	HMDB0243890		3983	Pos Late
	100000616	402	52449	208070	Lipid & Derivatives	Phosphatidylinositol (PI)	2573	NAMED	KRTOMQDUKGRFDJ-YKOKTLGVSA-N	CCCCCCCCCCCCCCCCCC(OC[C@]([H])(COP(O)(O[C@](C(O)(C(O)(C(O)([C@](O)1[H])[H])[H])[H])([C@]1(O)[H])[H])=O)OC(CCC/C=C\C/C=C\C/C=C\C/C=C\CCCCC)=O)=O	1-stearoyl-2-arachidonoyl-GPI (18:0/20:4)	1-stearoyl-2-arachidonoyl-GPI (18:0/20:4)	383907-33-3	21403055	HMDB0009815			Pos Late
	100000630	209	19260	126848	Lipid & Derivatives	Lysophospholipid	2720	NAMED	JZWNYZVVZXZRRH-YFKVPUFHSA-N	CCCCCCCC\C=C/CCCCCCCC(OC[C@]([H])(COP(O)(OC[C@]([NH3+])(C([O-])=O)[H])=O)O)=O	1-oleoyl-GPS (18:1)	1-oleoyl-GPS (18:1)	326589-90-6	7826049	HMDB0061694		85036846	Neg
	100000639	402	19265	180966	Lipid & Derivatives	Phosphatidylserine (PS)	2522	NAMED	AJFWREUFUPEYII-PAHWMLEVSA-N	CCCCCCCCCCCCCCCCCC(OC[C@]([H])(COP(O)(OC[C@]([NH3+])(C([O-])=O)[H])=O)OC(CCCCCCC/C=C\CCCCCCCC)=O)=O	1-stearoyl-2-oleoyl-GPS (18:0/18:1)	1-stearoyl-2-oleoyl-GPS (18:0/18:1)		7826037	HMDB0010163		9547087	Pos Late
	100000641	402	52448	208095	Lipid & Derivatives	Phosphatidylglycerol (PG)	2536	NAMED	PAZGBAOHGQRCBP-DDDNOICHSA-N	OCC(COP(O)(OC[C@@]([H])(COC(CCCCCCCCCCCCCCC)=O)OC(CCCCCCC/C=C\CCCCCCCC)=O)=O)O	1-palmitoyl-2-oleoyl-GPG (16:0/18:1)	1-palmitoyl-2-oleoyl-GPG (16:0/18:1)		4446626			70789105	Pos Late
	100000642	402	53009	166338	Lipid & Derivatives	Phosphatidylserine (PS)	2523	NAMED	AGTPCXBHIGMTEU-NREGDSCDSA-N	CCCCC\C=C/C\C=C/CCCCCCCC(O[C@](COC(CCCCCCCCCCCCCCCCC)=O)(COP(O)(OC[C@]([NH3+])(C([O-])=O)[H])=O)[H])=O	1-stearoyl-2-linoleoyl-GPS (18:0/18:2)	1-stearoyl-2-linoleoyl-GPS (18:0/18:2)	322647-11-0	7826041			9547091	Pos Late
	100000652	402	52625	210793	Lipid & Derivatives	Phosphatidylglycerol (PG)	2532	NAMED	BIABMEZBCHDPBV-BEBVUIBBSA-N	OCC(COP(O)(OC[C@@]([H])(COC(CCCCCCCCCCCCCCC)=O)OC(CCCCCCCCCCCCCCC)=O)=O)O	1,2-dipalmitoyl-GPG (16:0/16:0)	1,2-dipalmitoyl-GPG (16:0/16:0)	200880-41-7	10020701	HMDB0010570		11846227	Pos Late
	100000656	209	19324	128173	Lipid & Derivatives	Lysophospholipid	2738	NAMED	MXAFDFDAIFZFET-CLBYPKMISA-N	[H]C(C(O)(C(O)([C@](O)1[H])[H])[H])([C@@](OP(O)(OC[C@@]([H])(COC(CCCCCCCCCCCCCCCCC)=O)O)=O)([C@]1(O)[H])[H])O	1-stearoyl-GPI (18:0)	1-stearoyl-GPI (18:0)	796963-93-4	21403067	HMDB0240261		71581135,42607495	Neg
	100000657	402	19130	164201	Lipid & Derivatives	Phosphatidylcholine (PC)	2295	NAMED	KILNVBDSWZSGLL-KXQOOQHDSA-N	CCCCCCCCCCCCCCCC(OC[C@]([H])(COP([O-])(OCC[N+](C)(C)C)=O)OC(CCCCCCCCCCCCCCC)=O)=O	1,2-dipalmitoyl-GPC (16:0/16:0)	1,2-dipalmitoyl-GPC (16:0/16:0)	63-89-8	398235	HMDB0000564	D03585	452110	Pos Late
	100000660	402	19132	164204	Lipid & Derivatives	Phosphatidylcholine (PC)	2338	NAMED	NRJAVPSFFCBXDT-HUESYALOSA-N	CCCCCCCCCCCCCCCCCC(OC[C@]([H])(COP([O-])(OCC[N+](C)(C)C)=O)OC(CCCCCCCCCCCCCCCCC)=O)=O	1,2-distearoyl-GPC (18:0/18:0)	1,2-distearoyl-GPC (18:0/18:0)	816-94-4	85004	HMDB0008036		94190	Pos Late
	100000665	209	44675	126139	Lipid & Derivatives	Long Chain Polyunsaturated Fatty Acid (n3 and n6)	1580	NAMED	MBMBGCFOFBJSGT-KUBAVDMBSA-N	CC\C=C/C\C=C/C\C=C/C/C=C\C/C=C\C/C=C\CCC(O)=O	docosahexaenoate (DHA; 22:6n3)	docosahexaenoate (DHA; 22:6n3)	6217-54-5	393183	HMDB0002183	C06429	445580	Neg
	100000672	402	19258	164196	Lipid & Derivatives	Phosphatidylcholine (PC)	2279	NAMED	RFVFQQWKPSOBED-PSXMRANNSA-N	CCCCCCCCCCCCCCCC(O[C@](COC(CCCCCCCCCCCCC)=O)(COP([O-])(OCC[N+](C)(C)C)=O)[H])=O	1-myristoyl-2-palmitoyl-GPC (14:0/16:0)	1-myristoyl-2-palmitoyl-GPC (14:0/16:0)	69525-80-0	114798	HMDB0007869		129657	Pos Late
	100000743	209	22036	126061	Lipid & Derivatives	Monohydroxy Fatty Acid	1977	NAMED	JKRDADVRIYVCCY-UHFFFAOYSA-N	O=C(C(CCCCCC)O)O	2-hydroxyoctanoate	2-hydroxyoctanoate	617-73-2	84994	HMDB0002264		94180,6995013,5312860	Neg
	100000773	209	22001	126860	Lipid & Derivatives	Monohydroxy Fatty Acid	1997	NAMED	NDPLAKGOSZHTPH-UHFFFAOYSA-N	OC(CC(O)=O)CCCCC	3-hydroxyoctanoate	3-hydroxyoctanoate	88930-08-9	24791	HMDB0001954	C20793	26613	Neg
	100000776	402	44681	159624	Lipid & Derivatives	Acyl Carnitine	1881	NAMED	XOMRRQXKHMYMOC-UHFFFAOYSA-N	[O-]C(CC(OC(CCCCCCCCCCCCCCC)=O)C[N+](C)(C)C)=O	palmitoylcarnitine (C16)	palmitoylcarnitine (C16)	6865-14-1	448	HMDB0000222	C02990	461	Pos Late
	100000781	400	32328	155906	Lipid & Derivatives	Acyl Carnitine	1861	NAMED	VVPRQWTYSNDTEA-UHFFFAOYSA-N	O=C(CCCCC)OC(CC([O-])=O)C[N+](C)(C)C	hexanoylcarnitine (C6)	hexanoylcarnitine (C6)	6920-35-0	4932273	HMDB0000756		6426853	Pos Early
	100000802	400	32198	155890	Lipid & Derivatives	Acyl Carnitine	1857	NAMED	RDHQFKQIGNGIED-MRVPVSSYSA-N	C[N+](C)(C)C[C@H](OC(C)=O)CC([O-])=O	acetylcarnitine (C2)	acetylcarnitine (C2)	5080-50-2	5406074	HMDB0000201	C02571	7045767	Pos Early
	100000827	209	21127	126053	Lipid & Derivatives	Monoacylglycerol	2869	NAMED	QHZLMUACJMDIAE-UHFFFAOYSA-N	O=C(CCCCCCCCCCCCCCC)OCC(O)CO	1-palmitoylglycerol (16:0)	1-palmitoylglycerol (16:0)	542-44-9	14201	HMDB0011564		14900	Neg
	100000863	305	21134	147544	Lipid & Derivatives	Dicarboxylate Fatty Acid	1682	NAMED	WNLRTRBMVRJNCN-UHFFFAOYSA-N	OC(CCCCC(O)=O)=O	adipate (C6-DC)	adipate	124-04-9	191	HMDB0000448	C06104	196	Polar
	100000882	209	21158	152464	Lipid & Derivatives	Monohydroxy Fatty Acid	2003	NAMED	ATRNZOYKSNPPBF-UHFFFAOYSA-N	CCCCCCCCCCCC(O)CC(O)=O	3-hydroxymyristate	3-hydroxymyristate	3422-31-9	15252	HMDB0061656		16064	Neg
	100000924	209	21184	126057	Lipid & Derivatives	Monoacylglycerol	2873	NAMED	RZRNAYUHWVFMIP-KTKRTIGZSA-N	O=C(OCC(O)CO)CCCCCCC/C=C\CCCCCCCC	1-oleoylglycerol (18:1)	1-oleoylglycerol (18:1)	111-03-5	4446588	HMDB0011567		5283468	Neg
	100000943	209	21232	126858	Lipid & Derivatives	Monoacylglycerol	2889	NAMED	UPWGQKDVAURUGE-KTKRTIGZSA-N	O=C(OC(CO)CO)CCCCCCC/C=C\CCCCCCCC	2-oleoylglycerol (18:1)	2-oleoylglycerol (18:1)	3443-84-3	4478086	HMDB0011537		5319879	Neg
	100000983	209	27503	127569	Lipid & Derivatives	Monohydroxy Fatty Acid	2004	NAMED	CBWALJHXHCJYTE-UHFFFAOYSA-N	OC(CC(O)=O)CCCCCCCCCCCCC	3-hydroxypalmitate	3-hydroxypalmitate	928-17-6	266538	HMDB0010734		15569776	Neg
	100000987	209	32506	125864	Lipid & Derivatives	Monoacylglycerol	2890	NAMED	IEPGNWMPIFDNSD-HZJYTTRNSA-N	O=C(OC(CO)CO)CCCCCCC/C=C\C/C=C\CCCCC	2-linoleoylglycerol (18:2)	2-linoleoylglycerol (18:2)	3443-82-1	4517636	HMDB0011538		5365676	Neg
	100000997	209	22053	123301	Lipid & Derivatives	Monohydroxy Fatty Acid	1999	NAMED	FYSSBMZUBSBFJL-UHFFFAOYSA-N	OC(CC(O)=O)CCCCCCC	3-hydroxydecanoate	3-hydroxydecanoate	5561-87-5	24790	HMDB0002203		26612	Neg
	100001040	209	27447	126071	Lipid & Derivatives	Monoacylglycerol	2874	NAMED	WECGLUPZRHILCT-HZJYTTRNSA-N	CCCCC/C=C\C/C=C\CCCCCCCC(OCC(O)CO)=O	1-linoleoylglycerol (18:2)	1-linoleoylglycerol (18:2)	2277-28-3	4446589	HMDB0011568		5283469	Neg
	100001048	209	33419	125868	Lipid & Derivatives	Monoacylglycerol	2886	NAMED	BBNYCLAREVXOSG-UHFFFAOYSA-N	OCC(CO)OC(CCCCCCCCCCCCCCC)=O	2-palmitoylglycerol (16:0)	2-palmitoylglycerol (16:0)	23470-00-0	110006	HMDB0011533		123409	Neg
	100001102	209	32388	125800	Lipid & Derivatives	Acyl Carnitine	1703	NAMED	TVIDDXQYHWJXFK-UHFFFAOYSA-N	OC(CCCCCCCCCCC(O)=O)=O	dodecanedioate (C12-DC)	dodecanedioate (C12)	693-23-2	12213	HMDB0002013	C02678	12736	Neg
	100001112	209	32457	151499	Lipid & Derivatives	Acyl Carnitine	2002	NAMED	MUCMKTPAZLSKTL-UHFFFAOYSA-N	OC(CC(CCCCCCCCC)O)=O	3-hydroxylaurate	3-hydroxylaurate	53941-38-1	85026	HMDB0000736		94216	Neg
	100001153	305	31934	145806	Lipid & Derivatives	Dicarboxylate Fatty Acid	1684	NAMED	OTTXIFWBPRRYOG-UHFFFAOYSA-N	O=C(O)C(O)CCCC(O)=O	2-hydroxyadipate	2-hydroxyadipate	18294-85-4	167943	HMDB0000623	C02360	193530	Polar
	100001162	400	32452	155955	Lipid & Derivatives	Monohydroxy Fatty Acid	1788	NAMED	UFAHZIUFPNSHSL-UHFFFAOYSA-N	[O-]C(CC(OC(CC)=O)C[N+](C)(C)C)=O	propionylcarnitine (C3)	propionylcarnitine (C3)	17298-37-2	96904	HMDB0000387	C03017	107738	Pos Early
	100001181	209	32504	125862	Lipid & Derivatives	Dicarboxylate Fatty Acid	1579	NAMED	YUFFSWGQGVEMMI-JLNKQSITSA-N	O=C(O)CCCCC/C=C\C/C=C\C/C=C\C/C=C\C/C=C\CC	docosapentaenoate (n3 DPA; 22:5n3)	docosapentaenoate (DPA; 22:5n3)	2234-74-4		HMDB0000321	C16513	6441454	Neg
	100001182	209	32415	125824	Lipid & Derivatives	Acyl Carnitine	1594	NAMED	HVGRZDASOHMCSK-AVQMFFATSA-N	CCCCC/C=C/C/C=C/CCCCCCCCCCCC(O)=O	docosadienoate (22:2n6)	docosadienoate (22:2n6)	7370-49-2	4445934	HMDB0000824	C16533	5282807	Neg
	100001193	209	32980	125866	Lipid & Derivatives	Long Chain Polyunsaturated Fatty Acid (n3 and n6)	1592	NAMED	TWSWSIQAPQLDBP-CGRWFSSPSA-N	O=C(CCCCC/C=C/C/C=C/C/C=C/C/C=C/CCCCC)O	adrenate (22:4n6)	adrenate (22:4n6)	2091-25-0	4445971	HMDB0006528	C16527	5282844,5497181	Neg
	100001195	209	32417	125826	Lipid & Derivatives	Long Chain Polyunsaturated Fatty Acid (n3 and n6)	1581	NAMED	WBBQTNCISCKUMU-IUQGRGSQSA-N	CC/C=C/C/C=C/C/C=C/CCCCCCCCCCCC(O)=O	docosatrienoate (22:3n3)	docosatrienoate (22:3n3)	59708-86-0	4471981	HMDB0061714	C16534	5312556	Neg
	100001211	209	32398	125812	Lipid & Derivatives	Long Chain Polyunsaturated Fatty Acid (n3 and n6)	1698	NAMED	CXMXRPHRNRROMY-UHFFFAOYSA-N	OC(CCCCCCCCC(O)=O)=O	sebacate (C10-DC)	sebacate (C10-DC)	111-20-6	5004	HMDB0002226	C08277	5192	Neg
	100001229	209	33969	126890	Lipid & Derivatives	Long Chain Polyunsaturated Fatty Acid (n3 and n6)	1574	NAMED	JIWBIWFOSCKQMA-LTKCOYKYSA-N	CC\C=C/C\C=C/C\C=C/C\C=C/CCCCC(O)=O	stearidonate (18:4n3)	stearidonate (18:4n3)	111174-40-4	4471933	HMDB0002823	C16300	5312508	Neg
	100001232	209	33968	126127	Lipid & Derivatives	Dicarboxylate Fatty Acid	1521	NAMED	IJBFSOLHRKELLR-FPLPWBNLSA-N	CCCCCC\C=C/CCCC(O)=O	5-dodecenoate (12:1n7)	5-dodecenoate (12:1n7)	2430-94-6	4471803	HMDB0000792		5312378	Neg
	100001247	402	33936	158581	Lipid & Derivatives	Long Chain Polyunsaturated Fatty Acid (n3 and n6)	1869	NAMED	CXTATJFJDMJMIY-UHFFFAOYSA-N	[O-]C(CC(C[N+](C)(C)C)OC(CCCCCCC)=O)=O	octanoylcarnitine (C8)	octanoylcarnitine (C8)	3671-77-0	110274	HMDB0006547	C02838	123701,11953814	Pos Late
	100001251	402	33941	158585	Lipid & Derivatives	Medium Chain Fatty Acid	1877	NAMED	LZOSYCMHQXPBFU-UHFFFAOYSA-N	[O-]C(CC(C[N+](C)(C)C)OC(CCCCCCCCC)=O)=O	decanoylcarnitine (C10)	decanoylcarnitine (C10)	1492-27-9	8420677	HMDB0000529		10245190	Pos Late
	100001263	402	33955	158599	Lipid & Derivatives	Acyl Carnitine	2617	NAMED	ASWBNKHCZGQVJV-UHFFFAOYSA-N	O=P(OCC[N+](C)(C)C)([O-])OCC(O)COC(CCCCCCCCCCCCCCC)=O	1-palmitoyl-GPC (16:0)	1-palmitoyl-GPC (16:0)	17364-16-8	78064	HMDB0000791	C04102	86554	Pos Late
	100001269	402	33997	164179	Lipid & Derivatives	Acyl Carnitine	3243	NAMED	SGNBVLSWZMBQTH-PODYLUTMSA-N	C[C@H](CC[C@@H](C)C(C)C)[C@@]1([H])CC[C@@]2([H])[C@]3([H])CC=C4C[C@@H](O)CC[C@]4(C)[C@@]3([H])CC[C@@]21C	campesterol	campesterol	474-62-4	151215	HMDB0000651	C01789	173183	Pos Late
	100001270	402	33952	158596	Lipid & Derivatives	Lysophospholipid	1879	NAMED	PSHXNVGSVNEJBD-UHFFFAOYSA-N	O=C(CCCCCCCCCCCCC)OC(CC([O-])=O)C[N+](C)(C)C	myristoylcarnitine (C14)	myristoylcarnitine (C14)	18822-89-4	4932274	HMDB0010382		6426854	Pos Late
	100001271	402	33961	158603	Lipid & Derivatives	Sterol	2628	NAMED	IHNKQIMGVNPMTC-RUZDIDTESA-N	O[C@H](COC(CCCCCCCCCCCCCCCCC)=O)COP(OCC[N+](C)(C)C)([O-])=O	1-stearoyl-GPC (18:0)	1-stearoyl-GPC (18:0)	19420-57-6	435389	HMDB0002869		497300	Pos Late
	100001272	402	48258	160285	Lipid & Derivatives	Acyl Carnitine	2630	NAMED	YAMUFBLWGFFICM-PTGWMXDISA-N	O[C@H](COC(CCCCCCC/C=C\CCCCCCCC)=O)COP(OCC[N+](C)(C)C)([O-])=O	1-oleoyl-GPC (18:1)	1-oleoyl-GPC (18:1)	19420-56-5	17240641	HMDB0005066	C03916	16081932	Pos Late
	100001277	209	33972	126131	Lipid & Derivatives	Lysophospholipid	1557	NAMED	BBOWBNGUEWHNQZ-KTKRTIGZSA-N	O=C(O)CCCCCCCC/C=C\CCCCCCCC	10-nonadecenoate (19:1n9)	10-nonadecenoate (19:1n9)	73033-09-7	4471938	HMDB0010384		5312513	Neg
	100001278	209	33971	126129	Lipid & Derivatives	Lysophospholipid	1548	NAMED	GDTXICBNEOEPAZ-FPLPWBNLSA-N	O=C(O)CCCCCCCC/C=C\CCCCCC	10-heptadecenoate (17:1n7)	10-heptadecenoate (17:1n7)	29743-97-3	4471860	HMDB0002815		5312435	Neg
	100001335	209	33587	143715	Lipid & Derivatives	Long Chain Monounsaturated Fatty Acid	1560	NAMED	BITHHVVYSMSWAG-KTKRTIGZSA-N	O=C(O)CCCCCCCCC/C=C\CCCCCCCC	eicosenoate (20:1)	eicosenoate (20:1n9 or 1n11)		4445895	HMDB0013622	C16526	5282768,5282769,94159	Neg
	100001337	209	34035	143703	Lipid & Derivatives	Long Chain Monounsaturated Fatty Acid	1586	NAMED	DTOSIQBPPRVQHS-PDBXOOCHSA-N	O=C(O)CCCCCCC/C=C\C/C=C\C/C=C\CC	linolenate [alpha or gamma; (18:3n3 or 6)]	linolenate (18:3n3 or 3n6)		4444437	HMDB0060038	C06426,C06427	5280933,5280934	Neg
	100001383	402	45453	159645	Lipid & Derivatives	Long Chain Monounsaturated Fatty Acid	2612	NAMED	VXUOFDJKYGDUJI-OAQYLSRUSA-N	CCCCCCCCCCCCCC(OC[C@](O)([H])COP(OCC[N+](C)(C)C)([O-])=O)=O	1-myristoyl-GPC (14:0)	1-myristoyl-GPC (14:0)	20559-16-4	405289	HMDB0002231	C04230	460604	Pos Late
	100001384	402	45456	159647	Lipid & Derivatives	Long Chain Polyunsaturated Fatty Acid (n3 and n6)	2641	NAMED	UATOAILWGVYRQS-HHHXNRCGSA-N	CCCCCCCCCCCCCCCCCCCC(OC[C@](O)([H])COP(OCC[N+](C)(C)C)([O-])=O)=O	1-arachidoyl-GPC (20:0)	1-arachidoyl-GPC (20:0)	108341-80-6	21403128	HMDB0003073	C04230	24779473	Pos Late
	100001391	402	34409	158657	Lipid & Derivatives	Lysophospholipid	1883	NAMED	FNPHNLNTJNMAEE-HSZRJFAPSA-N	[O-]C(C[C@@H](OC(CCCCCCCCCCCCCCCCC)=O)C[N+](C)(C)C)=O	stearoylcarnitine (C18)	stearoylcarnitine (C18)	18822-91-8	21233653	HMDB0010379		3006797	Pos Late
	100001392	402	34534	158670	Lipid & Derivatives	Lysophospholipid	1878	NAMED	FUJLYHJROOYKRA-UHFFFAOYSA-N	[O-]C(CC(C[N+](C)(C)C)OC(CCCCCCCCCCC)=O)=O	laurylcarnitine (C12)	laurylcarnitine (C12)	25518-54-1	8602997	HMDB0010390		168381	Pos Late
	100001395	402	34419	158662	Lipid & Derivatives	Acyl Carnitine	2633	NAMED	SPJFYYJXNPEZDW-UTJQPWESSA-N	O=P(OCC(O)COC(CCCCCCC/C=C\C/C=C\CCCCC)=O)([O-])OCC[N+](C)(C)C	1-linoleoyl-GPC (18:2)	1-linoleoyl-GPC (18:2)		10160888	HMDB0000848	C04100	11988421	Pos Late
	100001407	305	34410	146954	Lipid & Derivatives	Acyl Carnitine	2256	NAMED	WVIMUEUQJFPNDK-UHFFFAOYSA-N	OC1C(N(C=CC(N)=N2)C2=O)OC(COP(OP(OCCN)(O)=O)(O)=O)C1O	cytidine-5'-diphosphoethanolamine	CDP-ethanolamine	72842-05-8	287	HMDB0002250	C00570	123727	Polar
	100001408	209	34383	126898	Lipid & Derivatives	Lysophospholipid	2885	NAMED	TVIMZSOUQXNWHO-UHFFFAOYSA-N	O=C(CCCCCCCCCCCCC)OC(CO)CO	2-myristoylglycerol (14:0)	2-myristoylglycerol (14:0)	27214-38-6	121585	HMDB0010386		137938	Neg
	100001433	209	34397	126918	Lipid & Derivatives	Phosphatidylcholine (PC)	2880	NAMED	DCPCOKIYJYGMDN-DOFZRALJSA-N	O=C(CCC/C=C\C/C=C\C/C=C\C/C=C\CCCCC)OCC(O)CO	1-arachidonylglycerol (20:4)	1-arachidonylglycerol (20:4)	35474-99-8	4445452	HMDB0001564	C13857	16019980,5282281	Neg
	100001435	209	34393	126910	Lipid & Derivatives	Monoacylglycerol	2875	NAMED	XQBHBEXBUZDCRY-QNEBEIHSSA-N	O=C(OCC(O)CO)CCCC\C=C/C\C=C/C\C=C/CCCCC	1-linolenoylglycerol (18:3)	1-linolenoylglycerol (18:3)	124151-74-2	21403134	HMDB0011530		53480978	Neg
	100001445	209	34428	144736	Lipid & Derivatives	Monoacylglycerol	2599	NAMED	YNDYKPRNFWPPFU-GOSISDBHSA-N	OP(OC[C@H](O)COC(CCCCCCCCCCCCCCC)=O)(O)=O	1-palmitoyl-GPA (16:0)	1-palmitoyl-GPA (16:0)	17618-08-5	4925335	HMDB0011578	C04036	6419701	Neg
	100001461	402	42398	159466	Lipid & Derivatives	Monoacylglycerol	2686	NAMED	BBYWOYAFBUOUFP-JOCHJYFZSA-N	O=P(OCC[NH3+])([O-])OC[C@H](O)COC(CCCCCCCCCCCCCCCCC)=O	1-stearoyl-GPE (18:0)	1-stearoyl-GPE (18:0)	69747-55-3	7826018	HMDB0011569		9547068	Pos Late
	100001462	209	34437	126952	Lipid & Derivatives	Lysophospholipid	2728	NAMED	HFJVKBVEKQHVTO-OZAIVSQSSA-N	O=P(OCC(O)CO)(O)OC[C@H](O)COC(CCCCCCCCCCCCCCCCC)=O	1-stearoyl-GPG (18:0)	1-stearoyl-GPG (18:0)		21403138	HMDB0007853			Neg
	100001481	209	35153	128209	Lipid & Derivatives	Lysophospholipid	2884	NAMED	JWPHORDRFVRZPP-KUBAVDMBSA-N	O=C(OCC(O)CO)CC/C=C\C/C=C\C/C=C\C/C=C\C/C=C\C/C=C\CC	1-docosahexaenoylglycerol (22:6)	1-docosahexaenoylglycerol (22:6)		10477810	HMDB0011130		53480995	Neg
	100001483	209	35103	151003	Lipid & Derivatives	Lysophospholipid	2902	NAMED	QRBGFYBOCBYOSN-HZJYTTRNSA-N	O=C(OCC(O)CO)CCCCCCCCC\C=C/C/C=C\CCCCC	1-dihomo-linoleoylglycerol (20:2)	1-dihomo-linoleoylglycerol (20:2)		21403143				Neg
	100001501	402	35160	158710	Lipid & Derivatives	Monoacylglycerol	1903	NAMED	IPOLTUVFXFHAHI-WHIOSMTNSA-N	[O-]C(C[C@@H](OC(CCCCCCC/C=C\CCCCCCCC)=O)C[N+](C)(C)C)=O	oleoylcarnitine (C18:1)	oleoylcarnitine (C18:1)	38677-66-6	21403150	HMDB0011587		6441392	Pos Late
	100001507	305	34585	152174	Lipid & Derivatives	Monoacylglycerol	1974	NAMED	SJZRECIVHVDYJC-UHFFFAOYSA-N	OC(CCCO)=O	4-hydroxybutyrate (GHB)	4-hydroxybutyrate (GHB)	502-85-2	9984		C00989	10413	Polar
	100001509	400	45095	157090	Lipid & Derivatives	Acyl Carnitine	402	NAMED	IHCPDBBYTYJYIL-UHFFFAOYSA-N	CCC(C)C(OC(CC([O-])=O)C[N+](C)(C)C)=O	2-methylbutyrylcarnitine (C5)	2-methylbutyrylcarnitine (C5)	31023-25-3	4932320	HMDB0005065		6426901	Pos Early
	100001511	402	33230	158553	Lipid & Derivatives	Monohydroxy Fatty Acid	2619	NAMED	LFUDDCMNKWEORN-KHPPLWFESA-N	O=P(OCC[N+](C)(C)C)([O-])OCC(O)COC(CCCCCCC/C=C\CCCCCC)=O	1-palmitoleoyl-GPC (16:1)*	1-palmitoleoyl-GPC (16:1)*		21403152	HMDB0000710		24779461	Pos Late
	100001526	400	37059	156288	Lipid & Derivatives	Acyl Carnitine	1488	NAMED	ZGNBLKBZJBJFDG-UHFFFAOYSA-N	O=C(CC(O)=O)OC(CC([O-])=O)C[N+](C)(C)C	malonylcarnitine	malonylcarnitine	853728-01-5	21403153	HMDB0000378		22833583	Pos Early
	100001551	209	34061	142526	Lipid & Derivatives	Lysophospholipid	2652	NAMED	LAXQYRRMGGEGOH-JXRLJXCWSA-N	C[N+](C)(C)CCOP(OC[C@@](O)([H])COC(CCC\C=C/C\C=C/C/C=C\C/C=C\CCCCC)=O)([O-])=O	1-arachidonoyl-GPC (20:4n6)*	1-arachidonoyl-GPC (20:4n6)*		21403155	HMDB0010383	C05208	24779476	Neg
	100001552	209	46205	144322	Lipid & Derivatives	Acyl Carnitine	2647	NAMED	BBNHCUBQEQJHIG-FZZJNMCHSA-N	C[N+](C)(C)CCOP(OC[C@@](O)([H])COC(CCCCCC\C=C/C/C=C\C/C=C\CCCCC)=O)([O-])=O	1-dihomo-linolenoyl-GPC (20:3n3 or 6)*	1-dihomo-linolenoyl-GPC (20:3n3 or 6)*		21403156	HMDB0002095		52924055	Neg
	100001553	209	47124	148460	Lipid & Derivatives	Lysophospholipid	2646	NAMED	YYQVCMMXPIJVHY-ZOIJLGJPSA-N	C[N+](C)(C)CCOP(OC[C@@](O)([H])COC(CCCCCCCCC/C=C\C/C=C\CCCCC)=O)([O-])=O	1-dihomo-linoleoyl-GPC (20:2)*	1-eicosadienoyl-GPC* (20:2)*		21403157	HMDB0010395			Neg
	100001562	209	35253	126137	Lipid & Derivatives	Lysophospholipid	2618	NAMED	NEGQHKSYEYVFTD-HSZRJFAPSA-N	OC[C@](OC(CCCCCCCCCCCCCCC)=O)([H])COP(OCC[N+](C)(C)C)([O-])=O	2-palmitoyl-GPC (16:0)*	2-palmitoyl-GPC (16:0)*		21403165	HMDB0010394		15061532	Neg
	100001566	209	46202	144318	Lipid & Derivatives	Lysophospholipid	2662	NAMED	LSOWKZULVQWMLY-FQPBCZPISA-N	C[N+](C)(C)CCOP(OC[C@](O)([H])COC(CC\C=C/C/C=C\C/C=C\C/C=C\C/C=C\C/C=C\CC)=O)([O-])=O	1-docosahexaenoyl-GPC (22:6)*	1-docosahexaenoyl-GPC (22:6)*		21403169	HMDB0010392		10415542	Neg
	100001567	402	35631	158748	Lipid & Derivatives	Lysophospholipid	2679	NAMED	YVYMBNSKXOXSKW-HXUWFJFHSA-N	O=P(OCC[NH3+])([O-])OC[C@H](O)COC(CCCCCCCCCCCCCCC)=O	1-palmitoyl-GPE (16:0)	1-palmitoyl-GPE (16:0)	53862-35-4	7826019	HMDB0061702		9547069	Pos Late
	100001569	402	35628	158745	Lipid & Derivatives	Lysophospholipid	2688	NAMED	PYVRVRFVLRNJLY-MZMPXXGTSA-N	O=P(OCC[NH3+])([O-])OC[C@H](O)COC(CCCCCCC\C=C/CCCCCCCC)=O	1-oleoyl-GPE (18:1)	1-oleoyl-GPE (18:1)	89576-29-4	7826021	HMDB0010404		9547071	Pos Late
	100001570	402	36600	158788	Lipid & Derivatives	Lysophospholipid	2690	NAMED	DBHKHNGBVGWQJE-HZJYTTRNSA-N	O=P(OCC(O)COC(CCCCCCC/C=C\C/C=C\CCCCC)=O)(O)OCCN	1-linoleoyl-GPE (18:2)*	1-linoleoyl-GPE (18:2)*		21403170	HMDB0011503		52925130	Pos Late
	100001571	209	35186	142521	Lipid & Derivatives	Lysophospholipid	2703	NAMED	ROPRRXYVXLDXQO-XSQXPFHXSA-N	NCCOP(OC[C@@](O)([H])COC(CCC\C=C/C\C=C/C/C=C\C/C=C\CCCCC)=O)(O)=O	1-arachidonoyl-GPE (20:4n6)*	1-arachidonoyl-GPE (20:4n6)*		21403171	HMDB0011506		42607465	Neg
	100001579	209	35675	128275	Lipid & Derivatives	Lysophospholipid	1985	NAMED	JGHSBPIZNUXPLA-UHFFFAOYSA-N	O=C(O)C(O)CCCCCCCCCCCCCC	2-hydroxypalmitate	2-hydroxypalmitate	764-67-0	83805	HMDB0011507		12575964,92836,11065598	Neg
	100001580	209	37478	127695	Lipid & Derivatives	Lysophospholipid	1593	NAMED	AVKOENOBFIYBSA-WMPRHZDHSA-N	OC(CC/C=C\C/C=C\C/C=C\C/C=C\C/C=C\CCCCC)=O	docosapentaenoate (n6 DPA; 22:5n6)	docosapentaenoate (n6 DPA; 22:5n6)	25182-74-5	4945614	HMDB0011517	C16513	6441454	Neg
	100001593	400	44664	157075	Lipid & Derivatives	Monohydroxy Fatty Acid	129	NAMED	NXJAXUYOQLTISD-UHFFFAOYSA-N	[O-]C(CC(C[N+](C)(C)C)OC(CCCC(O)=O)=O)=O	glutarylcarnitine (C5-DC)	glutarylcarnitine (C5-DC)	102636-82-8	21403175	HMDB0031057		71317118	Pos Early
	100001594	400	35433	156184	Lipid & Derivatives	Long Chain Polyunsaturated Fatty Acid (n3 and n6)	369	NAMED	IGLHHSKNBDXCEY-UHFFFAOYSA-N	[O-]C(CC(C[N+](C)(C)C)OC(CC(O)(C)C)=O)=O	beta-hydroxyisovaleroylcarnitine	beta-hydroxyisovaleroylcarnitine	99159-87-2	21403176	HMDB0001976			Pos Early
	100001596	400	35482	156193	Lipid & Derivatives	Acyl Carnitine	1792	NAMED	XROYFEWIXXCPAW-UHFFFAOYSA-N	[O-]C(CC(C[N+](C)(C)C)OC(C(C)C(O)=O)=O)=O	2-methylmalonylcarnitine (C4-DC)	2-methylmalonylcarnitine (C4-DC)	149181-64-6	21403178	HMDB0013130		53481628	Pos Early
	100001597	400	35428	156182	Lipid & Derivatives	Acyl Carnitine	405	NAMED	WURBQCVBQNMUQT-RMKNXTFCSA-N	[O-]C(CC(C[N+](C)(C)C)OC(/C(C)=C/C)=O)=O	tiglylcarnitine (C5:1-DC)	tiglyl carnitine (C5)	64191-86-2	17216200	HMDB0061189		22833596	Pos Early
	100001606	305	35324	238705	Lipid & Derivatives	Acyl Carnitine	3212	NAMED	BHYOQNUELFTYRT-UHFFFAOYSA-N	CC1(C2C(C)CCCC(C)C)C(CC2)C(CC=C3C4(CCC(OS(=O)(O)=O)C3)C)C4CC1	cholesterol sulfate	cholesterol sulfate	2864-50-8	4371550	HMDB0013133	C18043	65076	Polar
	100001609	209	36776	128301	Lipid & Derivatives	Acyl Carnitine	3225	NAMED	SATGKQGFUDXGAX-MYWFJNCASA-N	O=C(C(CCC[C@H]([C@H]1CC[C@H]2[C@H]3[C@@H]([C@]4(C)C(C[C@H]3O)=CC(CC4)=O)CC[C@@]21C)C)C)O	7alpha-hydroxy-3-oxo-4-cholestenoate (7-Hoca)	7-HOCA	115538-85-7	2338765	HMDB0002366	C17337	3081085	Neg
	100001613	209	35669	128271	Lipid & Derivatives	Sterol	1708	NAMED	HQHCYKULIHKCEB-UHFFFAOYSA-N	O=C(O)CCCCCCCCCCCCC(O)=O	tetradecanedioate (C14-DC)	tetradecanedioate (C14)	821-38-5	12630	HMDB0000653		13185	Neg
	100001614	209	35678	128277	Lipid & Derivatives	Sterol	1712	NAMED	QQHJDPROMQRDLA-UHFFFAOYSA-N	O=C(O)CCCCCCCCCCCCCCC(O)=O	hexadecanedioate (C16-DC)	hexadecanedioate (C16)	505-54-4	10027	HMDB0012458	C19615	10459	Neg
	100001615	209	36754	128289	Lipid & Derivatives	Dicarboxylate Fatty Acid	1715	NAMED	BNJOQKFENDDGSC-UHFFFAOYSA-N	O=C(O)CCCCCCCCCCCCCCCCC(O)=O	octadecanedioate (C18-DC)	octadecanedioate (C18)	871-70-5	63283	HMDB0000872		70095	Neg
	100001617	209	42395	128311	Lipid & Derivatives	Dicarboxylate Fatty Acid	1700	NAMED	LWBHHRRTOZQPDM-UHFFFAOYSA-N	O=C(O)CCCCCCCCCC(O)=O	undecanedioate (C11-DC)	undecanedioate (C11-DC)	1852-04-6	15037	HMDB0000672		15816	Neg
	100001618	209	35625	128233	Lipid & Derivatives	Dicarboxylate Fatty Acid	2866	NAMED	DCBSHORRWZKAKO-UHFFFAOYSA-N	O=C(CCCCCCCCCCCCC)OCC(O)CO	1-myristoylglycerol (14:0)	1-myristoylglycerol (14:0)	75685-84-6	71382	HMDB0000782	C01885	10957631	Neg
	100001619	305	48857	160476	Lipid & Derivatives	Dicarboxylate Fatty Acid	2865	NAMED	LLCSXHMJULHSJN-UHFFFAOYSA-N	OC(CO)COP(O)(OCC(CO)O)=O	glycerophosphoglycerol	glycerophosphoglycerol		388990	HMDB0000888	C03274	54575349	Polar
	100001620	305	37455	146982	Lipid & Derivatives	Monoacylglycerol	2257	NAMED	JZNWSCPGTDBMEW-UHFFFAOYSA-N	O=P(OCCN)(O)OCC(CO)O	glycerophosphoethanolamine	glycerophosphoethanolamine	33049-08-0	110410	HMDB0011561	C01233	123874	Polar
	100001621	305	47155	148603	Lipid & Derivatives	Secondary Metabolite	2259	NAMED	BMVUIWJCUQSHLZ-GFSNQTMESA-N	[H]C(C(O)(C(O)([C@](O)1[H])[H])[H])([C@@](OP(O)(OC[C@@]([H])(CO)O)=O)([C@]1(O)[H])[H])O	glycerophosphoinositol*	glycerophosphoinositol*	16824-65-0		HMDB0240316		167572	Polar
	100001654	209	34214	142524	Lipid & Derivatives	Phosphatidylethanolamine (PE)	2748	NAMED	LXUGKKVCSTYZFK-OSKOXSHBSA-N	[H]C(C(O)(C(O)([C@](O)1[H])[H])[H])([C@@](OP(O)(OC[C@@]([H])(COC(CCC/C=C\C/C=C\C/C=C\C/C=C\CCCCC)=O)O)=O)([C@]1(O)[H])[H])O	1-arachidonoyl-GPI (20:4)*	1-arachidonoyl-GPI (20:4)*			HMDB0000114		121596217	Neg
	100001655	209	35305	146820	Lipid & Derivatives	Phosphatidylinositol (PI)	2734	NAMED	UOXRPRZMAROFPH-AQFLIPHUSA-N	[H]C(C(O)(C(O)([C@](O)1[H])[H])[H])([C@@](OP(O)(OC[C@@]([H])(COC(CCCCCCCCCCCCCCC)=O)O)=O)([C@]1(O)[H])[H])O	1-palmitoyl-GPI (16:0)	1-palmitoyl-GPI (16:0)					71296207	Neg
	100001730	305	62952	220827	Lipid & Derivatives	Lysophospholipid	2054	NAMED	DZAIOXUZHHTJKN-UHFFFAOYSA-N	O=C(CC(CO)O)O	3,4-dihydroxybutyrate	3,4-dihydroxybutyrate	51267-44-8		HMDB0061690		150929	Polar
	100001739	209	35718	143707	Lipid & Derivatives	Lysophospholipid	1589	NAMED	AHANXAKGNAKFSK-PDBXOOCHSA-N	CC\C=C/C\C=C/C\C=C/CCCCCCCCCC(O)=O	dihomo-linolenate (20:3n3 or n6)	dihomolinolenate (20:3n3 or 3n6)	17046-59-2	4471954	HMDB0061695	C03242	5280581	Neg
	100001774	209	36842	143826	Lipid & Derivatives	Dihydroxy Fatty Acid	3236	NAMED	GYJSAWZGYQXRBS-OSLQQXMWSA-N	O=C(C(CCC[C@@H]([C@@H]1CC[C@@H]2[C@@H]3[C@H]([C@@]4(C)C(C[C@@H](CC4)O)=C[C@H]3O)CC[C@]21C)C)C)O	3beta,7beta-dihydroxy-5-cholestenoate	3beta,7beta-dihydroxy-5-cholestenoate	1246298-66-7		HMDB0000337			Neg
	100001777	209	36602	146821	Lipid & Derivatives	Long Chain Polyunsaturated Fatty Acid (n3 and n6)	2740	NAMED	UGDOFRYHDCDVHD-JCASDCETSA-N	[H]C(C(O)(C(O)([C@](O)1[H])[H])[H])([C@@](OP(O)(OC[C@@]([H])(COC(CCCCCCC/C=C\CCCCCCCC)=O)O)=O)([C@]1(O)[H])[H])O	1-oleoyl-GPI (18:1)	1-oleoyl-GPI (18:1)			HMDB0002925		86289645	Neg
	100001778	209	36594	146822	Lipid & Derivatives	Sterol	2742	NAMED	SAHCQBPGXQFTRA-WNOZMNFTSA-N	[H]C(C(O)(C(O)([C@](O)1[H])[H])[H])([C@@](OP(O)(OC[C@@]([H])(COC(CCCCCCC/C=C\C/C=C\CCCCC)=O)O)=O)([C@]1(O)[H])[H])O	1-linoleoyl-GPI (18:2)*	1-linoleoyl-GPI* (18:2)*					11124828	Neg
	100001784	402	34565	158671	Lipid & Derivatives	Lysophospholipid	2681	NAMED	DSOWUEHXZJUNID-FPLPWBNLSA-N	O=P(OCCN)(O)OCC(O)COC(CCCCCCC/C=C\CCCCCC)=O	1-palmitoleoyl-GPE (16:1)*	1-palmitoleoyl-GPE (16:1)*			HMDB0061693		53480923	Pos Late
	100001856	402	42448	164202	Lipid & Derivatives	Lysophospholipid	2442	NAMED	JQKOHRZNEOQNJE-AYBNWLFXSA-N	O=C(CCCCCCC/C=C/CCCCCCCC)O[C@@H](COP(OCCN)(O)=O)COC(CCCCCCCCCCCCCCCCC)=O	1-stearoyl-2-oleoyl-GPE (18:0/18:1)	1-stearoyl-2-oleoyl-GPE (18:0/18:1)			HMDB0240597		9546742	Pos Late
	100001866	305	52623	165367	Lipid & Derivatives	Lysophospholipid	2544	NAMED	ZEFGRNLJASLRBZ-GXFQOPFSSA-N	O=P(OCC(O)CO)(O)OC[C@H](OC(CCCCCCC/C=C\CCCCCCCC)=O)COC(CCCCCCCCCCCCCCCCC)=O	1-stearoyl-2-oleoyl-GPG (18:0/18:1)	1-stearoyl-2-oleoyl-GPG (18:0/18:1)	322647-48-3		HMDB0011474		24779551	Polar
	100001869	402	42450	164205	Lipid & Derivatives	Phosphatidylethanolamine (PE)	2350	NAMED	PSVRFUPOQYJOOZ-QNPWAGBNSA-N	C[N+](C)(CCOP([O-])(OC[C@@]([H])(COC(CCCCCCCCCCCCCCCCC)=O)OC(CCC/C=C\C/C=C\C/C=C\C/C=C\CCCCC)=O)=O)C	1-stearoyl-2-arachidonoyl-GPC (18:0/20:4)	1-stearoyl-2-arachidonoyl-GPC (18:0/20:4)	35418-59-8	17347139	HMDB0008993		16219824	Pos Late
	100001870	402	42449	164197	Lipid & Derivatives	Phosphatidylglycerol (PG)	2427	NAMED	HBZNVZIRJWODIB-NHCUFCNUSA-N	O=C(CCCCCCC/C=C\C/C=C\CCCCC)O[C@@H](COP(OCCN)(O)=O)COC(CCCCCCCCCCCCCCC)=O	1-palmitoyl-2-linoleoyl-GPE (16:0/18:2)	1-palmitoyl-2-linoleoyl-GPE (16:0/18:2)		7825697	HMDB0010604		9546747	Pos Late
	100001872	402	52235	164206	Lipid & Derivatives	Phosphatidylcholine (PC)	2525	NAMED	SVOUGFFDROZBJI-DNALCEECSA-N	O=C(CCCCCCCCCCCCCCCCC)OC[C@]([H])(COP(O)(OC[C@]([NH3+])(C([O-])=O)[H])=O)OC(CCC/C=C\C/C=C\C/C=C\C/C=C\CCCCC)=O	1-stearoyl-2-arachidonoyl-GPS (18:0/20:4)	1-stearoyl-2-arachidonoyl-GPS (18:0/20:4)			HMDB0008048		24779545	Pos Late
	100001873	402	52696	208077	Lipid & Derivatives	Phosphatidylethanolamine (PE)	2528	NAMED	XDVCLLIJRCKNQN-DYXVXJCOSA-N	O=C(CCCCCCCCCCCCCCCCC)OC[C@]([H])(COP(O)(OC[C@]([NH3+])(C([O-])=O)[H])=O)OC(CCC/C=C\C/C=C\C/C=C\C/C=C\C/C=C\C/C=C\C)=O	1-stearoyl-2-docosahexaenoyl-GPS (18:0/22:6)*	1-stearoyl-2-docosahexaenoyl-GPS (18:0/22:6)*	474943-18-5		HMDB0005322		24779546	Pos Late
	100001948	400	37058	156287	Lipid & Derivatives	Phosphatidylserine (PS)	1464	NAMED	HAEVNYBCYZZDFL-UHFFFAOYSA-N	[O-]C(CC(C[N+](C)(C)C)OC(CCC(O)=O)=O)=O	succinylcarnitine (C4-DC)	succinylcarnitine (C4-DC)	256928-74-2	28639166	HMDB0012383		71464481	Pos Early
	100002060	305	44633	165175	Lipid & Derivatives	Phosphatidylserine (PS)	2714	NAMED	XEVRBOQZSXWGQO-FJXNLOIUSA-N	NCCOP(OC[C@](O)([H])COC(CC\C=C/C/C=C\C/C=C\C/C=C\C/C=C\C/C=C\CC)=O)(O)=O	1-docosahexaenoyl-GPE (22:6)*	1-docosahexaenoyl-GPE (22:6)*			HMDB0010167		85333229	Polar
	100002070	305	37253	147606	Lipid & Derivatives	Acyl Carnitine	1680	NAMED	HWXBTNAVRSUOJR-UHFFFAOYSA-N	O=C(O)CCC(O)C(O)=O	2-hydroxyglutarate	2-hydroxyglutarate	40951-21-1	42	HMDB0061717	C02630	43	Polar
	100002106	402	37529	164200	Lipid & Derivatives	Lysophospholipid	3138	NAMED	NBEADXWAAWCCDG-QDDWGVBQSA-N	O=C(CCCCCCC/C=C\CCCCCCCC)N[C@@](COP([O-])(OCC[N+](C)(C)C)=O)([C@](O)(/C=C/CCCCCCCCCCCCC)[H])[H]	sphingomyelin (d18:1/18:1, d18:2/18:0)	sphingomyelin (d18:1/18:1, d18:2/18:0)	108392-10-5	4947837	HMDB0011496		6443882	Pos Late
	100002107	402	37506	164195	Lipid & Derivatives	Dicarboxylate Fatty Acid	3122	NAMED	RWKUXQNLWDTSLO-GWQJGLRPSA-N	CCCCCCCCCCCCCCCC(N[C@@](COP([O-])(OCC[N+](C)(C)C)=O)([C@](O)(/C=C/CCCCCCCCCCCCC)[H])[H])=O	palmitoyl sphingomyelin (d18:1/16:0)	palmitoyl sphingomyelin (d18:1/16:0)	6254-89-3	8115562	HMDB0059655		9939941	Pos Late
	100002137	209	37372	143751	Lipid & Derivatives	Sphingomyelins	2152	NAMED	KGIJOOYOSFUGPC-XTDASVJISA-N	OC(CCCC(O)/C=C/C=C\C/C=C\C/C=C\CCCCC)=O	5-HETE	5-HETE	73307-52-5	8038582	HMDB0012101	C04805	5280733	Neg
	100002171	209	37419	144194	Lipid & Derivatives	Sphingomyelins	2685	NAMED	RVNBVQKDPQVSOY-NRFANRHFSA-N	O=P(OCCN)(O)OC[C@@H](O)COC(CCCCCCCCCCCCCCCC)=O	1-margaroyl-GPE (17:0)*	1-margaroyl-GPE (17:0)*			HMDB0010169		52925149	Neg
	100002173	402	37418	158898	Lipid & Derivatives	Eicosanoid	2616	NAMED	RJZVWDTYEWCUAR-QFIPXVFZSA-N	O=P(OCC[N+](C)(C)C)([O-])OC[C@@H](O)COC(CCCCCCCCCCCCCC)=O	1-pentadecanoyl-GPC (15:0)*	1-pentadecanoyl-GPC (15:0)*			HMDB0011134		24779458	Pos Late
	100002196	209	37752	145686	Lipid & Derivatives	Lysophospholipid	2031	NAMED	HNICUWMFWZBIFP-IRQZEAMPSA-N	OC(CCCCCCC/C=C\C=C\[C@H](CCCCC)O)=O	13-HODE + 9-HODE	13-HODE + 9-HODE			HMDB0061691	C14767,C14762	5312830,5282945,1424,5282947,5282944	Neg
	100002227	402	38125	164218	Lipid & Derivatives	Lysophospholipid	3238	NAMED	NYOXRYYXRWJDKP-UHFFFAOYSA-N	CC12C(CCC3C2CCC4(C)C3CCC4C(CCCC(C)C)C)=CC(CC1)=O	4-cholesten-3-one	4-cholesten-3-one	601-57-0	427	HMDB0010381	C00599	91477	Pos Late
	100002259	402	38178	159020	Lipid & Derivatives	Monohydroxy Fatty Acid	1897	NAMED	OQWOHRPOYAVIOK-KTKRTIGZSA-N	O=C([O-])CC(OC(CC/C=C\CCCCC)=O)C[N+](C)(C)C	cis-4-decenoylcarnitine (C10:1)	cis-4-decenoylcarnitine (C10:1)	98930-66-6	28639171	HMDB0004667		57357170	Pos Late
	100002284	305	62950	220825	Lipid & Derivatives	Sterol	2050	NAMED	LOUGYXZSURQALL-GBXIJSLDSA-N	C[C@@H](O)[C@H](O)C(O)=O	2S,3R-dihydroxybutyrate	2S,3R-dihydroxybutyrate	5057-93-2	9139682	HMDB0000921		10964471	Polar
	100002285	305	62951	220826	Lipid & Derivatives	Acyl Carnitine	2053	NAMED	UFYGCFHQAXXBCF-UHFFFAOYSA-N	OCCC(O)C(O)=O	2,4-dihydroxybutyrate	2,4-dihydroxybutyrate	1518-62-3	167259	HMDB0013205		192742	Polar
	100002344	209	38293	141840	Lipid & Derivatives	Dihydroxy Fatty Acid	1654	NAMED	ZOCYQVNGROEVLU-UHFFFAOYSA-N	CC(C)CCCCCCCCCCCC(O)=O	(12 or 13)-methylmyristate (a15:0 or i15:0)	(12 or 13)-methylmyristate (a15:0 or i15:0)	2485-71-4	133106	HMDB0002453		151014	Neg
	100002356	209	38296	141846	Lipid & Derivatives	Dihydroxy Fatty Acid	1665	NAMED	YETXGSGCWODRAA-UHFFFAOYSA-N	OC(CCCCCCCCCCCCCCCC(C)C)=O	(16 or 17)-methylstearate (a19:0 or i19:0)	(16 or 17)-methylstearate (a19:0 or i19:0)	2724-59-6	2340933	HMDB0000360		3083779	Neg
	100002367	305	63109	221751	Lipid & Derivatives	Branched Fatty Acid	2051	NAMED	LOUGYXZSURQALL-PWNYCUMCSA-N	OC([C@H](O)[C@H](O)C)=O	2R,3R-dihydroxybutyrate	2R,3R-dihydroxybutyrate	759-06-8	17215960	HMDB0061707		13120901	Polar
	100002470	209	38077	149698	Lipid & Derivatives	Branched Fatty Acid	2749	NAMED	OJFNCVWSQAZLNM-WQHTYANMSA-N	[H]C(C(O)(C(O)([C@](O)1[H])[H])[H])([C@@](OP(O)(O[C@](COC(CCC/C=C\C/C=C\C/C=C\C/C=C\CCCCC)=O)(CO)[H])=O)([C@]1(O)[H])[H])O	2-arachidonoyl-GPI (20:4)*	2-arachidonoyl-GPI (20:4)*			HMDB0037397			Neg
	100002868	402	39792	159193	Lipid & Derivatives	Dihydroxy Fatty Acid	2655	NAMED	UIINDYGXBHJQHX-GDLZYMKVSA-N	CCCCCCCCCCCCCCCCCCCCCC(OC[C@H](COP([O-])(OCC[N+](C)(C)C)=O)O)=O	1-behenoyl-GPC (22:0)	1-behenoyl-GPC (22:0)	125146-65-8		HMDB0000498		24779479	Pos Late
	100002869	402	55070	208193	Lipid & Derivatives	Lysophospholipid	2657	NAMED	PAFOXYLFALKPOE-BKAVPCLVSA-N	CCCCCCCC/C=C\CCCCCCCCCCCC(OC[C@H](COP([O-])(OCC[N+](C)(C)C)=O)O)=O	1-erucoyl-GPC (22:1)*	1-erucoyl-GPC (22:1)*					53480471	Pos Late
	100002871	402	52698	165471	Lipid & Derivatives	Lysophospholipid	2658	NAMED	ZOJBSSVHFSBHMP-JJJSWPRASA-N	CCCCC/C=C\C/C=C\C/C=C\C/C=C\CCCCCC(OC[C@H](COP([O-])(OCC[N+](C)(C)C)=O)O)=O	1-adrenoyl-GPC (22:4)*	1-adrenoyl-GPC (22:4)*			HMDB0010398		52924039	Pos Late
	100002873	402	49617	161405	Lipid & Derivatives	Lysophospholipid	2666	NAMED	SKJMUADLQLZAGH-WJOKGBTCSA-N	CCCCCCCCCCCCCCCCCCCCCCCC(OC[C@H](COP([O-])(OCC[N+](C)(C)C)=O)O)=O	1-lignoceroyl-GPC (24:0)	1-lignoceroyl-GPC (24:0)	325171-59-3	24766539	HMDB0010399		24779481	Pos Late
	100002874	402	55071	208194	Lipid & Derivatives	Lysophospholipid	2668	NAMED	GDXMCRNTFPQYOQ-RPUPUBLZSA-N	CCCCCCCC/C=C\CCCCCCCCCCCCCC(OC[C@H](COP([O-])(OCC[N+](C)(C)C)=O)O)=O	1-nervonoyl-GPC (24:1n9)*	1-nervonoyl-GPC (24:1n9)*			HMDB0010401		53480477	Pos Late
	100002875	402	52474	165152	Lipid & Derivatives	Lysophospholipid	2851	NAMED	HTZINLFNXLXRBC-CQLBIITFSA-N	CCCCCCCCCCCCCC/C=C\OC[C@H](COP([O-])(OCC[N+](C)(C)C)=O)O	1-(1-enyl-palmitoyl)-GPC (P-16:0)*	1-(1-enyl-palmitoyl)-GPC (P-16:0)*		9093054	HMDB0010405		10917802	Pos Late
	100002945	209	38768	143701	Lipid & Derivatives	Lysophospholipid	1659	NAMED	IIUXHTGBZYEGHI-UHFFFAOYSA-N	CC(CCCCCCCCCCCCCC(O)=O)C	(14 or 15)-methylpalmitate (a17:0 or i17:0)	(14 or 15)-methylpalmitate (a17:0 or i17:0)			HMDB0010406	C16995	8181,17903417	Neg
	100002953	209	39609	141922	Lipid & Derivatives	Lysoplasmalogen	2027	NAMED	UGAGPNKCDRTDHP-UHFFFAOYSA-N	OC(CCCCCCCCCCCCCCCO)=O	16-hydroxypalmitate	16-hydroxypalmitate	506-13-8	10034	HMDB0010407	C18218	10466	Neg
	100002989	402	46798	165353	Lipid & Derivatives	Branched Fatty Acid	2944	NAMED	BLZVZPYMHLXLHG-RQOIEFAZSA-N	CCCCCCCC/C=C\CCCCCCCC(OCC(CO)OC(CCCCCCC/C=C\C/C=C\CCCCC)=O)=O	oleoyl-linoleoyl-glycerol (18:1/18:2) [1]	oleoyl-linoleoyl-glycerol (18:1/18:2) [1]	106292-55-1	23975985	HMDB0061859		14275396	Pos Late
	100003000	402	39270	163991	Lipid & Derivatives	Monohydroxy Fatty Acid	2852	NAMED	QYTPGOPLNFESQC-RLHAVTDZSA-N	O=P(OCC[NH3+])([O-])OC[C@H](O)CO/C=C/CCCCCCCCCCCCCC	1-(1-enyl-palmitoyl)-GPE (P-16:0)*	1-(1-enyl-palmitoyl)-GPE (P-16:0)*		10471193	HMDB0006294			Pos Late
	100003001	402	39271	180976	Lipid & Derivatives	Diacylglycerol	2856	NAMED	KACDZDULGKPXHT-BIHRDVDLSA-N	O=P(OCC[NH3+])([O-])OC[C@H](O)CO/C=C/CCCCCCCCCCCCCCCC	1-(1-enyl-stearoyl)-GPE (P-18:0)*	1-(1-enyl-stearoyl)-GPE (P-18:0)*			HMDB0007219			Pos Late
	100003007	209	39222	149695	Lipid & Derivatives	Lysoplasmalogen	2736	NAMED	DXFWZQRAXYOKLJ-JMMQWYAQSA-N	CCCCCC\C=C/CCCCCCCC(OC[C@]([H])(CO)OP(O[C@](C(O)(C(O)(C(O)([C@](O)1[H])[H])[H])[H])([C@]1(O)[H])[H])(O)=O)=O	2-palmitoleoyl-GPI (16:1)*	2-palmitoleoyl-GPI (16:1)*			HMDB0011152			Neg
	100003008	209	39223	149867	Lipid & Derivatives	Lysoplasmalogen	2739	NAMED	GRWOGFDNIAYTPK-DTNGDMSLSA-N	[H]C(C(O)(C(O)([C@](O)1[H])[H])[H])([C@@](OP(O)(O[C@](COC(CCCCCCCCCCCCCCCCC)=O)(CO)[H])=O)([C@]1(O)[H])[H])O	2-stearoyl-GPI (18:0)*	2-stearoyl-GPI (18:0)*			HMDB0240598		131770413	Neg
	100003151	402	46223	159669	Lipid & Derivatives	Lysophospholipid	1908	NAMED	MJLXQSQYKZWZCB-DQFWFXSYSA-N	[O-]C(C[C@H](C[N+](C)(C)C)OC(CCCCCCC/C=C\C/C=C\CCCCC)=O)=O	linoleoylcarnitine (C18:2)*	linoleoylcarnitine (C18:2)*	36816-10-1	4952667			6450015	Pos Late
	100003397	400	40406	156717	Lipid & Derivatives	Lysophospholipid	2260	NAMED	UYPYRKYUKCHHIB-UHFFFAOYSA-N	C[N+](C)([O-])C	trimethylamine N-oxide	trimethylamine N-oxide	1184-78-7	1113	HMDB0061704	C01104	1145	Pos Early
	100003901	209	41220	142786	Lipid & Derivatives	Acyl Carnitine	2687	NAMED	KIHAGWUUUHJRMS-JOCHJYFZSA-N	OC[C@@H](OC(CCCCCCCCCCCCCCCCC)=O)COP(OCC[NH3+])([O-])=O	2-stearoyl-GPE (18:0)*	2-stearoyl-GPE (18:0)*		24769218	HMDB0006469		90658453,53480667	Neg
	100003926	400	43264	156990	Lipid & Derivatives	Phosphatidylcholine (PC)	1936	NAMED	UEFRDQSMQXDWTO-UHFFFAOYSA-N	CC(CC(OC(C[N+](C)(C)C)CC([O-])=O)=O)O	(R)-3-hydroxybutyrylcarnitine	(R)-3-hydroxybutyrylcarnitine			HMDB0000925		53481617	Pos Early
	100004054	402	57512	211213	Lipid & Derivatives	Lysophospholipid	1882	NAMED	DWSFAVOTORHAAL-UHFFFAOYSA-N	[O-]C(CC(C[N+](C)(C)C)OC(CCCCCCCCCCCCCCCC)=O)=O	margaroylcarnitine (C17)*	margaroylcarnitine (C17)*	106182-29-0	35015987	HMDB0011129		53477803	Pos Late
	100004089	209	42489	144357	Lipid & Derivatives	Acyl Carnitine	1979	NAMED	GHPVDCPCKSNJDR-UHFFFAOYSA-N	OC(C(O)=O)CCCCCCCC	2-hydroxydecanoate	2-hydroxydecanoate	5393-81-7	20195	HMDB0062735		21488	Neg
	100004227	402	43343	159548	Lipid & Derivatives	Acyl Carnitine	1772	NAMED	AKVBCGQVQXPRLD-UHFFFAOYSA-N	CCCCCCC(C(O)=O)N	2-aminooctanoate	2-aminooctanoate	644-90-6	62727	HMDB0006210		69522	Pos Late
	100004327	209	45966	148646	Lipid & Derivatives	Monohydroxy Fatty Acid	2719	NAMED	ZPDQFUYPBVXUKS-KEKNWZKVSA-N	O=P(O)(OCC(O)COC(CCCCCCCCCCCCCCCCC)=O)OC[C@@H](C(O)=O)N	1-stearoyl-GPS (18:0)*	1-stearoyl-GPS (18:0)*		7826051	HMDB0094656		74819135	Neg
	100004328	402	42463	164531	Lipid & Derivatives	Amino Fatty Acid	3132	NAMED	KYICBZWZQPCUMO-PSALXKTOSA-N	CCCCCCCCCCCCCC(N[C@@](COP([O-])(OCC[N+](C)(C)C)=O)([C@](O)(/C=C/CCCCCCCCCCCCC)[H])[H])=O	sphingomyelin (d18:1/14:0, d16:1/16:0)*	sphingomyelin (d18:1/14:0, d16:1/16:0)*		9608732	HMDB0000991		11433862	Pos Late
	100004329	402	42459	161023	Lipid & Derivatives	Lysophospholipid	3136	NAMED	IWHLTJGDYLJQSH-FLPFCPAFSA-N	CCCCC/C=C/CCCCCCCCC(N[C@@](COP([O-])(OCC[N+](C)(C)C)=O)([C@](O)(/C=C/CCCCCCCCCCCCC)[H])[H])=O	sphingomyelin (d18:2/16:0, d18:1/16:1)*	sphingomyelin (d18:2/16:0, d18:1/16:1)*			HMDB0061698			Pos Late
	100004396	305	62069	218878	Lipid & Derivatives	Sphingomyelins	1685	NAMED	YVOMYDHIQVMMTA-UHFFFAOYSA-N	OC(CC(O)=O)CCC(O)=O	3-hydroxyadipate	3-hydroxyadipate		133894	HMDB0012097		151913	Polar
	100004542	400	43761	157045	Lipid & Derivatives	Sphingomyelins	1767	NAMED	RDFMDVXONNIGBC-UHFFFAOYSA-N	OC(C(CCCCC)N([H])[H])=O	2-aminoheptanoate	2-aminoheptanoate	1115-90-8	198338	HMDB0240638		227939	Pos Early
	100004552	209	47888	149863	Lipid & Derivatives	Dicarboxylate Fatty Acid	2705	NAMED	KCWGBXXAJHVZNN-YAWQMZOFSA-N	O=C(CCC/C=C\C/C=C\C/C=C\C/C=C\C/C=C\CC)OC[C@@](O)([H])COP(OCCN)(O)=O	1-eicosapentaenoyl-GPE (20:5)*	1-eicosapentaenoyl-GPE (20:5)*			HMDB0000345		53480938	Neg
	100004606	209	43676	149869	Lipid & Derivatives	Amino Fatty Acid	2722	NAMED	GPCWGPPYPPUKIJ-VNLYIJPESA-N	O=P(O)(OCC(O)COC(CCCCCCCCCC/C=C/C/C=C/CC)=O)OC[C@@H](C(O)=O)N	1-linoleoyl-GPS (18:2)*	1-linoleoyl-GPS (18:2)*			HMDB0094649			Neg
	100005350	402	45951	159653	Lipid & Derivatives	Lysophospholipid	2635	NAMED	WKQNRCYKYCKESD-YHTMAJSVSA-N	C[N+](CCOP(OCC(O)COC(CCCCCCC/C=C/C/C=C/C/C=C/CC)=O)([O-])=O)(C)C	1-linolenoyl-GPC (18:3)*	1-linolenoyl-GPC (18:3)*			HMDB0011489	C04100		Pos Late
	100005351	402	44563	159609	Lipid & Derivatives	Lysophospholipid	2653	NAMED	PDIGSOAOQOXRDU-GUTOPQIJSA-N	C[N+](CCOP(OCC(O)COC(CCC/C=C/C/C=C/C/C=C/C/C=C/C/C=C/CC)=O)([O-])=O)(C)C	1-eicosapentaenoyl-GPC (20:5)*	1-eicosapentaenoyl-GPC (20:5)*			HMDB0240604			Pos Late
	100005352	402	44560	159608	Lipid & Derivatives	Lysophospholipid	2644	NAMED	YYSFWGQAKJTHRE-OUKQBFOZSA-N	C[N+](CCOP(OCC(O)COC(CCCCCCCCC/C=C/CCCCCCCC)=O)([O-])=O)(C)C	1-eicosenoyl-GPC (20:1)*	1-eicosenoyl-GPC (20:1)*			HMDB0010388		52924051	Pos Late
	100005353	402	47087	159895	Lipid & Derivatives	Lysophospholipid	2638	NAMED	WYIMORDZGCUBAA-UHFFFAOYSA-N	C[N+](CCOP(OCC(O)COC(CCCCCCCCCCCCCCCCCC)=O)([O-])=O)(C)C	1-nonadecanoyl-GPC (19:0)	1-nonadecanoyl-GPC (19:0)	108273-88-7	24823014	HMDB0010397			Pos Late
	100005371	209	44630	142531	Lipid & Derivatives	Lysophospholipid	2700	NAMED	RNWSKZCVPICGIX-DQXFYRDTSA-N	O=C(CCCCCC/C=C\C/C=C\C/C=C\CCCCC)OC[C@@](O)([H])COP(OCCN)(O)=O	1-dihomo-linolenoyl-GPE (20:3n3 or 6)*	1-dihomo-linolenoyl-GPE (20:3n3 or 6)*			HMDB0010391			Neg
	100005372	402	44621	163990	Lipid & Derivatives	Lysophospholipid	2854	NAMED	URGVIWXYPWWBQO-ZCJATDNESA-N	O=P(OCC[NH3+])([O-])OC[C@H](O)CO/C=C/CCCCCC/C=C/CCCCCCCC	1-(1-enyl-oleoyl)-GPE (P-18:1)*	1-(1-enyl-oleoyl)-GPE (P-18:1)*						Pos Late
	100005376	209	62352	219482	Lipid & Derivatives	Lysophospholipid	2697	NAMED	JEAGLCKGAKACCE-MDZDMXLPSA-N	O=P(OCC(O)COC(CCCCCCCCC/C=C/CCCCCCCC)=O)(O)OCCN	1-eicosenoyl-GPE (20:1)*	1-eicosenoyl-GPE (20:1)*			HMDB0011514		52925139	Neg
	100005714	209	57509	211209	Lipid & Derivatives	Lysoplasmalogen	2692	NAMED	NTBBASCGALPTDC-IUQGRGSQSA-N	[NH3+]CCOP(OCC(O)COC(CCCCCCC/C=C/C/C=C/C/C=C/CC)=O)([O-])=O	1-linolenoyl-GPE (18:3)*	1-linolenoyl-GPE (18:3)*					52925148	Neg
	100005716	209	45968	144192	Lipid & Derivatives	Lysophospholipid	2730	NAMED	FQQQKGAFQIIGLQ-VYFUBJQISA-N	O[C@H](COC(CCCCCCC/C=C\CCCCCCCC)=O)COP(OCC(O)CO)(O)=O	1-oleoyl-GPG (18:1)*	1-oleoyl-GPG (18:1)*		34999689	HMDB0011518			Neg
	100005717	209	45970	144193	Lipid & Derivatives	Lysophospholipid	2725	NAMED	BVJSKAUUFXBDOB-UHFFFAOYSA-N	O=P(OCC(O)CO)(O)OCC(O)COC(CCCCCCCCCCCCCCC)=O	1-palmitoyl-GPG (16:0)*	1-palmitoyl-GPG (16:0)*		2548639	HMDB0011479		3300276	Neg
	100005805	209	46130	149868	Lipid & Derivatives	Lysophospholipid	2718	NAMED	XIVOBOJQPNEUSC-UXHICEINSA-N	CCCCCCCCCCCCCCCC(OC[C@]([H])(COP(O)(OC[C@]([NH3+])(C([O-])=O)[H])=O)O)=O	1-palmitoyl-GPS (16:0)*	1-palmitoyl-GPS (16:0)*		7826050	HMDB0240602		9547100	Neg
	100005985	402	47154	164532	Lipid & Derivatives	Lysophospholipid	3133	NAMED	SOWIKWJDPCEPOJ-IOBWIPHESA-N	CCCC/C=C/CCCCCCCC(N[C@@](COP([O-])(OCC[N+](C)(C)C)=O)([C@](O)(/C=C/CCCCCCCCCCCCC)[H])[H])=O	sphingomyelin (d18:2/14:0, d18:1/14:1)*	sphingomyelin (d18:2/14:0, d18:1/14:1)*			HMDB0240601			Pos Late
	100005986	402	47153	164529	Lipid & Derivatives	Lysophospholipid	3148	NAMED	WKZHECFHXLTOLJ-QYKFWSDSSA-N	O[C@H](/C=C/CCCCCCCCCCCCC)[C@H](CO[P](OCC[N+](C)(C)C)([O-])=O)NC(CCCCCCCCCCCCC/C=C\CCCCCCCC)=O	sphingomyelin (d18:1/24:1, d18:2/24:0)*	sphingomyelin (d18:1/24:1, d18:2/24:0)*	94359-13-4	24846874	HMDB0240605		44260126	Pos Late
	100005999	402	47890	160235	Lipid & Derivatives	Sphingomyelins	3260	NAMED	OYXZMSRRJOYLLO-ADVCKMRSSA-N	C[C@]12C(C[C@@H](O)CC2)=CC(O)C3C1CC[C@@]4(C)C3CC[C@@H]4[C@@H](CCCC(C)C)C	7-hydroxycholesterol (alpha or beta)	7-hydroxycholesterol (alpha or beta)			HMDB0240637	C15610	15571093	Pos Late
	100006051	402	48182	160274	Lipid & Derivatives	Sphingomyelins	1901	NAMED	ABVVZYXTZLEOHP-OLHLWXQYSA-N	O=C(CCCCCCC/C=C\CCCC)O[C@H](CC([O-])=O)C[N+](C)(C)C	myristoleoylcarnitine (C14:1)*	myristoleoylcarnitine (C14:1)*	889848-55-9	34999520	HMDB0012107		129691961	Pos Late
	100006121	209	48341	153390	Lipid & Derivatives	Sterol	2879	NAMED	LERKRWCYZNDWFH-QNEBEIHSSA-N	OCC(O)COC(CCCCCC/C=C\C/C=C\C/C=C\CCCCC)=O	1-dihomo-linolenylglycerol (20:3)	1-dihomo-linolenylglycerol (20:3)			HMDB0006119			Neg
	100006290	402	48490	164042	Lipid & Derivatives	Acyl Carnitine	3140	NAMED	AADLTHQNYQJHQV-SVLGDMRNSA-N	CCCCCCCCCCCCC/C=C/[C@@H](O)[C@@H](NC(CCCCCCCCCCCCCCCCCCC)=O)COP([O-])(OCC[N+](C)(C)C)=O	sphingomyelin (d18:1/20:0, d16:1/22:0)*	sphingomyelin (d18:1/20:0, d16:1/22:0)*		23113477	HMDB0240588		44260124	Pos Late
	100006292	402	48491	164534	Lipid & Derivatives	Monoacylglycerol	3141	NAMED	MDRFMTLYKHBJTF-YECRPIIFSA-N	CCCCCCCCCCCCC/C=C/[C@@H](O)[C@@H](NC(CCCCCCCCC/C=C/CCCCCCCC)=O)COP([O-])(OCC[N+](C)(C)C)=O	sphingomyelin (d18:1/20:1, d18:2/20:0)*	sphingomyelin (d18:1/20:1, d18:2/20:0)*	222403-67-0		HMDB0011577			Pos Late
	100006294	402	48492	164533	Lipid & Derivatives	Sphingomyelins	3125	NAMED	FJJANLYCZUNFSE-TWKUQIQBSA-N	CCCCCCCCCCCCC/C=C/[C@@H](O)[C@@H](NC(CCCCCCCCCCCCCCCCCCCCC)=O)COP([O-])(OCC[N+](C)(C)C)=O	behenoyl sphingomyelin (d18:1/22:0)*	behenoyl sphingomyelin (d18:1/22:0)*		24846873	HMDB0012102		44260125	Pos Late
	100006295	402	48493	164535	Lipid & Derivatives	Sphingomyelins	3145	NAMED	VBFKEZGCUWHGSK-ADSSWVSQSA-N	CCCCCCCCCCCCC/C=C/[C@@H](O)[C@@H](NC(CCCCCCCCCCC/C=C\CCCCCCCC)=O)COP([O-])(OCC[N+](C)(C)C)=O	sphingomyelin (d18:1/22:1, d18:2/22:0, d16:1/24:1)*	sphingomyelin (d18:1/22:1, d18:2/22:0, d16:1/24:1)*		29368329	HMDB0240610			Pos Late
	100006296	402	57477	211140	Lipid & Derivatives	Sphingomyelins	3146	NAMED	BBJBWENPFZYXKM-CUYAXJSGSA-N	CCCCCCCCCCCCC/C=C/[C@@H](O)[C@@H](NC(CCCCCCCCCCC/C=C/C/C=C/CCCCC)=O)COP([O-])(OCC[N+](C)(C)C)=O	sphingomyelin (d18:1/22:2, d18:2/22:1, d16:1/24:2)*	sphingomyelin (d18:1/22:2, d18:2/22:1, d16:1/24:2)*			HMDB0012103			Pos Late
	100006298	402	57330	210828	Lipid & Derivatives	Sphingomyelins	3127	NAMED	QEDPUVGSSDPBMD-XTAIVQBESA-N	CCCCCCCCCCCCC/C=C/[C@@H](O)[C@@H](NC(CCCCCCCCCCCCCCCCCCCCCCC)=O)COP([O-])(OCC[N+](C)(C)C)=O	lignoceroyl sphingomyelin (d18:1/24:0)	lignoceroyl sphingomyelin (d18:1/24:0)	60037-60-7	24846875	HMDB0012104			Pos Late
	100006314	402	52433	164557	Lipid & Derivatives	Sphingomyelins	3134	NAMED	LQINJRUGTUOHGS-YPDYIYJKSA-N	CCCCCCCCCCCCC/C=C/[C@@H](O)[C@@H](NC(CCCCCCCCCCCCCC)=O)COP([O-])(OCC[N+](C)(C)C)=O	sphingomyelin (d17:1/16:0, d18:1/15:0, d16:1/17:0)*	sphingomyelin (d17:1/16:0, d18:1/15:0, d16:1/17:0)*	121999-58-4	28532779	HMDB0240670			Pos Late
	100006352	209	48675	154658	Lipid & Derivatives	Sphingomyelins	2893	NAMED	NHNGEAQTTQPSCX-KUBAVDMBSA-N	O=C(OC(CO)CO)CC/C=C\C/C=C\C/C=C\C/C=C\C/C=C\C/C=C\CC	2-docosahexaenoylglycerol (22:6)*	2-docosahexaenoylglycerol (22:6)*		24765781	HMDB0011697		46896303	Neg
	100006367	209	53230	179135	Lipid & Derivatives	Sphingomyelins	1996	NAMED	HPMGFDVTYHWBAG-UHFFFAOYSA-N	CCCC(O)CC(O)=O	3-hydroxyhexanoate	3-hydroxyhexanoate	10191-24-9	133518	HMDB0240617		151492	Neg
	100006370	209	54805	207701	Lipid & Derivatives	Monoacylglycerol	3228	NAMED	WVXOMPRLWLXFAP-AMQKJUDNSA-N	C[C@@H]([C@H]1CC[C@@H]2[C@]1(C)CC[C@H]3[C@H]2CC=C4[C@]3(C)CC[C@H](O)C4)CCCC(C(O)=O)C	3beta-hydroxy-5-cholestenoate	3beta-hydroxy-5-cholestenoate	6561-58-6		HMDB0011557	C17333	165511	Neg
	100006620	402	61775	218145	Lipid & Derivatives	Monohydroxy Fatty Acid	1874	NAMED	MPSPNFAQQQMFLK-UHFFFAOYSA-N	[O-]C(CC(OC(CCCCCCCC)=O)C[N+](C)(C)C)=O	nonanoylcarnitine (C9)	nonanoylcarnitine (C9)		28533402	HMDB0061652		91825642	Pos Late
	100008903	402	52603	165331	Lipid & Derivatives	Sterol	2376	NAMED	FVXDQWZBHIXIEJ-LNDKUQBDSA-N	CCCCC/C=C\C/C=C\CCCCCCCC(OC[C@@H](OC(CCCCCCC/C=C\C/C=C\CCCCC)=O)COP([O-])(OCC[N+](C)(C)C)=O)=O	1,2-dilinoleoyl-GPC (18:2/18:2)	1,2-dilinoleoyl-GPC (18:2/18:2)	998-06-1	4450312	HMDB0012453		5288075	Pos Late
	100008904	402	52438	164562	Lipid & Derivatives	Acyl Carnitine	2339	NAMED	ATHVAWFAEPLPPQ-VRDBWYNSSA-N	O=C(CCCCCCCCCCCCCCCCC)OC[C@]([H])(COP(OCC[N+](C)(C)C)([O-])=O)OC(CCCCCCC/C=C\CCCCCCCC)=O	1-stearoyl-2-oleoyl-GPC (18:0/18:1)	1-stearoyl-2-oleoyl-GPC (18:0/18:1)	56421-10-4	24766704	HMDB0013288		24778825	Pos Late
	100008914	402	52462	165128	Lipid & Derivatives	Phosphatidylcholine (PC)	2314	NAMED	IIZPXYDJLKNOIY-JXPKJXOSSA-N	CCCCCCCCCCCCCCCC(OC[C@@]([H])(OC(CCC/C=C\C/C=C\C/C=C\C/C=C\CCCCC)=O)COP([O-])(OCC[N+](C)(C)C)=O)=O	1-palmitoyl-2-arachidonoyl-GPC (16:0/20:4n6)	1-palmitoyl-2-arachidonoyl-GPC (16:0/20:4n6)	35418-58-7	8923140	HMDB0008138	C05208	10747814	Pos Late
	100008915	402	52610	165342	Lipid & Derivatives	Phosphatidylcholine (PC)	2320	NAMED	IESVDEZGAHUQJU-ZLBXKVHBSA-N	CCCCCCCCCCCCCCCC(OC[C@](OC(CC/C=C\C/C=C\C/C=C\C/C=C\C/C=C\C/C=C\CC)=O)([H])COP([O-])(OCC[N+](C)(C)C)=O)=O	1-palmitoyl-2-docosahexaenoyl-GPC (16:0/22:6)	1-palmitoyl-2-docosahexaenoyl-GPC (16:0/22:6)	59403-54-2	4946007	HMDB0008038		6441886	Pos Late
	100008916	402	52611	165343	Lipid & Derivatives	Phosphatidylcholine (PC)	2356	NAMED	FAUYAENFVCNTAL-PFFNLMTBSA-N	O=C(CC/C=C\C/C=C\C/C=C\C/C=C\C/C=C\C/C=C\CC)O[C@H](COC(CCCCCCCCCCCCCCCCC)=O)CO[P](OCC[N+](C)(C)C)([O-])=O	1-stearoyl-2-docosahexaenoyl-GPC (18:0/22:6)	1-stearoyl-2-docosahexaenoyl-GPC (18:0/22:6)	59403-52-0		HMDB0007982		24778876	Pos Late
	100008919	402	52614	165346	Lipid & Derivatives	Phosphatidylcholine (PC)	2826	NAMED	XVYPOHCSLJZFED-QZEVRULJSA-N	[H][C@@](COP([O-])(OCC[NH3+])=O)(OC(CCCCCCC/C=C\CCCCCCCC)=O)CO/C=C\CCCCCCCCCCCCCCCC	1-(1-enyl-stearoyl)-2-oleoyl-GPE (P-18:0/18:1)	1-(1-enyl-stearoyl)-2-oleoyl-GPE (P-18:0/18:1)	144371-68-6	24769260	HMDB0007991		42607457	Pos Late
	100008920	402	52615	165347	Lipid & Derivatives	Phosphatidylcholine (PC)	3137	NAMED	YMQZQHIESOAPQH-JXGHDCMNSA-N	O=C(N[C@@]([C@]([H])(O)/C=C/CCCCCCCCCCCCC)([H])COP([O-])(OCC[N+](C)(C)C)=O)CCCCCCCCCCCCCCCC	sphingomyelin (d18:1/17:0, d17:1/18:0, d19:1/16:0)	sphingomyelin (d18:1/17:0, d17:1/18:0, d19:1/16:0)	121999-64-2		HMDB0008057		46891763	Pos Late
	100008921	402	52616	165348	Lipid & Derivatives	Plasmalogen	2298	NAMED	PZNPLUBHRSSFHT-RRHRGVEJSA-N	O=C(CCCCCCCCCCCCCCC)OC[C@]([H])(COP(OCC[N+](C)(C)C)([O-])=O)OC(CCCCCCCCCCCCCCCCC)=O	1-palmitoyl-2-stearoyl-GPC (16:0/18:0)	1-palmitoyl-2-stearoyl-GPC (16:0/18:0)	59403-51-9	24766643	HMDB0011375	C03889	24778686	Pos Late
	100008930	209	52285	164313	Lipid & Derivatives	Sphingomyelins	1550	NAMED	ZQPPMHVWECSIRJ-KTKRTIGZSA-N	OC(CCCCCCC/C=C\CCCCCCCC)=O	oleate/vaccenate (18:1)	oleate/vaccenate (18:1)			HMDB0240620	C21944,C08367,C01712,C00712	5282761,637517,5281127,445639	Neg
	100008933	209	52938	166054	Lipid & Derivatives	Phosphatidylcholine (PC)	2006	NAMED	POMQYTSPMKEQNB-UHFFFAOYSA-N	OC(CC(O)CCCCCCCCCCCCCCC)=O	3-hydroxystearate	3-hydroxystearate	45261-96-9	4446034	HMDB0007970		5282907	Neg
	100008936	209	52947	166072	Lipid & Derivatives	Long Chain Monounsaturated Fatty Acid	2084	NAMED	IFRKCNPQVIJFAQ-PQVBWYSWSA-N	OC(CCC(O)=O)/C=C/C=C\C/C=C\C/C=C\C/C=C\C/C=C\CC	4-HDoHE	4-HDoHE	90906-40-4	23246766	HMDB0003231			Neg
	100008954	402	52434	164558	Lipid & Derivatives	Monohydroxy Fatty Acid	3118	NAMED	QHZIGNLCLJPLCU-QPPIDDCLSA-N	[H][C@](NC(CCCCCCCCCCCCCCC)=O)(COP(OCC[N+](C)(C)C)([O-])=O)[C@@](O)([H])CCCCCCCCCCCCCCC	palmitoyl dihydrosphingomyelin (d18:0/16:0)*	palmitoyl dihydrosphingomyelin (d18:0/16:0)*		8115586	HMDB0010737		9939965	Pos Late
	100008955	402	52436	164560	Lipid & Derivatives	Docosanoid	3126	NAMED	SXZWBNWTCVLZJN-NMIJJABPSA-N	[H][C@](NC(CCCCCCCCCCCCCCCCCCCCCC)=O)(COP(OCC[N+](C)(C)C)([O-])=O)[C@@](O)([H])/C=C/CCCCCCCCCCCCC	tricosanoyl sphingomyelin (d18:1/23:0)*	tricosanoyl sphingomyelin (d18:1/23:0)*						Pos Late
	100008956	402	52435	164559	Lipid & Derivatives	Dihydrosphingomyelins	3147	NAMED	JBDGKEXQKCCQFK-JWQIMADESA-N	[H][C@](NC(CCCCCCCCCCCCCCCCCCCCCC)=O)(COP(OCC[N+](C)(C)C)([O-])=O)[C@@](O)([H])/C=C/CCCCCCCC/C=C\CCC	sphingomyelin (d18:2/23:0, d18:1/23:1, d17:1/24:1)*	sphingomyelin (d18:2/23:0, d18:1/23:1, d17:1/24:1)*			HMDB0010168		134757653	Pos Late
	100008957	402	52437	164561	Lipid & Derivatives	Sphingomyelins	3149	NAMED	TXFLWJQVQCDUDZ-BRUGZULGSA-N	[H][C@](NC(CCCCCCCCCCCCC/C=C\CCCCCCCC)=O)(COP(OCC[N+](C)(C)C)([O-])=O)[C@@](O)([H])/C=C/CCCCCCCC/C=C\CCC	sphingomyelin (d18:2/24:1, d18:1/24:2)*	sphingomyelin (d18:2/24:1, d18:1/24:2)*			HMDB0012105		85336023	Pos Late
	100008976	402	52446	165108	Lipid & Derivatives	Sphingomyelins	2446	NAMED	YDTWOEYVDRKKCR-KNERPIHHSA-N	O=C(CCCCCCCCCCCCCCCCC)OC[C@]([H])(COP(OCCN)(O)=O)OC(CCCCCCC/C=C\C/C=C\CCCCC)=O	1-stearoyl-2-linoleoyl-GPE (18:0/18:2)*	1-stearoyl-2-linoleoyl-GPE (18:0/18:2)*		7825699	HMDB0240634		9546749	Pos Late
	100008980	402	52452	165115	Lipid & Derivatives	Sphingomyelins	2342	NAMED	FORFDCPQKJHEBF-JEFUZMEDSA-N	CCCCCCCCCCCCCCCCCC(OCC(OC(CCCCCCC/C=C/C/C=C/CCCCC)=O)COP([O-])(OCC[N+](C)(C)C)=O)=O	1-stearoyl-2-linoleoyl-GPC (18:0/18:2)*	1-stearoyl-2-linoleoyl-GPC (18:0/18:2)*			HMDB0240636		6441487	Pos Late
	100008981	402	52453	165118	Lipid & Derivatives	Phosphatidylethanolamine (PE)	2365	NAMED	GDWULUGDXGHJIJ-FUBJOMBKSA-N	CCCCCCCC/C=C/CCCCCCCC(OCC(OC(CCCCCCC/C=C/C/C=C/CCCCC)=O)COP([O-])(OCC[N+](C)(C)C)=O)=O	1-oleoyl-2-linoleoyl-GPC (18:1/18:2)*	1-oleoyl-2-linoleoyl-GPC (18:1/18:2)*			HMDB0008994		24778939	Pos Late
	100008984	402	52470	165143	Lipid & Derivatives	Phosphatidylcholine (PC)	2296	NAMED	QIBZFHLFHCIUOT-HTXNQAPBSA-N	CCCCCCCCCCCCCCCC(OCC(OC(CCCCCCC/C=C/CCCCCC)=O)COP([O-])(OCC[N+](C)(C)C)=O)=O	1-palmitoyl-2-palmitoleoyl-GPC (16:0/16:1)*	1-palmitoyl-2-palmitoleoyl-GPC (16:0/16:1)*			HMDB0008039		6443788	Pos Late
	100008985	402	52454	165119	Lipid & Derivatives	Phosphatidylcholine (PC)	2310	NAMED	SRIGHEHXEGELQJ-YYQUKWHJSA-N	CCCCCCCCCCCCCCCC(OC[C@@H](OC(CCCCCC/C=C\C/C=C\C/C=C\CCCCC)=O)COP([O-])(OCC[N+](C)(C)C)=O)=O	1-palmitoyl-2-dihomo-linolenoyl-GPC (16:0/20:3n3 or 6)*	1-palmitoyl-2-dihomo-linolenoyl-GPC (16:0/20:3n3 or 6)*			HMDB0008105			Pos Late
	100008989	402	52463	165130	Lipid & Derivatives	Phosphatidylcholine (PC)	2315	NAMED	KLTHQSWIRFFBRI-RWSHWRRPSA-N	CCCCCCCCCCCCCCCC(OCC(OC(CCC/C=C/C/C=C/C/C=C/C/C=C/C/C=C/CC)=O)COP([O-])(OCC[N+](C)(C)C)=O)=O	1-palmitoyl-2-eicosapentaenoyl-GPC (16:0/20:5)*	1-palmitoyl-2-eicosapentaenoyl-GPC (16:0/20:5)*			HMDB0007969		24778723	Pos Late
	100008990	402	52464	165131	Lipid & Derivatives	Phosphatidylcholine (PC)	2433	NAMED	DRIVXEVMDWCWLI-CAQMIEAISA-N	O=C(CCCCCCCCCCCCCCC)OC[C@]([H])(COP(OCCN)(O)=O)OC(CCC/C=C\C/C=C\C/C=C\C/C=C\CCCCC)=O	1-palmitoyl-2-arachidonoyl-GPE (16:0/20:4)*	1-palmitoyl-2-arachidonoyl-GPE (16:0/20:4)*		7825750		C05210	9546800	Pos Late
	100008991	402	52465	165133	Lipid & Derivatives	Phosphatidylcholine (PC)	2435	NAMED	MPWUZHVZZKSTPV-MADBQMNMSA-N	O=C(CCCCCCCCCCCCCCC)OC[C@]([H])(COP(OCCN)(O)=O)OC(CC/C=C\C/C=C\C/C=C\C/C=C\C/C=C\C/C=C\CC)=O	1-palmitoyl-2-docosahexaenoyl-GPE (16:0/22:6)*	1-palmitoyl-2-docosahexaenoyl-GPE (16:0/22:6)*		7825749	HMDB0007984		9546799	Pos Late
	100008992	402	52466	165134	Lipid & Derivatives	Phosphatidylethanolamine (PE)	2459	NAMED	XYYHNDVKALDFHQ-OXHZBIAZSA-N	O=C(CCCCCCCCCCCCCCCCC)OC[C@]([H])(COP(OCCN)(O)=O)OC(CC/C=C\C/C=C\C/C=C\C/C=C\C/C=C\C/C=C\CC)=O	1-stearoyl-2-docosahexaenoyl-GPE (18:0/22:6)*	1-stearoyl-2-docosahexaenoyl-GPE (18:0/22:6)*		7825748	HMDB0005323		9546798	Pos Late
	100008993	402	52467	208085	Lipid & Derivatives	Phosphatidylethanolamine (PE)	2556	NAMED	KIQYUSYSJTUGFZ-LSLODQAYSA-N	O=C(CCCCCCCCCCCCCCC)OC[C@@]([H])(OC(CCC/C=C\C/C=C\C/C=C\C/C=C\CCCCC)=O)COP(O[C@H]1[C@H](O)[C@@H](O)[C@H](O)[C@@H](O)[C@H]1O)(O)=O	1-palmitoyl-2-arachidonoyl-GPI (16:0/20:4)*	1-palmitoyl-2-arachidonoyl-GPI (16:0/20:4)*		24767674	HMDB0008946			Pos Late
	100008994	402	52468	208084	Lipid & Derivatives	Phosphatidylethanolamine (PE)	2560	NAMED	KZVRAFHIKMDULK-HAVSRZFESA-N	O=C(CCCCCCCCCCCCCCCCC)OC[C@@]([H])(OC(CCCCCCC/C=C\C/C=C\CCCCC)=O)COP(O[C@H]1[C@H](O)[C@@H](O)[C@H](O)[C@@H](O)[C@H]1O)(O)=O	1-stearoyl-2-linoleoyl-GPI (18:0/18:2)	1-stearoyl-2-linoleoyl-GPI (18:0/18:2)		24767694	HMDB0009012			Pos Late
	100008996	402	52471	165147	Lipid & Derivatives	Phosphatidylinositol (PI)	2422	NAMED	CZOSTDZGCCEZTJ-WMHOIYFHSA-N	O=C(CCCCCCCCCCCCCCC)OC[C@]([H])(COP(OCCN)(O)=O)OC(CCCCCCC/C=C\CCCCCC)=O	1-palmitoyl-2-palmitoleoyl-GPE (16:0/16:1)*	1-palmitoyl-2-palmitoleoyl-GPE (16:0/16:1)*		24768424	HMDB0009789		52924925	Pos Late
	100008999	402	52475	165154	Lipid & Derivatives	Phosphatidylinositol (PI)	2835	NAMED	URPXXNCTXCOATD-FXMFQVEGSA-N	[H][C@](OC(CCC/C=C\C/C=C\C/C=C\C/C=C\CCCCC)=O)(COP(OCCN)(O)=O)CO/C=C\CCCCCCCCCCCCCCCC	1-(1-enyl-stearoyl)-2-arachidonoyl-GPE (P-18:0/20:4)*	1-(1-enyl-stearoyl)-2-arachidonoyl-GPE (P-18:0/20:4)*		7826008	HMDB0009809		9547058	Pos Late
	100009000	402	52672	165433	Lipid & Derivatives	Phosphatidylethanolamine (PE)	2822	NAMED	WVGALBKSWOUIEZ-XNHMFJFDSA-N	[H][C@](OC(CC/C=C\C/C=C\C/C=C\C/C=C\C/C=C\C/C=C\CC)=O)(COP(OCCN)(O)=O)CO/C=C\CCCCCCCCCCCCCC	1-(1-enyl-palmitoyl)-2-docosahexaenoyl-GPE (P-16:0/22:6)*	1-(1-enyl-palmitoyl)-2-docosahexaenoyl-GPE (P-16:0/22:6)*		4446616	HMDB0008924		5283497	Pos Late
	100009002	402	52673	165435	Lipid & Derivatives	Plasmalogen	2821	NAMED	UUYSKERSKRMYME-MAIXUNBTSA-N	[H][C@](OC(CCC/C=C\C/C=C\C/C=C\C/C=C\CCCCC)=O)(COP(OCCN)(O)=O)CO/C=C\CCCCCCCCCCCCCC	1-(1-enyl-palmitoyl)-2-arachidonoyl-GPE (P-16:0/20:4)*	1-(1-enyl-palmitoyl)-2-arachidonoyl-GPE (P-16:0/20:4)*		24769238	HMDB0005779		52925126	Pos Late
	100009004	402	52476	165157	Lipid & Derivatives	Plasmalogen	2838	NAMED	FIJFPUAJUDAZEY-MNDXXDKYSA-N	[H][C@](OC(CC/C=C\C/C=C\C/C=C\C/C=C\C/C=C\C/C=C\CC)=O)(COP(OCCN)(O)=O)CO/C=C\CCCCCCCCCCCCCCCC	1-(1-enyl-stearoyl)-2-docosahexaenoyl-GPE (P-18:0/22:6)*	1-(1-enyl-stearoyl)-2-docosahexaenoyl-GPE (P-18:0/22:6)*		24769278	HMDB0005780		42607458	Pos Late
	100009005	402	52477	165158	Lipid & Derivatives	Plasmalogen	2817	NAMED	ZVVYJAAMWXATNY-PRWZWGSOSA-N	[H][C@](OC(CCCCCCC/C=C\CCCCCCCC)=O)(COP(OCCN)(O)=O)CO/C=C\CCCCCCCCCCCCCC	1-(1-enyl-palmitoyl)-2-oleoyl-GPE (P-16:0/18:1)*	1-(1-enyl-palmitoyl)-2-oleoyl-GPE (P-16:0/18:1)*		24769228	HMDB0011352		52925128	Pos Late
	100009007	402	52478	165160	Lipid & Derivatives	Plasmalogen	2823	NAMED	CRBBMHQTIAELIS-KQBBALDBSA-N	[H][C@](OC(CCCCCCC/C=C\CCCCCCCC)=O)(CO[P-](OCC[N+](C)(C)C)([O])=O)CO/C=C\CCCCCCCCCCCCCC	1-(1-enyl-palmitoyl)-2-oleoyl-GPC (P-16:0/18:1)*	1-(1-enyl-palmitoyl)-2-oleoyl-GPC (P-16:0/18:1)*			HMDB0011394		34779384	Pos Late
	100009008	402	52630	165383	Lipid & Derivatives	Plasmalogen	2815	NAMED	QICWUUGBNFIZAZ-KMPUTSBYSA-N	[H][C@](OC(CC/C=C\C/C=C\C/C=C\C/C=C\C/C=C\C/C=C\CC)=O)(COP(OCC[N+](C)(C)C)([O-])=O)CO/C=C\CCCCCCCCCCCCCC	1-(1-enyl-palmitoyl)-2-docosahexaenoyl-GPC (P-16:0/22:6)*	1-(1-enyl-palmitoyl)-2-docosahexaenoyl-GPC (P-16:0/22:6)*			HMDB0011342		53480699	Pos Late
	100009009	402	52682	165449	Lipid & Derivatives	Plasmalogen	2831	NAMED	QLEHHUPUHJPURI-PWYDUFMYSA-N	[H][C@](OC(CCCCCCC/C=C\C/C=C\CCCCC)=O)(COP(OCC[N+](C)(C)C)([O-])=O)CO/C=C\CCCCCCCCCCCCCC	1-(1-enyl-palmitoyl)-2-linoleoyl-GPC (P-16:0/18:2)*	1-(1-enyl-palmitoyl)-2-linoleoyl-GPC (P-16:0/18:2)*		24767486	HMDB0007996		24779386	Pos Late
	100009014	402	52689	165459	Lipid & Derivatives	Plasmalogen	2830	NAMED	IOYKZPNDXIIXLN-LOQSCQKMSA-N	[H][C@](OC(CCC/C=C\C/C=C\C/C=C\C/C=C\CCCCC)=O)(COP(OCC[N+](C)(C)C)([O-])=O)CO/C=C\CCCCCCCCCCCCCC	1-(1-enyl-palmitoyl)-2-arachidonoyl-GPC (P-16:0/20:4)*	1-(1-enyl-palmitoyl)-2-arachidonoyl-GPC (P-16:0/20:4)*		24767495	HMDB0011229			Pos Late
	100009015	402	52704	165477	Lipid & Derivatives	Plasmalogen	2836	NAMED	TXHZYNSTTCIWMJ-RXSQUPBGSA-N	[H][C@](OC(CC/C=C\C/C=C\C/C=C\C/C=C\C/C=C\C/C=C\CC)=O)(COP(OCC[N+](C)(C)C)([O-])=O)CO/C=C\CCCCCCCCCCCCCCCC	1-(1-enyl-stearoyl)-2-docosahexaenoyl-GPC (P-18:0/22:6)*	1-(1-enyl-stearoyl)-2-docosahexaenoyl-GPC (P-18:0/22:6)*		24767537	HMDB0011211		42607430	Pos Late
	100009019	402	57333	210831	Lipid & Derivatives	Plasmalogen	2812	NAMED	GBNPCIWXLWZJGA-ADTCAWDJSA-N	CCCCCCCCCCCCCCCCCCOCC(OC(CCC/C=C/C/C=C/C/C=C/C/C=C/CCCCC)=O)COP([O-])(OCC[N+](C)(C)C)=O	1-stearyl-2-arachidonoyl-GPC (O-18:0/20:4)*	1-stearyl-2-arachidonoyl-GPC (O-18:0/20:4)*			HMDB0011220			Pos Late
	100009025	402	52495	165187	Lipid & Derivatives	Plasmalogen	3143	NAMED	YXSZOBWVQJIWNE-QVDCKBILSA-N	[H][C@](NC(CCCCCCCCCCCCCCCCCCCC)=O)(COP(OCC[N+](C)(C)C)([O-])=O)[C@@](O)([H])/C=C/CCCCCCCCCCCCC	sphingomyelin (d18:1/21:0, d17:1/22:0, d16:1/23:0)*	sphingomyelin (d18:1/21:0, d17:1/22:0, d16:1/23:0)*			HMDB0011262			Pos Late
	100009026	402	57331	210829	Lipid & Derivatives	Plasmalogen	3119	NAMED	FONAXCRWZQFJHY-JCGOJSMZSA-N	[H][C@](NC(CCCCCCCCCCCCCCCCCCCCC)=O)(COP(OCC[N+](C)(C)C)([O-])=O)[C@@](O)([H])CCCCCCCCCCCCCCC	behenoyl dihydrosphingomyelin (d18:0/22:0)*	behenoyl dihydrosphingomyelin (d18:0/22:0)*		24846880			44260132	Pos Late
	100009027	402	57473	211136	Lipid & Derivatives	Sphingomyelins	3120	NAMED	JCELSEVNSMXGKA-IOLBBIBUSA-N	[H][C@](NC(CCCCCCCCCCCCCCCCC)=O)(COP(OCC[N+](C)(C)C)([O-])=O)[C@@](O)([H])CCCCCCCCCCCCCCC	sphingomyelin (d18:0/18:0, d19:0/17:0)*	sphingomyelin (d18:0/18:0, d19:0/17:0)*		24846878	HMDB0240619		44260130	Pos Late
	100009028	402	52604	165334	Lipid & Derivatives	Dihydrosphingomyelins	3027	NAMED	GCGTXOVNNFGTPQ-JHOUSYSJSA-N	[H][C@](NC(CCCCCCCCCCCCCCC)=O)(CO)[C@@](O)([H])CCCCCCCCCCCCCCC	N-palmitoyl-sphinganine (d18:0/16:0)	N-palmitoyl-sphinganine (d18:0/16:0)	5966-29-0	4446685	HMDB0012091		5283572	Pos Late
	100009030	402	53010	166340	Lipid & Derivatives	Dihydrosphingomyelins	3106	NAMED	HLIJNIKSBCIDGO-QKLMXXKVSA-N	O=C(CCCCCCCCCCCCCCC)N[C@@]([C@]([H])(O)/C=C/CCCCCCCCCCCCC)([H])CO[C@H](O1)[C@H](O)[C@@H](O)[C@@H]([C@H]1CO)O[C@H](O2)[C@H](O)[C@@H](O)[C@H]([C@H]2CO)O	lactosyl-N-palmitoyl-sphingosine (d18:1/16:0)	lactosyl-N-palmitoyl-sphingosine (d18:1/16:0)	4201-62-1		HMDB0012087		53477895	Pos Late
	100009035	402	52497	165189	Lipid & Derivatives	Dihydroceramides	2288	NAMED	DGBYUHHIADYUMU-UESLNCBNSA-N	O=C(CCCCCCCCCCCCCC)OC[C@]([H])(COP(OCC[N+](C)(C)C)([O-])=O)OC(CCCCCCC/C=C\C/C=C\CCCCC)=O	1-pentadecanoyl-2-linoleoyl-GPC (15:0/18:2)*	1-pentadecanoyl-2-linoleoyl-GPC (15:0/18:2)*		24766615	HMDB0011760		24778664	Pos Late
	100009036	402	52499	165191	Lipid & Derivatives	Lactosylceramides (LCER)	2333	NAMED	SXNXGNVZTLZDHE-IYEJTHTFSA-N	O=C(CCCCCCCCCCCCCCCC)OC[C@]([H])(COP(OCC[N+](C)(C)C)([O-])=O)OC(CCCCCCC/C=C\CCCCCCCC)=O	1-margaroyl-2-oleoyl-GPC (17:0/18:1)*	1-margaroyl-2-oleoyl-GPC (17:0/18:1)*		24822423	HMDB0006750			Pos Late
	100009037	402	52500	165192	Lipid & Derivatives	Phosphatidylcholine (PC)	2334	NAMED	ZSKWZJYUVZYDQU-WESJWMGVSA-N	O=C(CCCCCCCCCCCCCCCC)OC[C@]([H])(COP(OCC[N+](C)(C)C)([O-])=O)OC(CCCCCCC/C=C\C/C=C\CCCCC)=O	1-margaroyl-2-linoleoyl-GPC (17:0/18:2)*	1-margaroyl-2-linoleoyl-GPC (17:0/18:2)*			HMDB0007940		52922491	Pos Late
	100009051	402	52629	165382	Lipid & Derivatives	Phosphatidylcholine (PC)	2346	NAMED	VGSUMLIRUGDCTF-NSMRCOLJSA-N	O=C(CCCCCCCCCCCCCCCCC)OC[C@]([H])(COP(OCC[N+](C)(C)C)([O-])=O)OC(CCCCCC/C=C\C/C=C\C/C=C\CCCCC)=O	1-stearoyl-2-dihomo-linolenoyl-GPC (18:0/20:3n3 or 6)*	1-stearoyl-2-dihomo-linolenoyl-GPC (18:0/20:3n3 or 6)*		24766712				Pos Late
	100009052	402	52633	165386	Lipid & Derivatives	Phosphatidylcholine (PC)	2924	NAMED	SVXWJFFKLMLOHO-YAIZGCQRSA-N	OC[C@]([H])(OC(CCCCCCC/C=C\C/C=C\CCCCC)=O)COC(CCCCCCCCCCCCCCC)=O	palmitoyl-linoleoyl-glycerol (16:0/18:2) [1]*	palmitoyl-linoleoyl-glycerol (16:0/18:2) [1]*		7822645			9543695	Pos Late
	100009066	305	52669	165429	Lipid & Derivatives	Phosphatidylcholine (PC)	2551	NAMED	PDLAMJKMOKWLAJ-KTBSNPQYSA-N	O=C(CCCCCCCCCCCCCCC)OC[C@@]([H])(OC(CCCCCCC/C=C\CCCCCCCC)=O)COP(O[C@H]1[C@H](O)[C@@H](O)[C@H](O)[C@@H](O)[C@H]1O)(O)=O	1-palmitoyl-2-oleoyl-GPI (16:0/18:1)*	1-palmitoyl-2-oleoyl-GPI (16:0/18:1)*		24767668	HMDB0008047		71296232	Polar
	100009067	402	52668	208072	Lipid & Derivatives	Diacylglycerol	2579	NAMED	DJVOKHFQPGWUPK-SWXQTFNJSA-N	O=C(CCCCCCCCCCCCCCCCC)OC[C@@]([H])(OC(CC/C=C\C/C=C\C/C=C\C/C=C\C/C=C\C/C=C\CC)=O)COP(O[C@H]1[C@H](O)[C@@H](O)[C@H](O)[C@@H](O)[C@H]1O)(O)=O	1-stearoyl-2-docosahexaenoyl-GPI (18:0/22:6)*	1-stearoyl-2-docosahexaenoyl-GPI (18:0/22:6)*		24767706	HMDB0007103		52927465	Pos Late
	100009069	402	52677	165443	Lipid & Derivatives	Phosphatidylinositol (PI)	2818	NAMED	LJVXDBWIBQQKFU-CCJYEBHUSA-N	[H][C@](OC(CCCCCCC/C=C\C/C=C\CCCCC)=O)(COP(OCCN)(O)=O)CO/C=C\CCCCCCCCCCCCCC	1-(1-enyl-palmitoyl)-2-linoleoyl-GPE (P-16:0/18:2)*	1-(1-enyl-palmitoyl)-2-linoleoyl-GPE (P-16:0/18:2)*		24769229	HMDB0009783		52925127	Pos Late
	100009075	402	52683	165450	Lipid & Derivatives	Phosphatidylinositol (PI)	2326	NAMED	QJWDAOSZZYVBJZ-KXESGEQTSA-N	O=C(CCCCCCC/C=C\CCCCCC)OC[C@]([H])(COP(OCC[N+](C)(C)C)([O-])=O)OC(CCCCCCC/C=C\C/C=C\CCCCC)=O	1-palmitoleoyl-2-linoleoyl-GPC (16:1/18:2)*	1-palmitoleoyl-2-linoleoyl-GPC (16:1/18:2)*		24766675	HMDB0009821		24778768	Pos Late
	100009076	402	52684	165451	Lipid & Derivatives	Plasmalogen	2305	NAMED	JMAYDGBZRHQJAT-QWFQJEORSA-N	O=C(CCCCCCCCCCCCCCC)OC[C@]([H])(COP(OCC[N+](C)(C)C)([O-])=O)OC(CCCCCCC/C=C\C/C=C\C/C=C\CC)=O	1-palmitoyl-2-alpha-linolenoyl-GPC (16:0/18:3n3)*	1-palmitoyl-2-alpha-linolenoyl-GPC (16:0/18:3n3)*		24766646	HMDB0011343		24778702	Pos Late
	100009078	402	52687	165457	Lipid & Derivatives	Phosphatidylcholine (PC)	2461	NAMED	GKAFCSRKMWFPSJ-RJXNKANHSA-N	O=C(CCCCCCC/C=C\CCCCCCCC)OC[C@]([H])(COP(OCCN)(O)=O)OC(CCCCCCC/C=C\C/C=C\CCCCC)=O	1-oleoyl-2-linoleoyl-GPE (18:1/18:2)*	1-oleoyl-2-linoleoyl-GPE (18:1/18:2)*		7825703	HMDB0008006		9546753	Pos Late
	100009110	402	57399	210976	Lipid & Derivatives	Phosphatidylcholine (PC)	2545	NAMED	JPRWHUSRRGNLOV-KKUBIFFLSA-N	[H][C@@](CO)(O)COP(OC[C@]([H])(OC(CCCCCCC/C=C\C/C=C\CCCCC)=O)COC(CCCCCCCCCCCCCCCCC)=O)(O)=O	1-stearoyl-2-linoleoyl-GPG (18:0/18:2)*	1-stearoyl-2-linoleoyl-GPG (18:0/18:2)*		24768104	HMDB0007975			Pos Late
	100009122	402	53194	166624	Lipid & Derivatives	Phosphatidylethanolamine (PE)	2289	NAMED	ZSWHHKKYMMYPPD-MSZSINMWSA-N	O=C(CCCCCCCCCCCCCC)OC[C@]([H])(COP(OCC[N+](C)(C)C)([O-])=O)OC(CCC/C=C\C/C=C\C/C=C\C/C=C\CCCCC)=O	1-pentadecanoyl-2-arachidonoyl-GPC (15:0/20:4)*	1-pentadecanoyl-2-arachidonoyl-GPC (15:0/20:4)*		24766624	HMDB0005349		52922330	Pos Late
	100009123	402	53197	166627	Lipid & Derivatives	Phosphatidylglycerol (PG)	2290	NAMED	GEINPYKZLFHHIL-HEXXMCQTSA-N	O=C(CCCCCCCCCCCCCC)OC[C@]([H])(COP(OCC[N+](C)(C)C)([O-])=O)OC(CC/C=C\C/C=C\C/C=C\C/C=C\C/C=C\C/C=C\CC)=O	1-pentadecanoyl-2-docosahexaenoyl-GPC (15:0/22:6)*	1-pentadecanoyl-2-docosahexaenoyl-GPC (15:0/22:6)*		24766633			52922342	Pos Late
	100009124	402	53193	166623	Lipid & Derivatives	Phosphatidylcholine (PC)	2335	NAMED	MHUZXLUKTLNHIX-GUNPMBPGSA-N	O=C(CCCCCCCCCCCCCCCC)OC[C@]([H])(COP(OCC[N+](C)(C)C)([O-])=O)OC(CCC/C=C\C/C=C\C/C=C\C/C=C\CCCCC)=O	1-margaroyl-2-arachidonoyl-GPC (17:0/20:4)*	1-margaroyl-2-arachidonoyl-GPC (17:0/20:4)*		24822197	HMDB0007949			Pos Late
	100009126	402	55062	208176	Lipid & Derivatives	Phosphatidylcholine (PC)	2391	NAMED	UAVRPIXHIHJERN-CBTSKTMBSA-N	O=C(CCCCCCCCCCCCCCCCCCC)OC[C@]([H])(COP(OCC[N+](C)(C)C)([O-])=O)OC(CCC/C=C\C/C=C\C/C=C\C/C=C\CCCCC)=O	1-arachidoyl-2-arachidonoyl-GPC (20:0/20:4)*	1-arachidoyl-2-arachidonoyl-GPC (20:0/20:4)*		24766940	HMDB0007958		24779048	Pos Late
	100009130	402	52697	165470	Lipid & Derivatives	Phosphatidylcholine (PC)	2375	NAMED	FPEVDFOXMCHLKL-KFDYCXSYSA-N	O=C(CCCCCCC/C=C\CCCCCCCC)OC[C@]([H])(COP(OCC[N+](C)(C)C)([O-])=O)OC(CC/C=C\C/C=C\C/C=C\C/C=C\C/C=C\C/C=C\CC)=O	1-oleoyl-2-docosahexaenoyl-GPC (18:1/22:6)*	1-oleoyl-2-docosahexaenoyl-GPC (18:1/22:6)*		24766785			24778955	Pos Late
	100009131	402	52710	165488	Lipid & Derivatives	Phosphatidylcholine (PC)	2382	NAMED	ZZSZQATYGVHNLZ-PUMLCSCDSA-N	O=C(CCCCCCC/C=C\C/C=C\CCCCC)OC[C@]([H])(COP(OCC[N+](C)(C)C)([O-])=O)OC(CCC/C=C\C/C=C\C/C=C\C/C=C\CCCCC)=O	1-linoleoyl-2-arachidonoyl-GPC (18:2/20:4n6)*	1-linoleoyl-2-arachidonoyl-GPC (18:2/20:4n6)*		24766809	HMDB0008279	C05208	24778979	Pos Late
	100009134	402	53175	166600	Lipid & Derivatives	Phosphatidylcholine (PC)	2809	NAMED	IQACMFWAGALEAQ-WESJWMGVSA-N	[H][C@](OC(CCCCCCC/C=C\C/C=C\CCCCC)=O)(COP(OCC[N+](C)(C)C)([O-])=O)COCCCCCCCCCCCCCCCC	1-palmityl-2-linoleoyl-GPC (O-16:0/18:2)*	1-palmityl-2-linoleoyl-GPC (O-16:0/18:2)*		4947190	HMDB0008123		6443157	Pos Late
	100009139	402	53195	166625	Lipid & Derivatives	Phosphatidylcholine (PC)	2283	NAMED	SRQSAJRUMDQMMS-NLDJLLEISA-N	O=C(CCCCCCCCCCCCC)OC[C@]([H])(COP(OCC[N+](C)(C)C)([O-])=O)OC(CCC/C=C\C/C=C\C/C=C\C/C=C\CCCCC)=O	1-myristoyl-2-arachidonoyl-GPC (14:0/20:4)*	1-myristoyl-2-arachidonoyl-GPC (14:0/20:4)*		24766559	HMDB0008147		24778634	Pos Late
	100009141	402	52699	165472	Lipid & Derivatives	Plasmalogen	2354	NAMED	MAAMGQXOTCBPFS-JPGWWKBXSA-N	O=C(CCCCCCCCCCCCCCCCC)OC[C@]([H])(COP(OCC[N+](C)(C)C)([O-])=O)OC(CCCCC/C=C\C/C=C\C/C=C\C/C=C\C/C=C\CC)=O	1-stearoyl-2-docosapentaenoyl-GPC (18:0/22:5n3)*	1-stearoyl-2-docosapentaenoyl-GPC (18:0/22:5n3)*		24766720	HMDB0011151		24778873	Pos Late
	100009142	402	52700	165473	Lipid & Derivatives	Phosphatidylcholine (PC)	2355	NAMED	GLPAGCOJQYNMCC-NEEAVLKMSA-N	O=C(CCCCCCCCCCCCCCCCC)OC[C@]([H])(COP(OCC[N+](C)(C)C)([O-])=O)OC(CC/C=C\C/C=C\C/C=C\C/C=C\C/C=C\CCCCC)=O	1-stearoyl-2-docosapentaenoyl-GPC (18:0/22:5n6)*	1-stearoyl-2-docosapentaenoyl-GPC (18:0/22:5n6)*		24766719	HMDB0007883		24778871	Pos Late
	100009146	402	55061	208175	Lipid & Derivatives	Phosphatidylcholine (PC)	2353	NAMED	AXZGUCXCTZMPTR-UVGACIQRSA-N	O=C(CCCCCCCCCCCCCCCCC)OC[C@]([H])(COP(OCC[N+](C)(C)C)([O-])=O)OC(CCCCC/C=C\C/C=C\C/C=C\C/C=C\CCCCC)=O	1-stearoyl-2-adrenoyl-GPC (18:0/22:4)*	1-stearoyl-2-adrenoyl-GPC (18:0/22:4)*		24766718	HMDB0008056		24778868	Pos Late
	100009147	402	52703	165476	Lipid & Derivatives	Phosphatidylcholine (PC)	2849	NAMED	XKBJVQHMEXMFDZ-AREMUKBSSA-N	[H][C@](O)(COP(OCC[N+](C)(C)C)([O-])=O)COCCCCCCCCCCCCCCCCCC	1-stearyl-GPC (O-18:0)*	1-stearyl-GPC (O-18:0)*		2015318	HMDB0008055	C04317	2733532	Pos Late
	100009153	402	52738	165519	Lipid & Derivatives	Phosphatidylcholine (PC)	2347	NAMED	QXDDDGCNWRUEFM-UMKMFDOBSA-N	O=C(CCCCCCCCCCCCCCCCC)OC[C@]([H])(COP(OCC[N+](C)(C)C)([O-])=O)OC(CCC/C=C\C/C=C\C/C=C\CCCCCCCC)=O	1-stearoyl-2-meadoyl-GPC (18:0/20:3n9)*	1-stearoyl-2-meadoyl-GPC (18:0/20:3n9)*		24766711	HMDB0008054		24778855	Pos Late
	100009154	402	54812	183735	Lipid & Derivatives	Lysoplasmalogen	2306	NAMED	CNNSEHUKQJCGTE-UPPWDXJYSA-N	O=C(CCCCCCCCCCCCCCC)OC[C@]([H])(COP(OCC[N+](C)(C)C)([O-])=O)OC(CCCC/C=C\C/C=C\C/C=C\CCCCC)=O	1-palmitoyl-2-gamma-linolenoyl-GPC (16:0/18:3n6)*	1-palmitoyl-2-gamma-linolenoyl-GPC (16:0/18:3n6)*		24766645	HMDB0011149		24778699	Pos Late
	100009162	402	52716	165495	Lipid & Derivatives	Phosphatidylcholine (PC)	2819	NAMED	PEWXKAOBUSBJLD-MCBGMKGZSA-N	[H][C@](OC(CCCCCCCCCCCCCCC)=O)(COP(OCC[N+](C)(C)C)([O-])=O)CO/C=C\CCCCCCCCCCCCCC	1-(1-enyl-palmitoyl)-2-palmitoyl-GPC (P-16:0/16:0)*	1-(1-enyl-palmitoyl)-2-palmitoyl-GPC (P-16:0/16:0)*		9322076	HMDB0008046		11146967	Pos Late
	100009184	305	54984	208069	Lipid & Derivatives	Phosphatidylcholine (PC)	2575	NAMED	ZUGLBBVIAIBIKG-KXPCXWIZSA-N	O=C(CCCCCCCCCCCCCCCCC)OC[C@@]([H])(OC(CCCCCC/C=C\C/C=C\C/C=C\CCCCC)=O)COP(O[C@H]1[C@H](O)[C@@H](O)[C@H](O)[C@@H](O)[C@H]1O)(O)=O	1-stearoyl-2-dihomo-linolenoyl-GPI (18:0/20:3n3 or 6)*	1-stearoyl-2-dihomo-linolenoyl-GPI (18:0/20:3n3 or 6)*		24767699	HMDB0007974			Polar
	100009198	402	61501	217716	Lipid & Derivatives	Plasmalogen	2850	NAMED	JIJGULMDDZORPH-HSZRJFAPSA-N	[H][C@](O)(COP(OCCN)(O)=O)COCCCCCCCCCCCCCCCCCC	1-stearyl-GPE (O-18:0)*	1-stearyl-GPE (O-18:0)*		24823081	HMDB0011206		46891690	Pos Late
	100009204	402	57341	210842	Lipid & Derivatives	Phosphatidylinositol (PI)	2421	NAMED	SLKDGVPOSSLUAI-PGUFJCEWSA-N	O=C(CCCCCCCCCCCCCCC)OC[C@]([H])(COP(OCCN)(O)=O)OC(CCCCCCCCCCCCCCC)=O	1,2-dipalmitoyl-GPE (16:0/16:0)*	1,2-dipalmitoyl-GPE (16:0/16:0)*		393103	HMDB0009814		445468	Pos Late
	100009205	402	57388	210931	Lipid & Derivatives	Lysoplasmalogen	2424	NAMED	RPJZYOHZALDGKI-DIPNUNPCSA-N	O=C(CCCCCCCCCCCCCCC)OC[C@]([H])(COP(OCCN)(O)=O)OC(CCCCCCCCCCCCCCCCC)=O	1-palmitoyl-2-stearoyl-GPE (16:0/18:0)*	1-palmitoyl-2-stearoyl-GPE (16:0/18:0)*		4484107			5326793	Pos Late
	100009209	402	53190	166620	Lipid & Derivatives	Phosphatidylethanolamine (PE)	2434	NAMED	KHLRCNXJXSYNCK-ZIEHFRHMSA-N	O=C(CCCCCCCCCCCCCCC)OC[C@]([H])(COP(OCCN)(O)=O)OC(CCC/C=C\C/C=C\C/C=C\C/C=C\C/C=C\CC)=O	1-palmitoyl-2-eicosapentaenoyl-GPE (16:0/20:5)*	1-palmitoyl-2-eicosapentaenoyl-GPE (16:0/20:5)*		24768431	HMDB0008923		52924919	Pos Late
	100009215	402	57336	210835	Lipid & Derivatives	Phosphatidylethanolamine (PE)	2451	NAMED	XJPVAWWHABLYPE-KPRICRNFSA-N	O=C(CCCCCCCCCCCCCCCCC)OC[C@]([H])(COP(OCCN)(O)=O)OC(CCCCCC/C=C\C/C=C\C/C=C\CCCCC)=O	1-stearoyl-2-dihomo-linolenoyl-GPE (18:0/20:3n3 or 6)*	1-stearoyl-2-dihomo-linolenoyl-GPE (18:0/20:3n3 or 6)*		24768480	HMDB0008925		52924903	Pos Late
	100009217	402	53174	166599	Lipid & Derivatives	Phosphatidylethanolamine (PE)	2469	NAMED	SSCDRSKJTAQNNB-DWEQTYCFSA-N	O=C(CCCCCCC/C=C\C/C=C\CCCCC)OC[C@]([H])(COP(OCCN)(O)=O)OC(CCCCCCC/C=C\C/C=C\CCCCC)=O	1,2-dilinoleoyl-GPE (18:2/18:2)*	1,2-dilinoleoyl-GPE (18:2/18:2)*		7825762	HMDB0008939		9546812	Pos Late
	100009218	402	53184	166613	Lipid & Derivatives	Phosphatidylethanolamine (PE)	2470	NAMED	ZOXULAUECYWFFP-PDLBZXEASA-N	O=C(CCCCCCC/C=C\C/C=C\CCCCC)OC[C@]([H])(COP(OCCN)(O)=O)OC(CCCCCCC/C=C\C/C=C\C/C=C\CC)=O	1-linoleoyl-2-linolenoyl-GPE (18:2/18:3)*	1-linoleoyl-2-linolenoyl-GPE (18:2/18:3)*		24768558	HMDB0009002		52924366	Pos Late
	100009219	402	55041	210837	Lipid & Derivatives	Phosphatidylethanolamine (PE)	2464	NAMED	PECSWFQRRFRZPW-BHPGJWMBSA-N	O=C(CCCCCCC/C=C\CCCCCCCC)OC[C@]([H])(COP(OCCN)(O)=O)OC(CCC/C=C\C/C=C\C/C=C\C/C=C\CCCCC)=O	1-oleoyl-2-arachidonoyl-GPE (18:1/20:4)*	1-oleoyl-2-arachidonoyl-GPE (18:1/20:4)*		24768534	HMDB0009093		348281223	Pos Late
	100009220	402	53209	166647	Lipid & Derivatives	Phosphatidylethanolamine (PE)	2468	NAMED	JZSZAGWWWKKXLO-RMEBTJIYSA-N	O=C(CCCCCCC/C=C\CCCCCCCC)OC[C@]([H])(COP(OCCN)(O)=O)OC(CC/C=C\C/C=C\C/C=C\C/C=C\C/C=C\C/C=C\CC)=O	1-oleoyl-2-docosahexaenoyl-GPE (18:1/22:6)*	1-oleoyl-2-docosahexaenoyl-GPE (18:1/22:6)*		24768542	HMDB0009095		52922113	Pos Late
	100009222	402	53189	166619	Lipid & Derivatives	Phosphatidylethanolamine (PE)	2471	NAMED	LFGBKOUQHCWBQI-BZGLIJSBSA-N	O=C(CCCCCCC/C=C\C/C=C\CCCCC)OC[C@]([H])(COP(OCCN)(O)=O)OC(CCC/C=C\C/C=C\C/C=C\C/C=C\CCCCC)=O	1-linoleoyl-2-arachidonoyl-GPE (18:2/20:4)*	1-linoleoyl-2-arachidonoyl-GPE (18:2/20:4)*		24768565	HMDB0009069		348279332	Pos Late
	100009225	402	52748	165539	Lipid & Derivatives	Phosphatidylethanolamine (PE)	2827	NAMED	XVXISDREVDGQPX-PISDLAQISA-N	[H][C@](OC(CCCCCCC/C=C\C/C=C\CCCCC)=O)(COP(OCCN)(O)=O)CO/C=C\CCCCCCCCCCCCCCCC	1-(1-enyl-stearoyl)-2-linoleoyl-GPE (P-18:0/18:2)*	1-(1-enyl-stearoyl)-2-linoleoyl-GPE (P-18:0/18:2)*		24769261	HMDB0009078			Pos Late
	100009227	209	54885	207774	Lipid & Derivatives	Phosphatidylethanolamine (PE)	2732	NAMED	VEEHTGYBVMTAAF-RFFZIGDUSA-N	[H][C@@](CO)(O)COP(OC[C@]([H])(O)COC(CCCCCCC/C=C\C/C=C\CCCCC)=O)(O)=O	1-linoleoyl-GPG (18:2)*	1-linoleoyl-GPG (18:2)*			HMDB0009102			Neg
	100009233	402	52944	166270	Lipid & Derivatives	Plasmalogen	1960	NAMED	UFQZDKMTMXCDBP-UHFFFAOYSA-N	C[N+](C)(C)CCOC(CCCCCCCCCCCCCC[CH2-])=O	palmitoylcholine	palmitoylcholine		133731	HMDB0011376		151731	Pos Late
	100009271	400	52984	166220	Lipid & Derivatives	Lysophospholipid	1937	NAMED	UEFRDQSMQXDWTO-UHFFFAOYSA-N	CC(O)CC(OC(C[N+](C)(C)C)CC([O-])=O)=O	(S)-3-hydroxybutyrylcarnitine	(S)-3-hydroxybutyrylcarnitine			HMDB0240600		71464477	Pos Early
	100009272	402	53013	166346	Lipid & Derivatives	Acyl Choline	3076	NAMED	VJLLLMIZEJJZTE-NNTBDIJYSA-N	[H][C@](O)([C@@](NC(CCCCCCCCCCCCCCC)=O)(CO[C@@H]1O[C@H](CO)[C@@H](O)[C@H](O)[C@H]1O)[H])/C=C/CCCCCCCCCCCCC	glycosyl-N-palmitoyl-sphingosine (d18:1/16:0)	glycosyl-N-palmitoyl-sphingosine (d18:1/16:0)			HMDB0240592			Pos Late
	100009331	402	53260	179345	Lipid & Derivatives	Acyl Carnitine	1961	NAMED	GFSSJDJAEKYAGX-UHFFFAOYSA-N	O=C(CCCCCCC/[C-]=C/CCCCCCCC)OCC[N+](C)(C)C	oleoylcholine	oleoylcholine			HMDB0013127		59040790	Pos Late
	100009332	402	53261	179347	Lipid & Derivatives	Hexosylceramides (HCER)	1969	NAMED	XUWOVXDQNYUPNL-WYTUUNCASA-N	O=C(CCC/[C-]=C/C/C=C/C/C=C/C/C=C/CCCCC)OCC[N+](C)(C)C	arachidonoylcholine	arachidonoylcholine					122198216	Pos Late
	100009334	402	53257	179341	Lipid & Derivatives	Acyl Choline	1962	NAMED	CLIZBTUFRKKPFA-UHFFFAOYSA-N	O=C(CCCCCCC/[C-]=C/CCCCCC)OCC[N+](C)(C)C	palmitoloelycholine	palmitoloelycholine			HMDB0240596			Pos Late
	100009335	402	53262	179349	Lipid & Derivatives	Acyl Choline	1964	NAMED	FRBBZHFNTVMXIH-OKLKQMLOSA-N	O=C(CCCCCC/C=[C-]/C/C=C/C/C=C/CCCCC)OCC[N+](C)(C)C	dihomo-linolenoyl-choline	dihomo-linolenoyl-choline			HMDB0240583			Pos Late
	100009343	402	53176	166602	Lipid & Derivatives	Acyl Choline	2377	NAMED	HZGAVPNEGHQJID-UNBCHYIMSA-N	O=C(CCCCCCC/C=C\C/C=C\CCCCC)OC[C@]([H])(COP(OCC[N+](C)(C)C)([O-])=O)OC(CCCCCCC/C=C\C/C=C\C/C=C\CC)=O	1-linoleoyl-2-linolenoyl-GPC (18:2/18:3)*	1-linoleoyl-2-linolenoyl-GPC (18:2/18:3)*		24766802	HMDB0013208		52922731	Pos Late
	100009345	402	53180	166609	Lipid & Derivatives	Acyl Choline	2327	NAMED	MMUCLZZSNHBNFL-KBTBXKTRSA-N	O=C(CCCCCCC/C=C\CCCCCC)OC[C@]([H])(COP(OCC[N+](C)(C)C)([O-])=O)OC(CCCCCCC/C=C\C/C=C\C/C=C\CC)=O	1-palmitoleoyl-2-linolenoyl-GPC (16:1/18:3)*	1-palmitoleoyl-2-linolenoyl-GPC (16:1/18:3)*		24766677	HMDB0240646		52922452	Pos Late
	100009393	209	57651	212701	Lipid & Derivatives	Phosphatidylcholine (PC)	1568	NAMED	KBGYPXOSNDMZRV-PDBXOOCHSA-N	CC/C=C\C/C=C\C/C=C\CCCCCC(O)=O	hexadecatrienoate (16:3n3)	hexadecatrienoate (16:3n3)	7561-64-0	4471853	HMDB0008141		91820460	Neg
	100009394	209	57652	212703	Lipid & Derivatives	Phosphatidylcholine (PC)	1583	NAMED	WPJGPAAPSBVXNU-HZJYTTRNSA-N	CCCCC/C=C\C/C=C\CCCCCC(O)=O	hexadecadienoate (16:2n6)	hexadecadienoate (16:2n6)	28290-73-5	13628094	HMDB0008008		13932172	Neg
	100009406	402	53223	178791	Lipid & Derivatives	Long Chain Polyunsaturated Fatty Acid (n3 and n6)	1902	NAMED	JFAGPSOZZSTLRF-KHPPLWFESA-N	O=C(OC(CC([O-])=O)C[N+](C)(C)C)CCCCCCC/C=C\CCCCCC	palmitoleoylcarnitine (C16:1)*	palmitoleoylcarnitine (C16:1)*		28639183	HMDB0302991		71464547	Pos Late
	100009407	400	53224	178792	Lipid & Derivatives	Long Chain Polyunsaturated Fatty Acid (n3 and n6)	1931	NAMED	NTBUXPPQHCFLOM-UHFFFAOYSA-N	[O-]C(CC(C[N+](C)(C)C)OC(CCCCCC(O)=O)=O)=O	pimeloylcarnitine/3-methyladipoylcarnitine (C7-DC)	pimeloylcarnitine/3-methyladipoylcarnitine (C7-DC)			HMDB0000477			Pos Early
	100010834	305	54676	180875	Lipid & Derivatives	Acyl Carnitine	1679	NAMED	XJMMNTGIMDZPMU-UHFFFAOYSA-N	OC(CC(CC(O)=O)C)=O	3-methylglutarate/2-methylglutarate	3-methylglutarate/2-methylglutarate			HMDB0013207		12284,12046	Polar
	100010921	402	54947	208032	Lipid & Derivatives	Acyl Carnitine	2938	NAMED	AJMZUFBKADIAKC-PCSMDFMZSA-N	CCCCCCCCCCCCCCCCCC(OCC(CO)OC(CCCCCCC/C=C/C/C=C/CCCCC)=O)=O	stearoyl-linoleoyl-glycerol (18:0/18:2) [2]*	stearoyl-linoleoyl-glycerol (18:0/18:2) [2]*						Pos Late
	100010922	402	54955	208040	Lipid & Derivatives	Dicarboxylate Fatty Acid	2959	NAMED	KRECEGQUDDMNAQ-MYBRWWDOSA-N	OC[C@](OC(CCC/C=C\C/C=C\C/C=C\C/C=C\CCCCC)=O)(COC(CCCCCCC/C=C\C/C=C\CCCCC)=O)[H]	linoleoyl-arachidonoyl-glycerol (18:2/20:4) [1]*	linoleoyl-arachidonoyl-glycerol (18:2/20:4) [1]*			HMDB0000752		9543796	Pos Late
	100010924	402	54957	208042	Lipid & Derivatives	Diacylglycerol	2931	NAMED	YJEMDFYSDGNQNM-KUKVZOPTSA-N	CCCCCCCCCCCCCCCC(OCC(OC(CCC/C=C/C/C=C/C/C=C/C/C=C/CCCCC)=O)CO)=O	palmitoyl-arachidonoyl-glycerol (16:0/20:4) [1]*	palmitoyl-arachidonoyl-glycerol (16:0/20:4) [1]*					9543736	Pos Late
	100010926	402	54963	208048	Lipid & Derivatives	Diacylglycerol	2951	NAMED	ZDBLXLQFRZTIIU-ZPNZQGKLSA-N	OC[C@](OC(CCCC/C=C/C/C=C\C/C=C\CCCCC)=O)(COC(CCCCCCC/C=C\C/C=C\CCCCC)=O)[H]	linoleoyl-linolenoyl-glycerol (18:2/18:3) [1]*	linoleoyl-linolenoyl-glycerol (18:2/18:3) [1]*			HMDB0007257		14275409	Pos Late
	100010927	402	54964	208049	Lipid & Derivatives	Diacylglycerol	2952	NAMED	ZDBLXLQFRZTIIU-ZPNZQGKLSA-N	OC[C@](COC(CCCCCCC/C=C\C/C=C\CCCCC)=O)([H])OC(CCCC/C=C/C/C=C\C/C=C\CCCCC)=O	linoleoyl-linolenoyl-glycerol (18:2/18:3) [2]*	linoleoyl-linolenoyl-glycerol (18:2/18:3) [2]*			HMDB0007112		9543737	Pos Late
	100010928	402	54949	208034	Lipid & Derivatives	Diacylglycerol	2963	NAMED	GPMAAGRGFWBOSO-KLJRXRINSA-N	CCCCC/C=C/C/C=C/CCCCCCCC(OCC(OC(CC/C=C/C/C=C/C/C=C/C/C=C/C/C=C/C/C=C/CC)=O)CO)=O	linoleoyl-docosahexaenoyl-glycerol (18:2/22:6) [1]*	linoleoyl-docosahexaenoyl-glycerol (18:2/22:6) [1]*			HMDB0007249		9543899	Pos Late
	100010936	402	54960	208045	Lipid & Derivatives	Diacylglycerol	2957	NAMED	LWXLWRXRJKMNLM-XBUMEPTLSA-N	CCCCCCCC/C=C/CCCCCCCC(OCC(OC(CCC/C=C/C/C=C/C/C=C/C/C=C/CCCCC)=O)CO)=O	oleoyl-arachidonoyl-glycerol (18:1/20:4) [1]*	oleoyl-arachidonoyl-glycerol (18:1/20:4) [1]*			HMDB0007250		9543786	Pos Late
	100010939	402	54965	208050	Lipid & Derivatives	Diacylglycerol	2926	NAMED	YFBCIDURFTWKDQ-JNNNPDOGSA-N	CCCCCCCCCCCCCCCC(OCC(OC(CCCC/C=C/C/C=C/C/C=C/CCCCC)=O)CO)=O	palmitoyl-linolenoyl-glycerol (16:0/18:3) [2]*	palmitoyl-linolenoyl-glycerol (16:0/18:3) [2]*			HMDB0007266		348277338,348277337	Pos Late
	100010940	402	54966	208051	Lipid & Derivatives	Diacylglycerol	2907	NAMED	BHGPPCIWDXQOMA-HZFIRFLSSA-N	CCCCCC/C=C/CCCCCCCC(OCC(OC(CCCCCCC/C=C/C/C=C/CCCCC)=O)CO)=O	diacylglycerol (16:1/18:2 [2], 16:0/18:3 [1])*	diacylglycerol (16:1/18:2 [2], 16:0/18:3 [1])*			HMDB0007228			Pos Late
	100010941	402	54968	208053	Lipid & Derivatives	Diacylglycerol	2949	NAMED	MQGBAQLIFKSMEM-WVZYQCMWSA-N	CCCCC/C=C/C/C=C/CCCCCCCC(OCC(OC(CCCCCCC/C=C/C/C=C/CCCCC)=O)CO)=O	linoleoyl-linoleoyl-glycerol (18:2/18:2) [1]*	linoleoyl-linoleoyl-glycerol (18:2/18:2) [1]*			HMDB0007105		9543729	Pos Late
	100010949	402	57450	211104	Lipid & Derivatives	Diacylglycerol	2955	NAMED	NSXLMTYRMFVYNT-IOLLQWDPSA-N	CCCCCCCCCCCCCCCCCC(OCC(OC(CCC/C=C/C/C=C/C/C=C/C/C=C/CCCCC)=O)CO)=O	stearoyl-arachidonoyl-glycerol (18:0/20:4) [1]*	stearoyl-arachidonoyl-glycerol (18:0/20:4) [1]*				C00165	6438587	Pos Late
	100010951	402	54994	208087	Lipid & Derivatives	Diacylglycerol	2578	NAMED	SHIZRFSRTKXRQL-XBUMEPTLSA-N	CCCCCCCC/C=C/CCCCCCCC(OCC(OC(CCC/C=C/C/C=C/C/C=C/C/C=C/CCCCC)=O)COP(O)(OC1C(O)C(O)C(O)C(O)C1O)=O)=O	1-oleoyl-2-arachidonoyl-GPI (18:1/20:4)*	1-oleoyl-2-arachidonoyl-GPI (18:1/20:4)*			HMDB0007248			Pos Late
	100010962	209	55007	208109	Lipid & Derivatives	Diacylglycerol	2847	NAMED	OKXWJISJKQKUTN-OAQYLSRUSA-N	[H][C@](O)(COP(OCCN)(O)=O)COCCCCCCCCCCCCCCCC	1-palmityl-GPE (O-16:0)*	1-palmityl-GPE (O-16:0)*		24823080	HMDB0007170			Neg
	100010964	402	55010	208115	Lipid & Derivatives	Phosphatidylinositol (PI)	2524	NAMED	LIBQKAKFGGIIDU-NVSSCHKGSA-N	O=C(CCCCCCCCCCCCCCCCC)OC[C@]([H])(COP(OC[C@](C(O)=O)([H])N)(O)=O)OC(CCCCCC/C=C\C/C=C\C/C=C\CCCCC)=O	1-stearoyl-2-dihomo-linolenoyl-GPS (18:0/20:3n3 or 6)*	1-stearoyl-2-dihomo-linolenoyl-GPS (18:0/20:3n3 or 6)*		34449015				Pos Late
	100010966	402	55040	208150	Lipid & Derivatives	Lysoplasmalogen	2807	NAMED	PXPSGTINXJQLBR-VQJSHJPSSA-N	[H][C@](OC(CCCCCCCCCCCCCCCCC)=O)(COP(OCC[N+](C)(C)C)([O-])=O)COCCCCCCCCCCCCCCCC	1-palmityl-2-stearoyl-GPC (O-16:0/18:0)*	1-palmityl-2-stearoyl-GPC (O-16:0/18:0)*		9977836			11803170	Pos Late
	100015586	402	57332	210830	Lipid & Derivatives	Phosphatidylserine (PS)	2806	NAMED	WOTHHEHCEYHCFE-LDLOPFEMSA-N	[H][C@](OC(CCCCCCCCCCCCCCC)=O)(COP(OCC[N+](C)(C)C)([O-])=O)COCCCCCCCCCCCCCCCC	1-palmityl-2-palmitoyl-GPC (O-16:0/16:0)*	1-palmityl-2-palmitoyl-GPC (O-16:0/16:0)*		128719	HMDB0012382		145911	Pos Late
	100015609	402	57416	211068	Lipid & Derivatives	Plasmalogen	3049	NAMED	XXWRZIYYFPIQHE-XPAOSYCESA-N	[H][C@](NC(CCCCCCCCCCCCCCC)=O)(CO)[C@@](O)([H])/C=C/CCCCCCCC/C=C\CCC	N-palmitoyl-sphingadienine (d18:2/16:0)*	N-palmitoyl-sphingadienine (d18:2/16:0)*			HMDB0013405			Pos Late
	100015617	402	57368	210895	Lipid & Derivatives	Plasmalogen	2962	NAMED	LBDXVTOFXXDOGH-MCULNMDYSA-N	CCCCCCCCCCCCCCCCCC(OCC(OC(CC/C=C/C/C=C/C/C=C/C/C=C/C/C=C/C/C=C/CC)=O)CO)=O	stearoyl-docosahexaenoyl-glycerol (18:0/22:6) [2]*	stearoyl-docosahexaenoyl-glycerol (18:0/22:6) [2]*						Pos Late
	100015618	402	57373	210900	Lipid & Derivatives	Ceramides	2934	NAMED	BXVYQJJBMVVALQ-UNMZRDIWSA-N	CCCCCCCCCCCCCCCC(OCC(OC(CC/C=C/C/C=C/C/C=C/C/C=C/C/C=C/C/C=C/CC)=O)CO)=O	palmitoyl-docosahexaenoyl-glycerol (16:0/22:6) [1]*	palmitoyl-docosahexaenoyl-glycerol (16:0/22:6) [1]*			HMDB0240686		9543827	Pos Late
	100015632	402	57417	211069	Lipid & Derivatives	Diacylglycerol	3050	NAMED	LBBFOWQGVUEADU-CKGMUTLASA-N	CCCCCCCCCCCCCCCCCC(NC(C(O)/C=C/CCCCCCCC/C=C/CCC)CO)=O	N-stearoyl-sphingadienine (d18:2/18:0)*	N-stearoyl-sphingadienine (d18:2/18:0)*					132282053	Pos Late
	100015637	209	57663	212725	Lipid & Derivatives	Diacylglycerol	1991	NAMED	RPGJJWLCCOPDAZ-UHFFFAOYSA-N	CCCCCCCCCCCCCCCCCCCCC(O)C(O)=O	2-hydroxybehenate	2-hydroxybehenate		167899	HMDB0007121		193484	Neg
	100015642	402	57697	213187	Lipid & Derivatives	Ceramides	3041	NAMED	YWZGQPJRQXHVQX-HOXYDHSRSA-N	O[C@@H]([C@H](CO)NC(C(O)CCCCCCCCCCCCCC)=O)/C=C/CCCCCCCCCCCCC	N-(2-hydroxypalmitoyl)-sphingosine (d18:1/16:0(2OH))	N-(2-hydroxypalmitoyl)-sphingosine (d18:1/16:0(2OH))	34839-02-6	30786072	HMDB0240362		72715801	Pos Late
	100015643	402	57426	211079	Lipid & Derivatives	Monohydroxy Fatty Acid	3020	NAMED	KWDXKYNWAKMLKK-YQMRQDNGSA-N	OC(/C=C/CCCCCCCC/C=C\CCC)C(CO)N([H])[H]	sphingadienine	sphingadienine	25696-03-1	4952479	HMDB0061660		6449795	Pos Late
	100015666	400	57404	211020	Lipid & Derivatives	Ceramides	2258	NAMED	ZWZWYGMENQVNFU-AKGZTFGVSA-N	OC([C@@H](N)COP(OCC(CO)O)(O)=O)=O	glycerophosphoserine*	glycerophosphoserine*		2339060			3081457	Pos Early
	100015689	402	57415	211066	Lipid & Derivatives	Sphingolipid Synthesis	2304	NAMED	QAPGDFJIZLYEBT-DYMXKLMASA-N	O=C(CCCCCCCCCCCCCCC)OCC(COP(OCC[N+](C)(C)C)([O-])=O)OC(C(O)CCCCCC/C=C\C/C=C\CCCCC)=O	1-palmitoyl-2-(hydroxylinoleoyl)-GPC (16:0/18:2(OH))*	1-palmitoyl-2-(hydroxylinoleoyl)-GPC (16:0/18:2(OH))*						Pos Late
	100015723	402	57428	211081	Lipid & Derivatives	Phosphatidylserine (PS)	3186	NAMED	BTUSGZZCQZACPT-YYZTVXDQSA-N	OC[C@H](N)[C@H](O)/C=C/CCCCCCCCCCC	hexadecasphingosine (d16:1)*	hexadecasphingosine (d16:1)*		28533427			14767871	Pos Late
	100015724	402	57427	211080	Lipid & Derivatives	Phosphatidylcholine (PC)	3187	NAMED	RBEJCQPPFCKTRZ-LHMZYYNSSA-N	OC[C@H](N)[C@H](O)/C=C/CCCCCCCCCCCC	heptadecasphingosine (d17:1)	heptadecasphingosine (d17:1)	6918-48-5	4446670			5283557	Pos Late
	100015735	402	57432	211086	Lipid & Derivatives	Sphingosines	3065	NAMED	ZKRPGPZHULJLKJ-IMVLJIQESA-N	OC(/C=C/CCCCCCCCCCCCC)C(CO)NC(CCCCCCCCCCCCC)=O	ceramide (d18:1/14:0, d16:1/16:0)*	ceramide (d18:1/14:0, d16:1/16:0)*						Pos Late
	100015745	402	57453	211107	Lipid & Derivatives	Sphingosines	3101	NAMED	WYTRSDHGWSSQLK-PCKKJQKNSA-N	OC(/C=C/CCCCCCCC/C=C\CCC)C(COC1C(O)C(O)C(O)C(CO)O1)NC(CCCCCCCCCCCCC/C=C\CCCCCCCC)=O	glycosyl ceramide (d18:2/24:1, d18:1/24:2)*	glycosyl ceramide (d18:2/24:1, d18:1/24:2)*						Pos Late
	100015759	402	57464	211120	Lipid & Derivatives	Ceramides	1967	NAMED	WYVHUXGFCVDOEA-UHFFFAOYSA-N	C[N+](C)(C)C[CH-]OC(CCCCCCCCCCCCCCCCC)=O	stearoylcholine*	stearoylcholine*			HMDB0011773		90111	Pos Late
	100015760	402	57463	211119	Lipid & Derivatives	Hexosylceramides (HCER)	1965	NAMED	GVYIAXNFCSAJSK-OKLKQMLOSA-N	C[N+](C)(C)C[CH-]OC(CCCCCCC/C=C/C/C=C/CCCCC)=O	linoleoylcholine*	linoleoylcholine*					53481656	Pos Late
	100015785	209	57810	213739	Lipid & Derivatives	Acyl Choline	1582	NAMED	YHGJECVSSKXFCJ-KUBAVDMBSA-N	OC(CCCC/C=C\C/C=C\C/C=C\C/C=C\C/C=C\C/C=C\CC)=O	nisinate (24:6n3)	nisinate (24:6n3)	68378-49-4	9967286	HMDB0240648		11792612	Neg
	100015786	402	57476	211139	Lipid & Derivatives	Acyl Choline	3121	NAMED	UGRZESKDAPEULH-ACEXITHZSA-N	CCCCCCCCCCCCCCC[C@@H](O)[C@@H](NC(CCCCCCCCCCCCCCCCCCC)=O)COP([O-])(OCC[N+](C)(C)C)=O	sphingomyelin (d18:0/20:0, d16:0/22:0)*	sphingomyelin (d18:0/20:0, d16:0/22:0)*			HMDB0013213			Pos Late
	100015787	402	57475	211138	Lipid & Derivatives	Long Chain Polyunsaturated Fatty Acid (n3 and n6)	3139	NAMED	HAFQHLHNPJDAGB-MAJDXUCPSA-N	CCCCCCCCCCCCCCCCCCC(N[C@H]([C@H](O)/C=C/CCCCCCCCCCCCC)COP([O-])(OCC[N+](C)(C)C)=O)=O	sphingomyelin (d18:1/19:0, d19:1/18:0)*	sphingomyelin (d18:1/19:0, d19:1/18:0)*			HMDB0013025			Pos Late
	100015789	402	57479	211142	Lipid & Derivatives	Dihydrosphingomyelins	3130	NAMED	ZLNGRWIWHFFRNK-UKCALJHFSA-N	CCC/C=C/CCCCCCCC/C=C/[C@@H](O)[C@@H](NC(CCCCCCCCCCCCCCCC/C=C/C/C=C/CC)=O)COP([O-])(OCC[N+](C)(C)C)=O	sphingomyelin (d18:2/24:2)*	sphingomyelin (d18:2/24:2)*			HMDB0012090			Pos Late
	100015790	402	57480	211143	Lipid & Derivatives	Sphingomyelins	3144	NAMED	SDUGEKJCGFHJRC-GKPQAQNZSA-N	CCC/C=C/CCCCCCCC/C=C/[C@@H](O)[C@@H](NC(CCCCCCCCCCCCCCCCCCCC)=O)COP([O-])(OCC[N+](C)(C)C)=O	sphingomyelin (d18:2/21:0, d16:2/23:0)*	sphingomyelin (d18:2/21:0, d16:2/23:0)*						Pos Late
	100015791	402	57482	211145	Lipid & Derivatives	Sphingomyelins	3129	NAMED	FEKSRDMVIULIDJ-SQPFVDNVSA-N	CCC/C=C/CCCCCCCC/C=C/[C@@H](O)[C@@H](NC(CCCCCCCCCCCCCCCCC/C=C/CCC)=O)COP([O-])(OCC[N+](C)(C)C)=O	sphingomyelin (d18:2/23:1)*	sphingomyelin (d18:2/23:1)*			HMDB0240644			Pos Late
	100015793	402	57483	211146	Lipid & Derivatives	Sphingomyelins	3135	NAMED	YHBBZTIPONDTRX-TVUHHANTSA-N	[H][C@](NC(CCCCCCCCCCCCCC)=O)(COP(OCC[N+](C)(C)C)([O-])=O)[C@@](O)([H])/C=C/CCCCCCCC/C=C\CCC	sphingomyelin (d17:2/16:0, d18:2/15:0)*	sphingomyelin (d17:2/16:0, d18:2/15:0)*			HMDB0240676			Pos Late
	100015831	402	57511	211212	Lipid & Derivatives	Sphingomyelins	1909	NAMED	WJCRATGUUISKDG-QNEBEIHSSA-N	O=C(OC(C[N+](C)(C)C)CC([O-])=O)CCCCCCC/C=C\C/C=C\C/C=C\CC	linolenoylcarnitine (C18:3)*	linolenoylcarnitine (C18:3)*			HMDB0240668			Pos Late
	100015832	402	57514	211215	Lipid & Derivatives	Sphingomyelins	1885	NAMED	IUMXSSOVGPXXJL-UHFFFAOYSA-N	O=C(OC(C[N+](C)(C)C)CC([O-])=O)CCCCCCCCCCCCCCCCCCCCC	behenoylcarnitine (C22)*	behenoylcarnitine (C22)*		28639204	HMDB0240677		71464577	Pos Late
	100015833	402	57513	211214	Lipid & Derivatives	Acyl Carnitine	1884	NAMED	SVJLJQBGUITFLI-UHFFFAOYSA-N	O=C(OC(C[N+](C)(C)C)CC([O-])=O)CCCCCCCCCCCCCCCCCCC	arachidoylcarnitine (C20)*	arachidoylcarnitine (C20)*		28639199			53477833	Pos Late
	100015834	402	57515	211216	Lipid & Derivatives	Acyl Carnitine	1886	NAMED	YDUFZFUYBBPVLJ-UHFFFAOYSA-N	O=C(CCCCCCCCCCCCCCCCCCCCCCC)OC(C[N+](C)(C)C)CC([O-])=O	lignoceroylcarnitine (C24)*	lignoceroylcarnitine (C24)*			HMDB0062468			Pos Late
	100015835	402	57516	211217	Lipid & Derivatives	Acyl Carnitine	1887	NAMED	KOCKWDDTAHPJSX-UHFFFAOYSA-N	[O-]C(CC(C[N+](C)(C)C)OC(CCCCCCCCCCCCCCCCCCCCCCCCC)=O)=O	cerotoylcarnitine (C26)*	cerotoylcarnitine (C26)*		35015992	HMDB0006460		53477828	Pos Late
	100015837	402	57518	211219	Lipid & Derivatives	Acyl Carnitine	1911	NAMED	RBFQHRALHSUPIA-SNPVRQPZSA-N	CCCCC/C=C\C/C=C\C/C=C\C/C=C\CCCC(OC(C[N+](C)(C)C)CC([O-])=O)=O	arachidonoylcarnitine (C20:4)	arachidonoylcarnitine (C20:4)			HMDB0240665		136212424	Pos Late
	100015838	402	57519	211220	Lipid & Derivatives	Acyl Carnitine	1904	NAMED	PVOQPLSKYNZHOT-OUKQBFOZSA-N	O=C(OC(CC([O-])=O)C[N+](C)(C)C)CCCCCCCCC/C=C/CCCCCCCC	eicosenoylcarnitine (C20:1)*	eicosenoylcarnitine (C20:1)*			HMDB0006347			Pos Late
	100015839	402	57520	211221	Lipid & Derivatives	Acyl Carnitine	1910	NAMED	OLZWDVKTOGTVLC-UTJQPWESSA-N	O=C(CCCCCCCCC/C=C\C/C=C\CCCCC)OC(C[N+](C)(C)C)CC([O-])=O	dihomo-linoleoylcarnitine (C20:2)*	dihomo-linoleoylcarnitine (C20:2)*			HMDB0006455			Pos Late
	100015840	402	57521	211222	Lipid & Derivatives	Acyl Carnitine	1912	NAMED	RDIZZXFTCZPSRY-WYTUUNCASA-N	O=C(CCCCCC/C=C/C/C=C/C/C=C/CCCCC)OC(CC([O-])=O)C[N+](C)(C)C	dihomo-linolenoylcarnitine (C20:3n3 or 6)*	dihomo-linolenoylcarnitine (C20:3n3 or 6)*						Pos Late
	100015841	402	57525	211226	Lipid & Derivatives	Acyl Carnitine	1905	NAMED	WDWXOVLPQSTGNY-SEYXRHQNSA-N	O=C(CCCCCCCCCCC/C=C\CCCCCCCC)OC(CC([O-])=O)C[N+](C)(C)C	erucoylcarnitine (C22:1)*	erucoylcarnitine (C22:1)*						Pos Late
	100015842	402	57522	211223	Lipid & Derivatives	Acyl Carnitine	1880	NAMED	MDDWQHVKSHTZTD-UHFFFAOYSA-N	O=C(CCCCCCCCCCCCCC)OC(C[N+](C)(C)C)CC([O-])=O	pentadecanoylcarnitine (C15)*	pentadecanoylcarnitine (C15)*					123132011	Pos Late
	100015845	402	57523	211224	Lipid & Derivatives	Acyl Carnitine	1919	NAMED	WLLMYDQRCSWAST-WSDBEMKQSA-N	O=C(CC/C=C\C/C=C\C/C=C\C/C=C\C/C=C\C/C=C\CC)OC(C[N+](C)(C)C)CC([O-])=O	docosahexaenoylcarnitine (C22:6)*	docosahexaenoylcarnitine (C22:6)*						Pos Late
	100015846	402	57531	211232	Lipid & Derivatives	Acyl Carnitine	1906	NAMED	QGIHQXKFCAACHN-SEYXRHQNSA-N	O=C(CCCCCCCCCCCCC/C=C\CCCCCCCC)OC(C[N+](C)(C)C)CC([O-])=O	nervonoylcarnitine (C24:1)*	nervonoylcarnitine (C24:1)*			HMDB0062517			Pos Late
	100015847	402	57524	211225	Lipid & Derivatives	Acyl Carnitine	1920	NAMED	CWLXSCDZNRLDQX-UTJQPWESSA-N	CCCCC/C=C\C/C=C\CCCCCCCCCCCCCC(OC(C[N+](C)(C)C)CC([O-])=O)=O	tetracosadienoylcarnitine (C24:2)*	tetracosadienoylcarnitine (C24:2)*						Pos Late
	100015848	402	57526	211227	Lipid & Derivatives	Acyl Carnitine	1914	NAMED	LDIMXAXYWUCEAM-UTJQPWESSA-N	CCCCC/C=C\C/C=C\CCCCCCCCCCCC(OC(C[N+](C)(C)C)CC([O-])=O)=O	docosadienoylcarnitine (C22:2)*	docosadienoylcarnitine (C22:2)*			HMDB0006509		71464511	Pos Late
	100015849	402	57527	211228	Lipid & Derivatives	Acyl Carnitine	1915	NAMED	OCGDLIUNELUBCT-YHTMAJSVSA-N	O=C(OC(CC([O-])=O)C[N+](C)(C)C)CCCCCCCCCCC/C=C/C/C=C/C/C=C/CC	docosatrienoylcarnitine (C22:3)*	docosatrienoylcarnitine (C22:3)*						Pos Late
	100015850	402	57528	211229	Lipid & Derivatives	Acyl Carnitine	1916	NAMED	OLORTLVEDIELGC-SNPVRQPZSA-N	O=C(OC(CC([O-])=O)C[N+](C)(C)C)CCCCC/C=C\C/C=C\C/C=C\C/C=C\CCCCC	adrenoylcarnitine (C22:4)*	adrenoylcarnitine (C22:4)*						Pos Late
	100015851	402	57529	211230	Lipid & Derivatives	Acyl Carnitine	1917	NAMED	MJPIXACTUMSGGI-WMPRHZDHSA-N	O=C(OC(CC([O-])=O)C[N+](C)(C)C)CCCCC/C=C\C/C=C\C/C=C\C/C=C\C/C=C\CC	docosapentaenoylcarnitine (C22:5n3)*	docosapentaenoylcarnitine (C22:5n3)*					71464594	Pos Late
	100016019	402	57757	213377	Lipid & Derivatives	Acyl Carnitine	2294	NAMED	NPGWXTIWUUFYAB-DIPNUNPCSA-N	O=C(CCCCCCCCCCCCCCC)OC[C@]([H])(COP(OCC[N+](C)(C)C)([O-])=O)OC(CCCCCCCCCCCCCC)=O	1-palmitoyl-2-pentadecanoyl-GPC (16:0/15:0)*	1-palmitoyl-2-pentadecanoyl-GPC (16:0/15:0)*		24766642			24778680	Pos Late
	100016069	402	61769	218137	Lipid & Derivatives	Acyl Carnitine	1899	NAMED	PETYOUXDCHQKTQ-QXPKXGMISA-N	CCCCCC/C=C\CCCC(O[C@@H](C[N+](C)(C)C)CC([O-])=O)=O	5-dodecenoylcarnitine (C12:1)	5-dodecenoylcarnitine (C12:1)					91825571	Pos Late
	100019770	402	61506	217728	Lipid & Derivatives	Phosphatidylcholine (PC)	1958	NAMED	BZTNKMZCXZDUMA-UHFFFAOYSA-N	CCCCCCCCCCCC[CH-]C(OCC[N+](C)(C)C)=O	myristoylcholine*	myristoylcholine*			HMDB0007967		77964	Pos Late
	100019800	402	61839	218537	Lipid & Derivatives	Acyl Carnitine	1945	NAMED	MHJOYNGEDDXLLU-UHFFFAOYSA-N	CCCCCCCCCCCCCC(O)CC(OC([N+](C)(C)C)CCC([O-])=O)=O	3-hydroxypalmitoylcarnitine	3-hydroxypalmitoylcarnitine			HMDB0013326		126456228	Pos Late
	100019801	402	61840	218539	Lipid & Derivatives	Acyl Choline	1946	NAMED	YBCVTTMMURGSEY-LMLDZDDJSA-N	CCCCCCCC/C=C\CCCCCC(O)CC(O[C@@H](C[N+](C)(C)C)CC([O-])=O)=O	3-hydroxyoleoylcarnitine	3-hydroxyoleoylcarnitine		48061587			129637446	Pos Late
	100019892	209	61700	218003	Lipid & Derivatives	Acyl Carnitine	1990	NAMED	CPLYLXYEVLGWFJ-UHFFFAOYSA-N	CCCCCCCCCCCCCCCCCCC(O)C(O)=O	2-hydroxyarachidate*	2-hydroxyarachidate*		4395406	HMDB0013336		5225199	Neg
	100019893	209	61701	218005	Lipid & Derivatives	Acyl Carnitine	2008	NAMED	XXKHCFPQYSMGCI-UHFFFAOYSA-N	CCCCCCCCCCCCCCCCCC(O)CC(O)=O	3-hydroxyarachidate*	3-hydroxyarachidate*		4446045			5282918	Neg
	100019953	209	62781	220394	Lipid & Derivatives	Monohydroxy Fatty Acid	1670	NAMED	UCDAVJCKGYOYNI-UHFFFAOYSA-N	OC(CCCCCCCCCCCCCCCCC(C)C)=O	18-methylnonadecanoate (i20:0)	18-methylnonadecanoate (i20:0)		3584985			4383090	Neg
	100019960	305	61827	218249	Lipid & Derivatives	Monohydroxy Fatty Acid	1976	NAMED	RGMMREBHCYXQMA-UHFFFAOYSA-N	OC(C(O)CCCCC)=O	2-hydroxyheptanoate*	2-hydroxyheptanoate*		2032206	HMDB0062566		2750949	Polar
	100019966	209	61843	218451	Lipid & Derivatives	Branched Fatty Acid	2007	NAMED	MFBDGGFIQVOLTJ-MDZDMXLPSA-N	CCCCCCCC/C=C/CCCCCC(O)CC(O)=O	3-hydroxyoleate*	3-hydroxyoleate*			HMDB0340388			Neg
	100019975	209	61862	218579	Lipid & Derivatives	Monohydroxy Fatty Acid	1713	NAMED	IWTMSCUHCJHPPR-ACCUITESSA-N	O=C(O)CCCCCCCCCCCC/C=C/C(O)=O	hexadecenedioate (C16:1-DC)*	hexadecenedioate (C16:1-DC)*						Neg
	100019978	209	61861	218578	Lipid & Derivatives	Monohydroxy Fatty Acid	1716	NAMED	YDPSQMGOAILWPE-FYWRMAATSA-N	O=C(O)CCCCCCCCCCCCCC/C=C/C(O)=O	octadecenedioate (C18:1-DC)	octadecenedioate (C18:1-DC)					9543674	Neg
	100019981	305	61866	218583	Lipid & Derivatives	Dicarboxylate Fatty Acid	1691	NAMED	OXQWBLJQOBXJPM-DUXPYHPUSA-N	OC(CCC/C=C/C(O)=O)=O	heptenedioate (C7:1-DC)*	heptenedioate (C7:1-DC)*						Polar
	100019982	209	61860	218580	Lipid & Derivatives	Dicarboxylate Fatty Acid	1717	NAMED	ZKQNWTGXRAIVGG-PXELCPQFSA-N	O=C(O)CCCCCCCCCCCC/C=C/C=C/C(O)=O	octadecadienedioate (C18:2-DC)*	octadecadienedioate (C18:2-DC)*						Neg
	100020204	209	62059	218862	Lipid & Derivatives	Dicarboxylate Fatty Acid	1773	NAMED	JJGNMSOJTSABGA-UHFFFAOYSA-N	OC(C(CCCCCC)N([H])C(C)=O)=O	N-acetyl-2-aminooctanoate*	N-acetyl-2-aminooctanoate*		86248			95555	Neg
	100020343	209	62850	220619	Lipid & Derivatives	Dicarboxylate Fatty Acid	1567	NAMED	HXHZGHRLVRFQDR-HZJYTTRNSA-N	OC(CCC/C=C\C/C=C\CCCCC)=O	tetradecadienoate (14:2)*	tetradecadienoate (14:2)*	39039-37-7	4471834			5312409	Neg
	100020478	209	62276	219247	Lipid & Derivatives	Amino Fatty Acid	1706	NAMED	QHRHXXRXWDTFLI-HZJYTTRNSA-N	CCCCC/C=C\C/C=C\CC(O)=O	dodecadienoate (12:2)*	dodecadienoate (12:2)*			HMDB0059745		25480	Neg
	100020690	209	62368	219509	Lipid & Derivatives	Long Chain Polyunsaturated Fatty Acid (n3 and n6)	2608	NAMED	AZCURGXIIHFART-RDJXZBMQSA-N	[H][C@@](CO)(O)COP(OC[C@]([H])(O)COC(CCCCCCC/C=C\C/C=C\C/C=C\CC)=O)(O)=O	1-linolenoyl-GPG (18:3)*	1-linolenoyl-GPG (18:3)*			HMDB0000560			Neg
	100020743	402	62429	219596	Lipid & Derivatives	Dicarboxylate Fatty Acid	2639	NAMED	UEORCJDSHVBFKT-HTOVTZSWSA-N	O=C(CCCCCCCC/C=C\CCCCCCCC)OC[C@]([H])(COP(OCC[N+](C)(C)C)([O-])=O)O	1-nonadecenoyl-GPC (19:1)*	1-nonadecenoyl-GPC (19:1)*						Pos Late
	100020746	209	62431	219598	Lipid & Derivatives	Lysophospholipid	2897	NAMED	NXOGCYSVLAIYAP-YOILPLPUSA-N	CCCCCCCC/C=C\C/C=C\C/C=C\CCCC(OCC(O)CO)=O	1-meadoylglycerol (20:3n9)*	1-meadoylglycerol (20:3n9)*						Neg
	100020771	209	62450	219681	Lipid & Derivatives	Lysophospholipid	2878	NAMED	HOQOTDYOQAHFNL-MURFETPASA-N	OCC(OC(CCCCCCC/C=C\C/C=C\CCCCCCC)=O)CO	2-dihomo-linoleoylglycerol (20:2)*	2-dihomo-linoleoylglycerol (20:2)*						Neg
	100020825	400	62557	219908	Lipid & Derivatives	Monoacylglycerol	1938	NAMED	VYEONLJQPYRKAN-UHFFFAOYSA-N	C[N+](C)(C)CC(OC(CC(O)CCC)=O)CC([O-])=O	3-hydroxyhexanoylcarnitine (1)	3-hydroxyhexanoylcarnitine (1)						Pos Early
	100020826	400	62556	219907	Lipid & Derivatives	Monoacylglycerol	1939	NAMED	VYEONLJQPYRKAN-UHFFFAOYSA-N	C[N+](C)(C)CC(OC(CC(O)CCC)=O)CC([O-])=O	3-hydroxyhexanoylcarnitine (2)	3-hydroxyhexanoylcarnitine (2)						Pos Early
	100021000	402	62851	220620	Lipid & Derivatives	Acyl Carnitine	3123	NAMED	FAVAZPKFPKOYCT-VTAPXIELSA-N	CCCCCCCCCCCCCCC(O)C(N[C@@H](COP([O-])(OCC[N+](C)(C)C)=O)[C@@H](/C=C/CCCCCCCCCCCCC)O)=O	hydroxypalmitoyl sphingomyelin (d18:1/16:0(OH))**	hydroxypalmitoyl sphingomyelin (d18:1/16:0(OH))**						Pos Late
	100021100	209	62918	220774	Lipid & Derivatives	Acyl Carnitine	1711	NAMED	MUFSRLVOUKHPIZ-OVYZBVKCSA-N	O=C(O)CCC/C=C\C/C=C\CCCCC(O)=O	tetradecadienedioate (C14:2-DC)*	tetradecadienedioate (C14:2-DC)*					86018718	Neg
	100021136	402	63361	222432	Lipid & Derivatives	Sphingomyelins	1896	NAMED	YMJNFVUJNDWLND-ZHACJKMWSA-N	O=C(C/C([H])=C(CCCCCC)\[H])OC(CC([O-])=O)C[N+](C)(C)C	3-decenoylcarnitine	3-decenoylcarnitine						Pos Late
	100021141	402	63358	222426	Lipid & Derivatives	Dicarboxylate Fatty Acid	1944	NAMED	VCRSQDIROUELAR-UHFFFAOYSA-N	OC(CCCCCCC)CC(OC(CC([O-])=O)C[N+](C)(C)C)=O	3-hydroxydecanoylcarnitine	3-hydroxydecanoylcarnitine		59664325			121454166	Pos Late
	100021404	402	63193	221988	Lipid & Derivatives	Acyl Carnitine	2508	NAMED	UGZBKDFTJSICEH-DJTJSCMASA-N	O=C(CCCCCCCCCCCCCCCCC)OC(COC(CCC/C=C\C/C=C\C/C=C\C/C=C\CCCCC)=O)COP(O)(OCCNC1C(O)C(O)C(O)C(CO)O1)=O	1-stearoyl-2-arachidonoyl-glycosyl-GPE (18:0/20:4)**	1-stearoyl-2-arachidonoyl-glycosyl-GPE (18:0/20:4)**					46891781	Pos Late
	100021467	305	63264	222194	Lipid & Derivatives	Acyl Carnitine	6446	NAMED			pentose acid*	pentose acid*			HMDB0061636	C00803	7991	Polar
	100021709	209	63683	223108	Lipid & Derivatives	Phosphatidylethanolamine (PE)	6456	NAMED	FQSFPMAZIOPKLO-JXMROGBWSA-N	OC(/C=C/CCCC(C)CCCC)=O	branched-chain, straight-chain, or cyclopropyl 12:1 fatty acid*	branched-chain, straight-chain, or cyclopropyl 12:1 fatty acid*			HMDB0009003			Neg
	100021990	400	64393	237477	Lipid & Derivatives	Secondary Metabolite	1941	NAMED	RCXSFDNDEVSQNG-UHFFFAOYSA-N	[O-]C(CC(OC(C(O)CCCCCC)=O)C[N+](C)(C)C)=O	3-hydroxyoctanoylcarnitine (1)	3-hydroxyoctanoylcarnitine (1)			HMDB0000892			Pos Early
	100021991	400	64394	237478	Lipid & Derivatives	Partially Characterized Molecules	1942	NAMED	RCXSFDNDEVSQNG-UHFFFAOYSA-N	[O-]C(CC(OC(C(O)CCCCCC)=O)C[N+](C)(C)C)=O	3-hydroxyoctanoylcarnitine (2)	3-hydroxyoctanoylcarnitine (2)						Pos Early
	100001054	400	32412	155935	Lipid & Derivatives	Acyl Carnitine	1785	NAMED	QWYFHHGCZUCMBN-SECBINFHSA-N	CCCC(O[C@H](CC([O-])=O)C[N+](C)(C)C)=O	butyrylcarnitine (C4)	butyrylcarnitine (C4)	25576-40-3	184820		C02862	439829	Pos Early
	100001055	400	33441	156017	Lipid & Derivatives	Acyl Carnitine	431	NAMED	LRCNOZRCYBNMEP-VIFPVBQESA-N	CC(C)C(O[C@@H](CC([O-])=O)C[N+](C)(C)C)=O	isobutyrylcarnitine (C4)	isobutyrylcarnitine (C4)	25518-49-4				168379	Pos Early
	195	209	61850	218465	Lipid & Derivatives	Fatty Acid Metabolism	1494	NAMED	KQMZYOXOBSXMII-UHFFFAOYSA-N	CCCCCCCC(SCCNC(CCNC(C(C(C)(COP(O)(OP(O)(OCC1OC(N2C=NC3=C2N=CN=C3N)C(C1OP(O)(O)=O)O)=O)=O)C)O)=O)=O)=O	octanoyl CoA	octanoyl CoA	324518-20-9	371	HMDB0001070	C01944	445344,380	Neg
	230	305	57752	213350	Lipid & Derivatives	Fatty Acid Metabolism	1502	NAMED	JDEPVTUUCBFJIW-ZMDWBYSWSA-N	CCCCC/C=C/C/C=C/C/C=C/C/C=C/CCCC(SCCNC(CCNC(C(C(C)(COP(O)(OP(O)(OCC1OC(N2C=NC3=C2N=CN=C3N)C(C1OP(O)(O)=O)O)=O)=O)C)O)=O)=O)=O	arachidonoyl CoA	arachidonoyl CoA	799812-91-2	21402992	HMDB0006523	C02249	25243941,16061152,5497113	Polar
	254	305	542	145710	Lipid & Derivatives	Ketone Bodies	1955	NAMED	WHBMMWSBFZVSSR-UHFFFAOYSA-N	CC(O)CC(O)=O	3-hydroxybutyrate (BHBA)	3-hydroxybutyrate (BHBA)	625-72-9	428	HMDB0000442	C03197,C01089	94318,441,92135	Polar
	302	209	1114	125714	Lipid & Derivatives	Bile Acid Biosynthesis	3498	NAMED	KXGVEGMKQFWNSR-OHAQSFBXSA-N	CC12[C@@]([C@]3([H])CC[C@]4([H])C[C@H](O)CC[C@]4(C)[C@@]3([H])C[C@@H]2O)([H])CC[C@]1([H])[C@]([H])(C)CCC(O)=O	deoxycholate	deoxycholate	83-44-3	389318	HMDB0000626	C04483	222528,440355	Neg
	313	402	17769	158166	Lipid & Derivatives	Sphingolipid Synthesis	3018	NAMED	OTKJDMGTUTTYMP-UHFFFAOYSA-N	CCCCCCCCCCCCCCCC(C(CO)N)O	sphinganine	sphinganine	3102-56-5	3014	HMDB0000269	C00836	3126	Pos Late
	342	209	18476	126842	Lipid & Derivatives	Bile Acid Biosynthesis	3473	NAMED	RFDAIACWWDREDC-FRVQLJSFSA-N	O=C(CNC(CC[C@H]([C@@H]1[C@@]2(C)[C@@H](O)C[C@]3([H])[C@@]4(C)CC[C@@H](O)C[C@@]4([H])C[C@@H](O)[C@@]3([H])[C@]2([H])CC1)C)=O)O	glycocholate	glycocholate	475-31-0,863-57-0	9734	HMDB0000138	C01921	10140	Neg
	353	209	46326	145273	Lipid & Derivatives	Fatty Acid Metabolism	1493	NAMED	OEXFMSFODMQEPE-UHFFFAOYSA-N	CCCCCC(SCCNC(CCNC(C(C(C)(COP(O)(OP(O)(OCC1OC(N2C=NC3=C2N=CN=C3N)C(C1OP(O)(O)=O)O)=O)=O)C)O)=O)=O)=O	hexanoyl CoA	hexanoyl CoA		3479	HMDB0002845	C05270	449118,3246937	Neg
	363	305	1124	145716	Lipid & Derivatives	Inositol Metabolism	2218	NAMED	CDAISMWEOUEBRE-GPIVLXJGSA-N	O[C@@H]1[C@@H](O)[C@H](O)[C@H](O)[C@H](O)[C@H]1O	myo-inositol	myo-inositol	87-89-8	10239179	HMDB0000211	C00137	892	Polar
	370	305	43849	149790	Lipid & Derivatives	Inositol Metabolism	2227	NAMED	INAPMGSXUVUWAF-PTQMNWPWSA-N	O[C@@H]1[C@H]([C@@H]([C@H]([C@H]([C@H]1O)O)OP(O)(O)=O)O)O	inositol 1-phosphate (I1P)	inositol 1-phosphate (I1P)	106032-59-1,573-35-3	17215924	HMDB0000213	C01177	440194	Polar
	418	305	1496	145730	Lipid & Derivatives	Acyl Glycine	1791	NAMED	ZIYVHBGGAOATLY-UHFFFAOYSA-N	O=C(C(C(O)=O)C)O	methylmalonate (MMA)	methylmalonate (MMA)	516-05-2	473	HMDB0000202	C02170	487	Polar
	443	305	57751	213349	Lipid & Derivatives	Fatty Acid Metabolism	1500	NAMED	XDUHQPOXLUAVEE-PQIHXCHGSA-N	NC1=NC=NC2=C1N=CN2[C@@H]3O[C@H](COP(O)(OP(OCC(C)(C)[C@H](O)C(NCCC(NCCSC(CCCCCCC/C=C\CCCCCCCC)=O)=O)=O)(O)=O)=O)[C@@H](OP(O)(O)=O)[C@H]3O	oleoyl CoA	oleoyl CoA	1716-06-9	21403005	HMDB0001322	C00510	5497111	Polar
	453	305	57750	213347	Lipid & Derivatives	Fatty Acid Metabolism	1499	NAMED	MNBKLUUYKPBKDU-KIBKQXCOSA-N	CCCCCCCCCCCCCCCC(SCCNC(CCNC([C@@H](O)C(C)(C)COP(OP(OC[C@H]1O[C@@H](N2C=NC3=C2N=CN=C3N)[C@H](O)[C@@H]1OP(O)(O)=O)(O)=O)(O)=O)=O)=O)=O	palmitoyl CoA	palmitoyl CoA	188174-64-3	21403006	HMDB0001338	C00154	644109	Polar
	469	402	1510	157932	Lipid & Derivatives	Sphingolipid Synthesis	3021	NAMED	AERBNCYCJBRYDG-KSZLIROESA-N	O[C@@H]([C@@H](O)[C@@H](N)CO)CCCCCCCCCCCCCC	phytosphingosine	phytosphingosine	554-62-1	21238683	HMDB0004610	C12144	122121	Pos Late
	818	305	15872	147518	Lipid & Derivatives	Fatty Acid Biosynthesis	1489	NAMED	OFOBLEOULBTSOW-UHFFFAOYSA-N	O=C(O)CC(O)=O	malonate	malonate	26522-22-85-0,141-82-2	844	HMDB0000691	C00383	867	Polar
	1135	209	1605	125991	Lipid & Derivatives	Dihydroxy bile acids, alcohols and derivatives	3523	NAMED	RUDATBOHQWOJDD-UZVSRGJWSA-N	O[C@@H]1[C@@]2([H])[C@]3([H])CC[C@@]([C@@H](CCC(O)=O)C)([H])[C@@]3(C)CC[C@]2([H])[C@@]4(C)CC[C@@H](O)C[C@@]4([H])C1	ursodeoxycholate	ursodeoxycholate	128-13-2	29131	HMDB0000946	C07880	31401	Neg
	1137	209	38102	127707	Lipid & Derivatives	N-acylethanolamine	2176	NAMED	BOWVQLFMWHZBEF-KTKRTIGZSA-N	O=C(NCCO)CCCCCCC/C=C\CCCCCCCC	oleoyl ethanolamide	oleoyl ethanolamide	111-58-0,11-58-0	4446574	HMDB0002088		5283454	Neg
	1220	305	34418	147574	Lipid & Derivatives	Phospholipid Biosynthesis	2251	NAMED	RZZPDXZPRHQOCG-OJAKKHQRSA-N	O[C@]([C@@]1(O)[H])([C@](O[C@](COP(OP(OCC[N+](C)(C)C)(O)=O)([O-])=O)1[H])([H])N2C=CC(N)=NC2=O)[H]	cytidine 5'-diphosphocholine	CDP-choline	33818-15-4	21531769	HMDB0001413	C00307	13804	Polar
	1254	209	15122	126021	Lipid & Derivatives	Glycerolipid Metabolism	2859	NAMED	PEDCQBHIVMGVHV-UHFFFAOYSA-N	OC(CO)CO	glycerol	glycerol	56-81-5	733	HMDB0000131	C00116	753	Neg
	1488	402	32463	158509	Lipid & Derivatives	N-acylethanolamine	2184	NAMED	LGEQQWMQCRIYKG-DOFZRALJSA-N	O=C(NCCO)CCC/C=C\C/C=C\C/C=C\C/C=C\CCCCC	arachidonoyl ethanolamide	arachidonoyl ethanolamide	94421-68-8	4445241	HMDB0004080	C11695	5281969	Pos Late
	1489	402	38165	159012	Lipid & Derivatives	N-acylethanolamine	2179	NAMED	HXYVTAGFYLMHSO-UHFFFAOYSA-N	CCCCCCCCCCCCCCCC(NCCO)=O	palmitoyl ethanolamide	palmitoyl ethanolamide	544-31-0	4509	HMDB0002100	C16512	4671	Pos Late
	1506	209	32462	143855	Lipid & Derivatives	Acyl Glycine	1844	NAMED	YCRHZEHWEYAHCO-HZJYTTRNSA-N	O=C(O)CNC(CCCCCCC/C=C\C/C=C\CCCCC)=O	N-linoleoylglycine	N-linoleoylglycine	2764-03-6	4938516			6433346	Neg
	1629	209	18494	124667	Lipid & Derivatives	Bile Acid Biosynthesis	3481	NAMED	BHTRKEVKTKCXOH-BJLOMENOSA-N	C[C@@]12[C@@]([H])(CC[C@@]2([C@@H](CCC(NCCS(O)(=O)=O)=O)C)[H])[C@@]([C@@H](C[C@]3([H])C[C@H](O)CC4)O)([H])[C@]([C@]34C)([H])CC1	taurochenodeoxycholate	taurochenodeoxycholate	6009-98-9	343282	HMDB0000951	C05465	387316	Neg
	1648	209	18497	125762	Lipid & Derivatives	Bile Acid Biosynthesis	3474	NAMED	WBWWGRHZICKQGZ-HGVCTONRSA-N	C[C@@]12[C@@]([H])(CC[C@]2([H])[C@@H](CCC(NCCS(O)(=O)=O)=O)C)[C@@]([C@H](O)C[C@@]3([H])[C@@]4(CC[C@@H](O)C3)C)([H])[C@@]4([H])C[C@@H]1O	taurocholate	taurocholate	145-42-6		HMDB0000036	C05122	6675,46783527	Neg
	1668	209	12261	124839	Lipid & Derivatives	Bile Acid Biosynthesis	3508	NAMED	AWDRATDZQPNJFN-RZGBOAIJSA-N	C[C@@]12[C@@]([H])(CC[C@]2([H])[C@@H](CCC(NCCS(O)(=O)=O)=O)C)[C@@](CC[C@@]3([H])[C@@]4(CC[C@@H](O)C3)C)([H])[C@@]4([H])C[C@@H]1O	taurodeoxycholate	taurodeoxycholate	207737-97-1	2015539	HMDB0000896	C05463	2733768	Neg
	1830	209	43840	145261	Lipid & Derivatives	Fatty Acid Metabolism	1490	NAMED	ZSLZBFCDCINBPY-AQMUXDAGSA-N	NC1=NC=NC2=C1N=CN2[C@H]3[C@H](O)[C@H](OP(O)(O)=O)[C@@H](COP(OP(OCC(C)(C)[C@H](O)C(NCCC(NCCSC(C)=O)=O)=O)(O)=O)(O)=O)O3	acetyl CoA	acetyl-CoA	102029-73-2	392413	HMDB0001206	C00024	444493	Neg
	100000007	400	15500	155554	Lipid & Derivatives	Carnitine Synthesis	1949	NAMED	PHIQHXFUZVPYII-ZCFIWIBFSA-N	[O-]C(C[C@@H](O)C[N+](C)(C)C)=O	carnitine	carnitine	461-05-2	10455	HMDB0000062	C00487,C00308	288	Pos Early
	100000258	305	43847	146556	Lipid & Derivatives	Glycerolipid Metabolism	2860	NAMED	AWUCVROLDVIAJX-UHFFFAOYSA-N	O=P(O)(OCC(CO)O)O	glycerol 3-phosphate	glycerol 3-phosphate	29849-82-9	734	HMDB0000126	C0093	754	Polar
	100000355	209	46323	145267	Lipid & Derivatives	Threonine and 2-Oxobutanoate Degradation	1787	NAMED	QAQREVBBADEHPA-IEXPHMLFSA-N	O=P(OP(OCC([C@H](C(NCCC(NCCSC(CC)=O)=O)=O)O)(C)C)(O)=O)(O)OC[C@H]1O[C@@H](N2C3=C(N=C2)C(N)=NC=N3)[C@H](O)[C@@H]1OP(O)(O)=O	propionyl CoA	propionyl CoA	108321-21-7	83731	HMDB0001275	C00100	92753	Neg
	100001063	209	31904	125786	Lipid & Derivatives	Dihydroxy bile acids, alcohols and derivatives	3556	NAMED	RHCPKKNRWFXMAT-RRWYKFPJSA-N	[H][C@]1([C@]2(C)[C@](CC1)([H])[C@]3([H])C(C[C@]4([H])C[C@H](O)CC[C@]4(C)[C@@]3([H])C[C@@H]2O)=O)[C@H](C)CCC(O)=O	7-ketodeoxycholate	7-ketodeoxycholate	911-40-0	163659	HMDB0000391		188292	Neg
	100001066	209	31885	126874	Lipid & Derivatives	Bile Acid	3482	NAMED	DKPMWHFRUGMUKF-CWNVCPLQSA-N	CC(C1CCC2C3[C@H]([C@H]([C@@]4(C[C@@H](CC[C@@]4(C3CC[C@]12C)C)O)[H])O)O)CCC(O)=O	beta-muricholate	beta-muricholate	2393-59-1	2340919	HMDB0000415	C17726	5283853	Neg
	100001150	209	31932	143851	Lipid & Derivatives	Acyl Glycine	1789	NAMED	WOMAZEJKVZLLFE-UHFFFAOYSA-N	O=C(CC)NCC(O)=O	propionylglycine	propionylglycine (C3)	21709-90-0	89122	HMDB0000783		98681	Neg
	100001151	209	31850	125782	Lipid & Derivatives	Acyl Glycine	1786	NAMED	WPSSBBPLVMTKRN-UHFFFAOYSA-N	O=C(CNC(CCC)=O)O	butyrylglycine	butyrylglycine (C4)	20208-73-5	79766	HMDB0000808		88412	Neg
	100001250	209	33983	126892	Lipid & Derivatives	Bile Acid	3485	NAMED	XSOLDPYUICCHJX-OEYGYFRSSA-N	O=S(CCNC(CC[C@@H](C)[C@@]1([H])CCC2C3[C@@H](O)[C@@H](O)[C@]4([H])C[C@H](O)CC[C@]4(C)C3CC[C@]12C)=O)(O)=O	tauro-beta-muricholate	tauro-beta-muricholate	25696-60-0	147312	HMDB0000932		121596216,21124703,168408	Neg
	100001451	209	36768	128295	Lipid & Derivatives	Acyl Glycine	1820	NAMED	NYZBWOSRZJKQAI-UHFFFAOYSA-N	OC(CNC(CCCC)=O)=O	valerylglycine	valerylglycine (C5)	24003-66-5	3924818	HMDB0000927		4737557	Neg
	100001527	209	35436	128227	Lipid & Derivatives	Acyl Glycine	1822	NAMED	UPCKIPHSXMXJOX-UHFFFAOYSA-N	O=C(O)CNC(CCCCC)=O	hexanoylglycine	hexanoylglycine (C6)	24003-67-6	89859	HMDB0000701		99463	Neg
	100001662	400	36747	156251	Lipid & Derivatives	Carnitine Synthesis	1948	NAMED	JHPNVNIEXXLNTR-UHFFFAOYSA-N	C[N+](C)(C)CCCC([O-])=O	deoxycarnitine	deoxycarnitine	6249-56-5	705	HMDB0001161	C01181	22620	Pos Early
	100002254	402	38625	159084	Lipid & Derivatives	N-acylethanolamine	2180	NAMED	OTGQIQQTPXJQRG-UHFFFAOYSA-N	OCCNC(CCCCCCCCCCCCCCCCC)=O	stearoyl ethanolamide	stearoyl ethanolamide	111-57-9	25958	HMDB0013078		27902	Pos Late
	100002912	209	39378	143716	Lipid & Derivatives	Taurinated bile acids and derivatives	3537	NAMED	BHTRKEVKTKCXOH-BWIGJTJCSA-N	O=C(NCCS(=O)(O)=O)CC[C@@H](C)C1CC[C@@]2([H])[C@]3([H])[C@@H](O)CC4C[C@H](O)CC[C@]4(C)[C@@]3([H])CC[C@@]21C	tauroursodeoxycholate	tauroursodeoxycholate	14605-22-2	24539842	HMDB0000874		9848818	Neg
	100003119	209	39732	143757	Lipid & Derivatives	N-acyl amines	2189	NAMED	KOGRJTUIKPMZEJ-KTKRTIGZSA-N	O=C(CCCCCCC/C=C\CCCCCCCC)NCCS(O)(=O)=O	N-oleoyltaurine	N-oleoyltaurine	52514-04-2	4941625			6437033	Neg
	100003239	209	39835	141954	Lipid & Derivatives	N-acyl amines	2191	NAMED	LPDJCYFKKSLKRO-UHFFFAOYSA-N	O=C(NCCS(=O)(O)=O)CCCCCCCCCCCCCCC	N-palmitoyltaurine	N-palmitoyltaurine	83982-06-3	14435932			14504290	Neg
	100003240	209	39730	143759	Lipid & Derivatives	N-acyl amines	2190	NAMED	LMIJIHJZVURGQK-UHFFFAOYSA-N	O=C(CCCCCCCCCCCCCCCCC)NCCS(=O)(O)=O	N-stearoyltaurine	N-stearoyltaurine	63155-80-6	147194			168274	Neg
	100003686	209	42092	143937	Lipid & Derivatives	Acyl Glycine	1840	NAMED	KVTFEOAKFFQCCX-UHFFFAOYSA-N	O=C(CCCCCCCCCCCCCCC)NCC(O)=O	N-palmitoylglycine	N-palmitoylglycine	2441-41-0	133100	HMDB0013034		151008	Neg
	100003940	209	43502	144003	Lipid & Derivatives	Acyl Glycine	1834	NAMED	SAVLIIGUQOSOEP-UHFFFAOYSA-N	O=C(CCCCCCC)NCC(O)=O	N-octanoylglycine	N-octanoylglycine	14246-53-8	76040	HMDB0000832		84290	Neg
	100004612	402	43768	218979	Lipid & Derivatives	N-acylethanolamine	2181	NAMED	GEEHOLRSGZPBSM-KUBAVDMBSA-N	CC/C=C\C/C=C\C/C=C\C/C=C\C/C=C\C/C=C\CCC(NCCO)=O	docosahexaenoyl ethanolamide	docosahexaenoyl ethanolamide	162758-94-3	4446571	HMDB0013658		5283451	Pos Late
	100005814	209	61826	218246	Lipid & Derivatives	N-acyl amines	2194	NAMED	YIWODQVLEDDQSF-HZJYTTRNSA-N	CCCCC/C=C\C/C=C\CCCCCCCC(NCCS(=O)(O)=O)=O	N-linoleoyltaurine*	N-linoleoyltaurine*					52922081	Neg
	100005815	209	46224	144350	Lipid & Derivatives	N-acyl amines	2195	NAMED	YMLFIOCLHPRGDY-PDBXOOCHSA-N	O=C(NCCS(=O)(O)=O)CCCCCCC/C=C\C/C=C\C/C=C\CC	N-linolenoyltaurine*	N-linolenoyltaurine*						Neg
	100005817	209	54748	207607	Lipid & Derivatives	N-acyl amines	2188	NAMED	YUNYSWCRLRYOPO-DOFZRALJSA-N	CCCCC/C=C\C/C=C\C/C=C\C/C=C\CCCC(NCCS(=O)(O)=O)=O	N-arachidonoyltaurine	N-arachidonoyltaurine	119959-65-8	24842023			42607331	Neg
	100005829	209	61825	218245	Lipid & Derivatives	N-acyl amines	2187	NAMED	XPZFMHCHEWYIGE-UHFFFAOYSA-N	CCCCCCCCCCCCCC(NCCS(=O)(O)=O)=O	N-myristoyltaurine*	N-myristoyltaurine*		3037686			3810823	Neg
	100005831	209	61824	218244	Lipid & Derivatives	N-acyl amines	2193	NAMED	QNBGIJHCIVKQEX-FPLPWBNLSA-N	O=C(NCCS(=O)(O)=O)CCCCCCC/C=C\CCCCCC	N-palmitoleoyltaurine*	N-palmitoleoyltaurine*						Neg
	100006726	209	52608	166573	Lipid & Derivatives	N-acylethanolamine	2199	NAMED	KQXDGUVSAAQARU-HZJYTTRNSA-N	CCCCC/C=C\C/C=C\CCCCCCCC(NCCO)=O	linoleoyl ethanolamide	linoleoyl ethanolamide	68171-52-8	4446566	HMDB0012252		5283446	Neg
	100010861	209	55012	208344	Lipid & Derivatives	Acyl Glycine	1832	NAMED	FFFQOVJTIDIKQJ-UHFFFAOYSA-N	O=C(NCC(O)=O)CC1C(CCC)C1	trans-3,4-methyleneheptanoylglycine	trans-3,4-methyleneheptanoylglycine					129822188	Neg
	100019816	209	61789	218169	Lipid & Derivatives	Acyl Glycine	1818	NAMED	BQIHXZIDVMRVRP-UHFFFAOYSA-N	CC(CCC(NCC(O)=O)=O)C	isocaproylglycine	isocaproylglycine		24689758			28777652	Neg
	100019884	209	61798	218189	Lipid & Derivatives	Acyl Glycine	1828	NAMED	AAPHATPOQGNLOZ-SNAWJCMRSA-N	CCC/C=C/C(NCC(O)=O)=O	trans-2-hexenoylglycine	trans-2-hexenoylglycine		25033670				Neg
	100020214	209	62066	218872	Lipid & Derivatives	Secondary Metabolite	3488	NAMED	ZQYUKJFJPJDMMR-PRRFOZOMSA-N	CC(C1CCC2C3[C@H]([C@H]([C@@]4(C[C@@H](CC[C@@]4(C3CC[C@]12C)C)O)[H])O)O)CCC(NCC(O)=O)=O	glyco-beta-muricholate**	glyco-beta-muricholate**						Neg
	100020254	209	62146	219038	Lipid & Derivatives	Partially Characterized Molecules	6441	NAMED			glycine conjugate of C10H14O2 (1)*	glycine conjugate of C10H14O2 (1)*						Neg
	100020632	209	62736	220263	Lipid & Derivatives	Acyl Glycine	1826	NAMED	HIJVCBKKIBVNPO-UHFFFAOYSA-N	CCC(C)CCC(NCC(O)=O)=O	4-methylhexanoylglycine	4-methylhexanoylglycine						Neg
	100020633	209	64388	237464	Lipid & Derivatives	Acyl Glycine	1835	NAMED	JJDLEDDIIQOUSW-UHFFFAOYSA-N	O=C(NCC(O)=O)CC(O)CCCCC	3-hydroxyoctanoylglycine	3-hydroxyoctanoylglycine						Neg
	100021223	209	63224	222081	Lipid & Derivatives	N-acyl amines	2197	NAMED	ADFXUGRCALOSKU-UHFFFAOYSA-N	CCCCCC(NCCS(=O)(O)=O)=O	hexanoyltaurine	hexanoyltaurine		1680723			2245940	Neg
	100021680	209	63653	223036	Lipid & Derivatives	Partially Characterized Molecules	6434	NAMED			glycine conjugate of C6H10O2 (2)*	glycine conjugate of C6H10O2 (2)*						Neg
	100021992	209	64386	237461	Lipid & Derivatives	Acyl Glycine	1831	NAMED	FFFQOVJTIDIKQJ-YUMQZZPRSA-N	O=C(NCC(O)=O)C[C@@H]1C[C@@H]1CCC	cis-3,4-methyleneheptanoylglycine	cis-3,4-methyleneheptanoylglycine						Neg
	100001561	402	35819	158780	Lipid & Derivatives		2620	NAMED	GKXPPJQBVCKAGD-DJYGDJEFSA-N	OC[C@](OC(CCCCCCCC/C=C\CCCCC)=O)([H])COP(OCC[N+](C)(C)C)([O-])=O	2-palmitoleoyl-GPC (16:1)*	2-palmitoleoyl-GPC (16:1)*		21403164			122164832	Pos Late
	100015766	402	57470	211127	Lipid & Derivatives		2695	NAMED	HEQMDGOBDIGJOC-XMMPIXPASA-N	O=C(CCCCCCCCCCCCCCCCCCC)OC[C@]([H])(COP(OCCN)(O)=O)O	1-arachidoyl-GPE (20:0)*	1-arachidoyl-GPE (20:0)*		24769389				Pos Late
	136	209	22842	124689	Lipid & Derivatives	Bile Acid Biosynthesis	3472	NAMED	BHQCQFFYRZLCQQ-OLRQUHAPSA-N	O[C@H]1[C@@]2([H])[C@]3([H])CC[C@H]([C@H](C)CCC(O)=O)[C@@]3(C)[C@@H](O)C[C@]2([H])[C@@]4(C)CC[C@@H](O)CC4C1	cholate	cholate	81-25-4		HMDB0000619	C00695	221493	Neg
	158	209	1418	123205	Nucleotides & Derivatives	Pyrimidine Metabolism	4299	NAMED	NBAKTGXDIBVZOO-UHFFFAOYSA-N	O=C(NCC1C)NC1=O	5,6-dihydrothymine	5,6-dihydrothymine	696-04-8	84456	HMDB0000079	C00906	93556	Neg
	171	209	3127	124615	Nucleotides & Derivatives	Purine Metabolism	4139	NAMED	FDGQSTZJBFJUBT-UHFFFAOYSA-N	O=C1C(N=CN2)=C2N=CN1	hypoxanthine	hypoxanthine	68-94-0	768	HMDB0000157	C00262	790,135398638	Neg
	172	400	32352	155912	Nucleotides & Derivatives	Purine Metabolism	4202	NAMED	UYTPUPDQBNUYGX-UHFFFAOYSA-N	NC(N1)=NC2=C(NC=N2)C1=O	guanine	guanine	73-40-5	744	HMDB0000132	C00242	135398634	Pos Early
	207	209	2831	123233	Nucleotides & Derivatives	Purine Metabolism	4161	NAMED	IVOMOUWHDPKRLL-UHFFFAOYSA-N	NC1=NC=NC2=C1N=CN2C3OC(CO4)C(OP4(O)=O)C3O	adenosine 3',5'-cyclic monophosphate (cAMP)	adenosine 3',5'-cyclic monophosphate (cAMP)	60-92-4	268	HMDB0000058	C00575	6076	Neg
	208	209	3108	126001	Nucleotides & Derivatives	Purine Metabolism	4157	NAMED	XTWYTFMLZFPYCI-KQYNXXCUSA-N	NC1=NC=NC2=C1N=CN2[C@@]3([H])[C@@](O)([H])[C@@](O)([H])[C@](COP(OP(O)(O)=O)(O)=O)([H])O3	adenosine 5'-diphosphate (ADP)	ADP	20398-34-9	5800	HMDB0001341	C00008	6022	Neg
	209	400	32342	155907	Nucleotides & Derivatives	Purine Metabolism	4158	NAMED	UDMBCSSLTHHNCD-UHFFFAOYSA-N	NC1=NC=NC2=C1N=CN2C3OC(C(C3O)O)COP(O)(O)=O	adenosine 5'-monophosphate (AMP)	AMP	149022-20-8	10239183	HMDB0000045	C00020	6083	Pos Early
	211	400	1553	155395	Nucleotides & Derivatives	Purine Metabolism	4188	NAMED	OLXZPDWKRNYJJZ-UHFFFAOYSA-N	NC1=C(N=CN2C(CC3O)OC3CO)C2=NC=N1	2'-deoxyadenosine	2'-deoxyadenosine	16373-93-6	13135	HMDB0000101	C00559	13730	Pos Early
	213	400	37114	156329	Nucleotides & Derivatives	Secondary Metabolite	4173	NAMED	VQAYFKKCNSOZKM-UHFFFAOYSA-N	OC(C1O)C(OC1CO)N(C=N2)C3=C2C(NC)=NC=N3	N6-methyladenosine	N6-methyladenosine	1867-73-8	92307	HMDB0004044		102175	Pos Early
	216	400	38325	156507	Nucleotides & Derivatives	Purine Metabolism	4133	NAMED	NOTGFIUVDGNKRI-UHFFFAOYSA-N	NC(C1=C(N(C2OC(C(C2O)O)COP(O)(O)=O)C=N1)N)=O	AICA ribonucleotide	AICA ribonucleotide	3031-94-5	195	HMDB0001517	C04677	65110	Pos Early
	244	400	55	155295	Nucleotides & Derivatives	Pyrimidine Metabolism	4258	NAMED	UCMIRNVEIXFBKS-UHFFFAOYSA-N	NCCC(O)=O	beta-alanine	beta-alanine	107-95-9,56-41-7	234	HMDB0000056	C00099	239	Pos Early
	280	209	2841	127537	Nucleotides & Derivatives	Pyrimidine Metabolism	4265	NAMED	ZWIADYZPOWUWEW-UHFFFAOYSA-N	NC1=NC(N(C2OC(C(C2O)O)COP(O)(OP(O)(O)=O)=O)C=C1)=O	cytidine diphosphate	cytidine diphosphate	34393-59-4	5902	HMDB0001546	C00112	6132	Neg
	281	209	2844	124613	Nucleotides & Derivatives	Pyrimidine Metabolism	4264	NAMED	PCDQPRRSZKQHHS-UHFFFAOYSA-N	NC1=NC(N(C2OC(C(C2O)O)COP(O)(OP(O)(OP(O)(O)=O)=O)=O)C=C1)=O	cytidine triphosphate	cytidine triphosphate	36051-68-0	573	HMDB0000082	C00063	6176	Neg
	282	400	2372	155469	Nucleotides & Derivatives	Pyrimidine Metabolism	4266	NAMED	IERHLVCPSMICTF-UHFFFAOYSA-N	NC1=NC(N(C2OC(C(C2O)O)COP(O)(O)=O)C=C1)=O	cytidine 5'-monophosphate (5'-CMP)	CMP	63-37-6	5414497	HMDB0000095	C00055	6131	Pos Early
	347	400	2849	155481	Nucleotides & Derivatives	Purine Metabolism	4196	NAMED	RQFCJASXJCIDSX-UHFFFAOYSA-N	NC1=NC2=C(C(N1)=O)N=CN2C3OC(C(C3O)O)COP(O)(O)=O	guanosine 5'-monophosphate (5'-GMP)	5'- GMP	5550-12-9	741	HMDB0001397	C00144	6804	Pos Early
	361	209	1123	123191	Nucleotides & Derivatives	Purine Metabolism	4138	NAMED	UGQMRVRMYYASKQ-KQYNXXCUSA-N	O[C@H]1[C@H](N2C(N=CN=C3O)=C3N=C2)O[C@H](CO)[C@H]1O	inosine	inosine	58-63-9	21241953	HMDB0000195	C00294	6021	Neg
	362	400	2133	155461	Nucleotides & Derivatives	Purine Metabolism	4137	NAMED	GRSZFWQUAKGDAV-UHFFFAOYSA-N	OC1C(C(N2C=NC3=C2N=CNC3=O)OC1COP(O)(O)=O)O	inosine 5'-monophosphate (IMP)	inosine 5'-monophosphate (IMP)	4691-65-0	5482599	HMDB0000175	C00130	8582	Pos Early
	445	305	1505	146440	Nucleotides & Derivatives	Pyrimidine Metabolism	4226	NAMED	PXQPEWDEAKTCGB-UHFFFAOYSA-N	O=C(C1=CC(O)=NC(O)=N1)O	orotate	orotate	50887-69-9	942	HMDB0000226	C00295	967	Polar
	535	209	606	123185	Nucleotides & Derivatives	Pyrimidine Metabolism	4238	NAMED	DRTQHJPVMGBUCF-UHFFFAOYSA-N	OC1C(N(C=CC2=O)C(N2)=O)OC(CO)C1O	uridine	uridine	58-96-8	5807	HMDB0000296	C00299	6029	Neg
	536	209	52602	165330	Nucleotides & Derivatives	Pyrimidine Metabolism	4254	NAMED	MXHRCPNRJAMMIM-UHFFFAOYSA-N	O=C(NC1=O)N(C=C1)C(CC2O)OC2CO	2'-deoxyuridine	2'-deoxyuridine	951-78-0	13118	HMDB0000012	C00526	13712	Neg
	798	400	555	155320	Nucleotides & Derivatives	Purine Metabolism	4165	NAMED	OIRDTQYFTABQOQ-KQYNXXCUSA-N	NC1=NC=NC2=C1N=CN2[C@@]3([H])[C@@](O)([H])[C@@](O)([H])[C@](CO)([H])O3	adenosine	adenosine	58-61-7	54923	HMDB0000050	C00212	60961	Pos Early
	821	400	33442	156018	Nucleotides & Derivatives	Secondary Metabolite	4240	NAMED	PTJWIQPHWPFNBW-GBNDHIKLSA-N	O[C@]1([H])[C@@](O)([H])[C@](CO)([H])O[C@]1(C2=CNC(NC2=O)=O)[H]	pseudouridine	pseudouridine	1445-07-4	21403010	HMDB0000767	C02067	15047	Pos Early
	825	305	605	146422	Nucleotides & Derivatives	Pyrimidine Metabolism	4239	NAMED	ISAKRJDGNUQOIC-UHFFFAOYSA-N	O=C(NC=C1)NC1=O	uracil	uracil	66-22-8	1141	HMDB0000300	C00106	1174	Polar
	827	400	514	155308	Nucleotides & Derivatives	Pyrimidine Metabolism	4270	NAMED	UHDGCWIWMRVCDJ-XVFCMESISA-N	OC[C@@H]1[C@H]([C@H]([C@H](N2C(N=C(C=C2)N)=O)O1)O)O	cytidine	cytidine	65-46-3	5940	HMDB0000089	C00475	6175	Pos Early
	869	305	2856	146458	Nucleotides & Derivatives	Pyrimidine Metabolism	4233	NAMED	DJJCXFVJDGTHFX-XVFCMESISA-N	O[C@]1([H])[C@@](O)([H])[C@](COP(O)(O)=O)([H])O[C@]1(N(C=C2)C(NC2=O)=O)[H]	uridine 5'-monophosphate (UMP)	UMP	3387-36-8	1399139	HMDB0000288	C00105	6030	Polar
	870	209	5345	124835	Nucleotides & Derivatives	Pyrimidine Metabolism	4232	NAMED	XCCTYIAWTASOJW-UHFFFAOYSA-N	OC1C(N(C=CC2=O)C(N2)=O)OC(COP(OP(O)(O)=O)(O)=O)C1O	uridine 5'-diphosphate (UDP)	uridine 5'-diphosphate (UDP)	21931-53-3	5809	HMDB0000295	C00015	6031	Neg
	871	209	33448	126085	Nucleotides & Derivatives	Pyrimidine Metabolism	4231	NAMED	PGAVKCOVUIYSFO-XVFCMESISA-N	O[C@]1([H])[C@@](O)([H])[C@](COP(O)(OP(O)(OP(O)(O)=O)=O)=O)([H])O[C@]1(N(C=C2)C(NC2=O)=O)[H]	uridine 5'-triphosphate (UTP)	uridine 5'-triphosphate (UTP)	19817-92-6	5903	HMDB0000285	C00075	6133	Neg
	872	209	2183	124827	Nucleotides & Derivatives	Pyrimidine Metabolism	4293	NAMED	IQFYYKKMVGJFEH-XLPZGREQSA-N	O=C(NC(C(C)=C1)=O)N1[C@]2([C@@]([C@@]([C@@](CO)(O2)[H])(O)[H])([H])[H])[H]	thymidine	thymidine	50-89-5	5585	HMDB0000273	C00214	5789	Neg
	880	400	554	155319	Nucleotides & Derivatives	Purine Metabolism	4166	NAMED	GFFGJBXGBJISGV-UHFFFAOYSA-N	NC1=NC=NC2=C1N=CN2	adenine	adenine	73-24-5	185	HMDB0000034	C00147	190	Pos Early
	881	400	573	155326	Nucleotides & Derivatives	Pyrimidine Metabolism	4271	NAMED	OPTASPLRGRRNAP-UHFFFAOYSA-N	NC1=NC(NC=C1)=O	cytosine	cytosine	71-30-7	577	HMDB0000630	C00380	597	Pos Early
	882	209	604	126810	Nucleotides & Derivatives	Pyrimidine Metabolism	4296	NAMED	RWQNBRDOKXIBIV-UHFFFAOYSA-N	O=C1C(C)=CNC(N1)=O	thymine	thymine	65-71-4	1103	HMDB0000262	C00178	1135	Neg
	1002	305	1107	146424	Nucleotides & Derivatives	Secondary Metabolite	4152	NAMED	POJWUDADGALRAB-UHFFFAOYSA-N	O=C(N1)C(NC(N)=O)NC1=O	allantoin	allantoin	97-59-6	199	HMDB0000462	C02348,C01551,C02350	439714,204,439713	Polar
	1004	400	3147	155488	Nucleotides & Derivatives	Purine Metabolism	4140	NAMED	LRFVTYWOQMYALW-UHFFFAOYSA-N	O=C(N1)C(N=CN2)=C2NC1=O	xanthine	xanthine	69-89-6	1151	HMDB0000292	C00385	1188	Pos Early
	1053	400	3155	155489	Nucleotides & Derivatives	Pyrimidine Metabolism	4257	NAMED	JSJWCHRYRHKBBW-UHFFFAOYSA-N	OC(CCNC(N)=O)=O	3-ureidopropionate	3-ureidopropionate	462-88-4	109	HMDB0000026	C02642	111	Pos Early
	1099	209	1573	124583	Nucleotides & Derivatives	Purine Metabolism	4201	NAMED	NYHBQMYGNKIUIF-UUOKFMHZSA-N	O=C1C(N=CN2[C@@]3([H])[C@@](O)([H])[C@@](O)([H])[C@](CO)([H])O3)=C2N=C(N)N1	guanosine	guanosine	118-00-3	6544	HMDB0000133	C00387	6802	Neg
	1108	305	1594	147490	Nucleotides & Derivatives	Pyrimidine Metabolism	4224	NAMED	HLKXYZVTANABHZ-REOHCLBHSA-N	OC([C@H](CC(O)=O)NC(N)=O)=O	N-carbamoylaspartate	N-carbamoylaspartate	923-37-5	4573859	HMDB0000828	C00438	93072	Polar
	1114	400	1566	155405	Nucleotides & Derivatives	Valine, Leucine, and Isoleucine Degradation	4302	NAMED	QCHPKSFMDHPSNR-UHFFFAOYSA-N	O=C(O)C(C)CN	3-aminoisobutyrate	3-aminoisobutyrate	214139-20-5,10569-72-9	58481	HMDB0002166	C05145	64956	Pos Early
	1134	209	1604	124593	Nucleotides & Derivatives	Purine Metabolism	4150	NAMED	LEHOTFFKMJEONL-UHFFFAOYSA-N	O=C1NC(NC(NC2=O)=O)=C2N1	urate	urate	120K5305,69-93-2		HMDB0000289	C00366	1175	Neg
	1214	209	15691	126027	Nucleotides & Derivatives	Pantothenate and CoA biosynthesis	4163	NAMED	WHTCPDAXWFLDIH-UHFFFAOYSA-N	OC(C1OP(O)(O)=O)C(OC1COP(O)(O)=O)N2C(N=CN=C3N)=C3N=C2	adenosine 3',5'-diphosphate	adenosine 3',5'-diphosphate	75431-54-8	19951095	HMDB0000061	C00054	159296	Neg
	1242	400	15650	155564	Nucleotides & Derivatives	Secondary Metabolite	4172	NAMED	GFYLSDSUCHVORB-IOSLPCCCSA-N	N=C1C2=C(N([C@@]3([H])[C@@](O)([H])[C@@](O)([H])[C@](CO)([H])O3)C=N2)N=CN1C	N1-methyladenosine	1-methyladenosine	15763-06-1	4573813	HMDB0003331	C02494	27476	Pos Early
	1303	209	18360	126834	Nucleotides & Derivatives	Purine Metabolism	4164	NAMED	OFBHPPMPBOJXRT-UHFFFAOYSA-N	OC(C1O)C(OC1COP(O)(O)=O)N2C(N=CN=C3NC(C(O)=O)CC(O)=O)=C3N=C2	adenylosuccinate	adenylosuccinate	19046-78-7	190	HMDB0000536	C03794	440122	Neg
	100000135	209	15076	124625	Nucleotides & Derivatives	Purine Metabolism	4146	NAMED	VGONTNSXDCQUGY-RRKCRQDMSA-N	OC[C@@H]1[C@H](C[C@H](N2C=NC3=C2N=CN=C3O)O1)O	2'-deoxyinosine	2'-deoxyinosine	890-38-0	58569	HMDB0000071	C05512	135398593	Neg
	100000299	209	15136	124851	Nucleotides & Derivatives	Purine Metabolism	4142	NAMED	UBORTCNDUKBEOP-UUOKFMHZSA-N	OC1=C(N=CN2[C@@]3([H])[C@@](O)([H])[C@@](O)([H])[C@](CO)([H])O3)C2=NC(O)=N1	xanthosine	xanthosine	146-80-5	58484	HMDB0000299	C01762	64959	Neg
	100000485	209	46333	144843	Nucleotides & Derivatives	Purine Metabolism	4186	NAMED	KHWCHTKSEGGWEX-UHFFFAOYSA-N	NC1=C2C(N(C3C([H])C(O)C(COP(O)(O)=O)O3)C=N2)=NC=N1	2'-deoxyadenosine 5'-monophosphate	2'-deoxyadenosine 5'-monophosphate	653-63-4	601	HMDB0000905	C00360	12599	Neg
	100001409	400	48351	179271	Nucleotides & Derivatives	Secondary Metabolite	4145	NAMED	WJNGQIYEQLPJMN-UHFFFAOYSA-N	OC(C1O)C(OC1CO)N(C=N2)C(N=CN3C)=C2C3=O	N1-methylinosine	N1-methylinosine	20245-33-4	513976	HMDB0002721		650095	Pos Early
	100001412	209	35137	126970	Nucleotides & Derivatives	Secondary Metabolite	4211	NAMED	RSPURTUNRHNVGF-IOSLPCCCSA-N	O=C1C(N=CN2[C@@]3([H])[C@@](O)([H])[C@@](O)([H])[C@](CO)([H])O3)=C2N=C(N(C)C)N1	N2,N2-dimethylguanosine	N2,N2-dimethylguanosine	2140-67-2	83878	HMDB0004824		135501639	Neg
	100001413	209	35130	126964	Nucleotides & Derivatives	Secondary Metabolite	4275	NAMED	NIDVTARKFBZMOT-PEBGCTIMSA-N	O[C@]1([H])[C@@](O)([H])[C@](CO)([H])O[C@]1(N2C(N=C(NC(C)=O)C=C2)=O)[H]	N4-acetylcytidine	N4-acetylcytidine	3768-18-1	96702	HMDB0005923		107461	Neg
	100001415	209	35157	126974	Nucleotides & Derivatives	Secondary Metabolite	4183	NAMED	UNUYMBPXEFMLNW-HZPYULPISA-N	OC(C)C(C(O)=O)NC(NC1=NC=NC2=C1N=CN2[C@@H]3O[C@H](CO)[C@@H](O)[C@H]3O)=O	N6-carbamoylthreonyladenosine	N6-carbamoylthreonyladenosine	24719-82-2	141829	HMDB0041623		161466	Neg
	100001416	305	35172	147813	Nucleotides & Derivatives	Secondary Metabolite	4228	NAMED	FKCRAVPPBFWEJD-XVFCMESISA-N	O=C(C=C(C(O)=O)N1[C@H]2[C@H](O)[C@H](O)[C@@H](CO)O2)NC1=O	orotidine	orotidine	314-50-1	83729	HMDB0000788		92751	Polar
	100001425	209	61833	218435	Nucleotides & Derivatives	Secondary Metabolite	4241	NAMED	ZPTBLXKRQACLCR-XVFCMESISA-N	OC[C@H]1O[C@@H](N2CCC(NC2=O)=O)[C@@H]([C@@H]1O)O	5,6-dihydrouridine	5,6-dihydrouridine	5627-05-4	85115	HMDB0000497		94312	Neg
	100001426	209	62924	220780	Nucleotides & Derivatives	Secondary Metabolite	4263	NAMED	YXNIEZJFCGTDKV-UHFFFAOYSA-N	OCC1C(O)C(O)C(N2C=CC(N(CCC(C(O)=O)N)C2=O)=O)O1	3-(3-amino-3-carboxypropyl)uridine*	3-(3-amino-3-carboxypropyl)uridine*	52745-94-5	149669			171198	Neg
	100001446	209	35136	128207	Nucleotides & Derivatives	Secondary Metabolite	4243	NAMED	DWRXFEITVBNRMK-JXOAFFINSA-N	O[C@@H]1[C@H](O)[C@@H](CO)O[C@H]1N(C=C2C)C(NC2=O)=O	5-methyluridine (ribothymidine)	5-methyluridine (ribothymidine)	1463-10-1	393058	HMDB0000884		445408	Neg
	100001449	209	35142	126972	Nucleotides & Derivatives	Pyrimidine Metabolism	4159	NAMED	LNQVTSROQXJCDD-KQYNXXCUSA-N	NC1=NC=NC2=C1N=CN2[C@@]([C@@]([C@@]3(OP(O)(O)=O)[H])(O)[H])(O[C@](CO)3[H])[H]	adenosine 3'-monophosphate (3'-AMP)	3'-AMP	84-21-9	10463793	HMDB0003540	C01267	41211	Neg
	100001456	400	35114	156140	Nucleotides & Derivatives	Secondary Metabolite	4205	NAMED	FZWGECJQACGGTI-UHFFFAOYSA-N	O=C1C(N2C)=C(N=C2)N=C(N)N1	7-methylguanine	7-methylguanine	578-76-7	10883	HMDB0000897	C02242	135398679	Pos Early
	100001664	209	48130	151119	Nucleotides & Derivatives	Secondary Metabolite	4193	NAMED	VKGZCEJTCKHMRL-UHFFFAOYSA-N	OCC(O1)C(O)C(O)C1N2C=NC3=C(NC(CC(O)=O)C(O)=O)N=CN=C32	N6-succinyladenosine	N6-succinyladenosine	4542-23-8		HMDB0000912		165243	Neg
	100001694	209	36815	128305	Nucleotides & Derivatives	Secondary Metabolite	4160	NAMED	QDFHPFSBQFLLSW-KQYNXXCUSA-N	NC1=NC=NC2=C1N=CN2[C@@]3([H])[C@@](OP(O)(O)=O)([H])[C@@](O)([H])[C@](CO)([H])O3	adenosine 2'-monophosphate (2'-AMP)	2'-AMP	130-49-4		HMDB0011617	C00946	94136	Neg
	100001805	305	37070	146542	Nucleotides & Derivatives	Monoalkyl phosphates	4303	NAMED	CAAULPUQFIIOTL-UHFFFAOYSA-N	O=P(O)(O)OC	methylphosphate	methylphosphate	7023-27-0	12578	HMDB0061711		13130	Polar
	100003469	209	57579	212134	Nucleotides & Derivatives	Purine Metabolism	4132	NAMED	NAQGHJTUZRHGAC-ZZZDFHIKSA-N	O=C(C[C@H](NC(C(N=C1)=C(N)N1[C@@H]2O[C@H](COP(O)(O)=O)[C@H]([C@H]2O)O)=O)C(O)=O)O	SAICAR	SAICAR	3031-95-6	141175	HMDB0000797	C04823	160666	Neg
	100009056	209	52743	166412	Nucleotides & Derivatives	Dinucleotide	4314	NAMED	HQXUOLIEBGPXRE-VMIOUTBZSA-N	O[C@H]([C@@H]1OP(OC[C@H]2O[C@@H](N(C=CC3=O)C(N3)=O)[C@H](O)[C@@H]2O)(O)=O)[C@@H](O[C@@H]1CO)N4C(N=C(N)NC5=O)=C5N=C4	(3'-5')-guanylyluridine	(3'-5')-guanylyluridine	4785-07-3	32821064			145459101	Neg
	100009060	209	52740	166409	Nucleotides & Derivatives	Dinucleotide	4306	NAMED	RNNPIPQLZRGXIG-KPKSGTNCSA-N	O[C@H]([C@@H]1OP(OC[C@H]2O[C@@H](N(C=CC3=O)C(N3)=O)[C@H](O)[C@@H]2O)(O)=O)[C@@H](O[C@@H]1CO)N4C(N=CN=C5N)=C5N=C4	(3'-5')-adenylyluridine	(3'-5')-adenylyluridine	3051-84-1	100483			145459093	Neg
	100009062	209	52753	166413	Nucleotides & Derivatives	Dinucleotide	4304	NAMED	NHEPQPHJXSVOGF-KPKSGTNCSA-N	O[C@H]([C@@H]1OP(OC[C@H]2O[C@@H](N(C=CC(N)=N3)C3=O)[C@H](O)[C@@H]2O)(O)=O)[C@@H](O[C@@H]1CO)N4C(N=CN=C5N)=C5N=C4	(3'-5')-adenylylcytidine	(3'-5')-adenylylcytidine	4833-63-0	9050769			10875494	Neg
	100010896	209	57655	212709	Nucleotides & Derivatives	Secondary Metabolite	4242	NAMED	SXUXMRMBWZCMEN-ZOQUXTDFSA-N	CO[C@@H]1[C@@H]([C@H](O[C@H]1N2C=CC(NC2=O)=O)CO)O	2'-O-methyluridine	2'-O-methyluridine	2140-76-3	92343	HMDB0240328		102212	Neg
	100020723	209	62396	219543	Nucleotides & Derivatives	Dinucleotide	4307	NAMED	UYSXBCQACJTYFS-XPWFQUROSA-N	O[C@@H]1[C@@H]([C@@H](CO)O[C@H]1N2C3=NC=NC(N([H])[H])=C3N=C2)OP(OC[C@H]([C@H]([C@H]4O)O)O[C@H]4N5C6=NC=NC(N([H])[H])=C6N=C5)(O)=O	(3'-5')-adenylyladenosine*	(3'-5')-adenylyladenosine*		85040			94231	Neg
	331	400	36738	156248	Peptide & Derivatives	Gamma-glutamyl Amino Acid	649	NAMED	OWQDWQKWSLFFFR-UHFFFAOYSA-N	O=C(O)C(N)CCC(NC(C(O)=O)CCC(O)=O)=O	gamma-glutamylglutamate	gamma-glutamylglutamate	1116-22-9	83831	HMDB0011737	C05282	92865	Pos Early
	1140	400	2730	155470	Peptide & Derivatives	Gamma-glutamyl Amino Acid	650	NAMED	JBFYFLXEJFQWMU-WDSKDSINSA-N	O=C(N)CC[C@@H](C(O)=O)NC(CC[C@@H](C(O)=O)N)=O	gamma-glutamylglutamine	gamma-glutamylglutamine	10148-81-9	133013	HMDB0011738	C05283	150914	Pos Early
	1235	400	18245	155638	Peptide & Derivatives	Gamma-glutamyl Amino Acid	652	NAMED	PXVCMZCJAUJLJP-YUMQZZPRSA-N	O=C(O)[C@@H](N)CCC(N[C@@H](CC1=CNC=N1)C(O)=O)=O	gamma-glutamylhistidine	gamma-glutamylhistidine	37460-15-4	5380197	HMDB0029151		7017195	Pos Early
	1268	400	18369	155662	Peptide & Derivatives	Gamma-glutamyl Amino Acid	654	NAMED	MYFMARDICOWMQP-YUMQZZPRSA-N	CC(C)C[C@@H](C(O)=O)NC(CC[C@@H](C(O)=O)N)=O	gamma-glutamylleucine	gamma-glutamylleucine	2566-39-4	133115	HMDB0011171		151023	Pos Early
	100000487	400	18357	155655	Peptide & Derivatives	Dipeptide	844	NAMED	STKYPAFSDFAEPH-LURJTMIESA-N	CC(C)[C@@H](C(O)=O)NC(CN)=O	glycylvaline	glycylvaline	1963-21-9	2006926	HMDB0028854		2724807	Pos Early
	100000491	209	33422	126077	Peptide & Derivatives	Gamma-glutamyl Amino Acid	658	NAMED	XHHOHZPNYFQJKL-QWRGUYRKSA-N	O=C(O)[C@H](CC1=CC=CC=C1)NC(CC[C@@H](C(O)=O)N)=O	gamma-glutamylphenylalanine	gamma-glutamylphenylalanine	7432-24-8	99868	HMDB0000594		111299	Neg
	100000976	400	22171	155801	Peptide & Derivatives	Dipeptide	838	NAMED	KZNQNBZMBZJQJO-YFKPBYRVSA-N	O=C(O)[C@H](CCC1)N1C(CN)=O	glycylproline	glycylproline	704-15-4	2282246	HMDB0000721		3013625	Pos Early
	100001125	209	31530	125772	Peptide & Derivatives	Dipeptide	1001	NAMED	IQHUITKNHOKGFC-CSUXEGHOSA-N	N[C@@H](C(C)O)C(N[C@@H](CC1=CC=CC=C1)C(O)=O)=O	threonylphenylalanine	threonylphenylalanine	16875-27-7	3313819	HMDB0029068		7010580	Neg
	100001126	400	43829	157051	Peptide & Derivatives	Gamma-glutamyl Amino Acid	662	NAMED	AQAKHZVPOOGUCK-XPUUQOCRSA-N	O=C(N[C@H]([C@@](O)=O)C(C)C)CC[C@@H]([C@](O)=O)N	gamma-glutamylvaline	gamma-glutamylvaline	2746-34-1		HMDB0011172		7015683	Pos Early
	100001132	209	32394	125806	Peptide & Derivatives	Modified Peptides	1234	NAMED	DTSWLLBBGHRXQH-XPUUQOCRSA-N	O=C1CC[C@@H](C(N[C@@H](C(C)C)C(O)=O)=O)N1	pyroglutamylvaline	pyroglutamylvaline	21282-10-0	134331			152416	Neg
	100001258	400	34398	156101	Peptide & Derivatives	Dipeptide	834	NAMED	DKEXFJVMVGETOO-LURJTMIESA-N	OC([C@@H](NC(CN)=O)CC(C)C)=O	glycylleucine	glycylleucine	869-19-2	83812	HMDB0000759	C02155	92843	Pos Early
	100001262	400	33934	156033	Peptide & Derivatives	Gamma-glutamyl Amino Acid	656	NAMED	JPKNLFVGUZRHOB-YUMQZZPRSA-N	N[C@H](C(O)=O)CCCCNC(CC[C@@H](C(O)=O)N)=O	gamma-glutamyl-epsilon-lysine	gamma-glutamyl-epsilon-lysine	17105-15-6	5378717	HMDB0003869		7015685	Pos Early
	100001275	400	33945	156043	Peptide & Derivatives	Phenylalanine metabolism	1206	NAMED	UTYVDVLMYQPLQB-UHFFFAOYSA-N	OC(CNC(CC1=CC=CC=C1)=O)=O	phenylacetylglycine	phenylacetylglycine	500-98-1	61452	HMDB0000821	C05598	68144	Pos Early
	100001294	400	33949	156047	Peptide & Derivatives	Gamma-glutamyl Amino Acid	651	NAMED	ACIJGUBIMXQCMF-BYPYZUCNSA-N	O=C(O)[C@@H](N)CCC(NCC(O)=O)=O	gamma-glutamylglycine	gamma-glutamylglycine	1948-29-4	145071	HMDB0011667		100099	Pos Early
	100001314	400	33364	156009	Peptide & Derivatives	Gamma-glutamyl Amino Acid	659	NAMED	GWNXFCYUJXASDX-JUZNGCLZSA-N	CC(O)[C@@H](C(O)=O)NC(CC[C@@H](C(O)=O)N)=O	gamma-glutamylthreonine	gamma-glutamylthreonine	5652-48-2	21403107	HMDB0029159		76078708	Pos Early
	100001417	209	35126	126960	Peptide & Derivatives	Acetylated Peptides	1203	NAMED	JFLIEFSWGNOPJJ-JTQLQIEISA-N	O=C(CC1=CC=CC=C1)N[C@@H](CCC(N)=O)C(O)=O	phenylacetylglutamine	phenylacetylglutamine	28047-15-6	270643	HMDB0006344	C04148	92258	Neg
	100001485	400	34456	156123	Peptide & Derivatives	Gamma-glutamyl Amino Acid	653	NAMED	SNCKGJWJABDZHI-SIPWABPFSA-N	CCC(C)[C@@H](C(O)=O)NC(CC[C@@H](C(O)=O)N)=O	gamma-glutamylisoleucine*	gamma-glutamylisoleucine*		21403145	HMDB0011170		22885096	Pos Early
	100001790	400	36659	156245	Peptide & Derivatives	Dipeptide	833	NAMED	KGVHCTWYMPWEGN-MSZQBOFLSA-N	OC([C@@H](NC(CN)=O)C(C)CC)=O	glycylisoleucine	glycylisoleucine	19461-38-2	19972556	HMDB0028844		259613	Pos Early
	100001890	400	37093	156315	Peptide & Derivatives	Dipeptide	678	NAMED	RDIKFPRVLJLMER-UHFFFAOYSA-N	NC(C)C(NC(CC(C)C)C(O)=O)=O	alanylleucine	alanylleucine	1638-60-4	227831	HMDB0028691		259583	Pos Early
	100003169	209	40008	141960	Peptide & Derivatives	Dipeptide	868	NAMED	UCGDDTHMMVWVMV-UHFFFAOYSA-N	O=C(C(C(CC)C)N)NCC(O)=O	isoleucylglycine	isoleucylglycine	868-28-0	303621	HMDB0028907		342532	Neg
	100003179	209	40010	141962	Peptide & Derivatives	Dipeptide	882	NAMED	HSQGMTRYSIHDAC-UHFFFAOYSA-N	O=C(C(CC(C)C)N)NC(C)C(O)=O	leucylalanine	leucylalanine	7298-84-2	227625	HMDB0028922		81721	Neg
	100003183	400	48189	157731	Peptide & Derivatives	Dipeptide	1062	NAMED	JYOAXOMPIXKMKK-UHFFFAOYSA-N	O=C(C(CC(C)C)N)NC(CCC(N)=O)C(O)=O	leucylglutamine*	leucylglutamine*		3511125	HMDB0028927		4305457	Pos Early
	100003185	209	40045	141970	Peptide & Derivatives	Dipeptide	887	NAMED	LESXFEZIFXFIQR-UHFFFAOYSA-N	O=C(C(CC(C)C)N)NCC(O)=O	leucylglycine	leucylglycine	686-50-0	71402	HMDB0028929		79070	Neg
	100003210	400	39994	156660	Peptide & Derivatives	Dipeptide	1052	NAMED	XCTHZFGSVQBHBW-UHFFFAOYSA-N	O=C(C(C(C)C)N)NC(CC(C)C)C(O)=O	valylleucine	valylleucine	22906-55-4	312586	HMDB0029131		352039	Pos Early
	100003542	400	42027	156880	Peptide & Derivatives	Dipeptide	849	NAMED	FRJIAZKQGSCKPQ-UHFFFAOYSA-N	O=C(C(C)NC(C(CC1=CN=CN1)N)=O)O	histidylalanine	histidylalanine	16874-75-2	312232	HMDB0028878		101180	Pos Early
	100003556	400	42006	179241	Peptide & Derivatives	Dipeptide	900	NAMED	QOOWRKBDDXQRHC-UHFFFAOYSA-N	O=C(C(CCCCN)N)NC(C)C(O)=O	lysylalanine	lysylalanine	17043-71-9	3319994	HMDB0028944		4106167	Pos Early
	100003588	400	41370	156809	Peptide & Derivatives	Dipeptide	941	NAMED	GLUBLISJVJFHQS-UHFFFAOYSA-N	O=C(CNC(C(CC1=CC=CC=C1)N)=O)O	phenylalanylglycine	phenylalanylglycine	721-90-4	88678	HMDB0028995		6992304	Pos Early
	100003589	400	41374	156811	Peptide & Derivatives	Dipeptide	936	NAMED	MIDZLCFIAINOQN-WPRPVWTQSA-N	O=C([C@H](C)NC([C@H](CC1=CC=CC=C1)N)=O)O	phenylalanylalanine	phenylalanylalanine	3918-87-4	4589716	HMDB0028988		5488196	Pos Early
	100003598	209	41375	143081	Peptide & Derivatives	Dipeptide	1031	NAMED	HPYDSVWYXXKHRD-UHFFFAOYSA-N	O=C(CNC(C(CC1=CC=C(C=C1)O)N)=O)O	tyrosylglycine	tyrosylglycine	673-05-5	227627	HMDB0029105		7021854	Neg
	100003627	400	40671	156768	Peptide & Derivatives	Dipeptide	732	NAMED	FRYULLIZUDQONW-UHFFFAOYSA-N	O=C(C(CC(O)=O)N)NC(CC(O)=O)C(O)=O	aspartylaspartate	aspartylaspartate	58471-53-7	295009	HMDB0028749		332965	Pos Early
	100003640	400	42079	156902	Peptide & Derivatives	Dipeptide	1048	NAMED	XXDVDTMEVBYRPK-UHFFFAOYSA-N	O=C(C(C(C)C)N)NC(CCC(N)=O)C(O)=O	valylglutamine	valylglutamine	42854-54-6	4419671	HMDB0029125		5253209	Pos Early
	100003641	209	40475	143011	Peptide & Derivatives	Dipeptide	1049	NAMED	IOUPEELXVYPCPG-UHFFFAOYSA-N	O=C(C(C(C)C)N)NCC(O)=O	valylglycine	valylglycine	686-43-1	120256	HMDB0029127		136487	Neg
	100003668	400	40705	156792	Peptide & Derivatives	Dipeptide	956	NAMED	FELJDCNGZFDUNR-UHFFFAOYSA-N	O=C(C1NCCC1)NC(C)C(O)=O	prolylalanine	prolylalanine	6422-36-2	370069	HMDB0029010		6347578	Pos Early
	100003674	400	40703	156791	Peptide & Derivatives	Dipeptide	962	NAMED	RNKSNIBMTUYWSH-YFKPBYRVSA-N	O=[C@]([C@H]1NCCC1)NCC(O)=O	prolylglycine	prolylglycine	2578-57-6	4932143	HMDB0011178		6426709	Pos Early
	100003678	400	40731	156803	Peptide & Derivatives	Dipeptide	968	NAMED	RWCOTTLHDJWHRS-YUMQZZPRSA-N	O=[C@]([C@H]1NCCC1)N2CCC[C@H]2[C@](O)=O	prolylproline	prolylproline	20488-28-2	9797341	HMDB0011180		263469	Pos Early
	100010901	400	55015	208464	Peptide & Derivatives	Gamma-glutamyl Amino Acid	655	NAMED	LNLLNTMHVMIMOG-YUMQZZPRSA-N	O=C(N[C@@H](CCCCN)C(O)=O)CC[C@H](N)C(O)=O	gamma-glutamyl-alpha-lysine	gamma-glutamyl-alpha-lysine		58747	HMDB0029154		65254	Pos Early
	100020227	209	62087	218912	Peptide & Derivatives	Modified Peptides	1218	NAMED	YIJVJUARZXCJJP-WHFBIAKZSA-N	O=C([C@H](CC1)N([H])C1=O)N([H])[C@H](C(O)=O)C	pyroglutamylalanine*	pyroglutamylalanine*		140586			159907	Neg
	100021261	400	63052	221645	Peptide & Derivatives	Dipeptide Derivative	668	NAMED	JCCZCUUYYHWRGX-UHFFFAOYSA-N	NC(CC(C)C)C(N1C(C(O)=O)CC(O)C1)=O	leucylhydroxyproline*	leucylhydroxyproline*		20170035	HMDB0028930		20847829	Pos Early
	100021262	400	63051	221644	Peptide & Derivatives	Dipeptide Derivative	667	NAMED	IFZSZULHIWFRSB-UHFFFAOYSA-N	NC(C(C)CC)C(N1C(C(O)=O)CC(O)C1)=O	isoleucylhydroxyproline*	isoleucylhydroxyproline*		35032815	HMDB0028908		61158802	Pos Early
	100021656	209	64508	238515	Peptide & Derivatives	Polypeptide	1149	NAMED	IWADHXDXSQONEL-UHFFFAOYSA-N	O=C(NC(C(C)C)C(NC(C)C(O)=O)=O)C(C(C)C)N	val-val-ala	val-val-ala		16576091			18232571	Neg
	100022041	400	64571	238237	Peptide & Derivatives	Modified Peptides	1235	NAMED	VOWFCBSRZKGKTF-UHFFFAOYSA-N	O=C(N1CCCC1C([O-])=O)C2CCC[N+]2(C)C	N,N-dimethyl-pro-pro	N,N-dimethyl-pro-pro						Pos Early
	999910445	400	47680	157553	Uncharacterized Molecules			UNNAMED			X-10445	X-10445						Pos Early
	999910457	400	47581	157489	Uncharacterized Molecules			UNNAMED			X-10457	X-10457						Pos Early
	999911381	209	46347	145026	Uncharacterized Molecules			UNNAMED			X-11381	X-11381						Neg
	999911612	209	47431	148921	Uncharacterized Molecules			UNNAMED			X-11612	X-11612						Neg
	999911615	209	32932	219822	Uncharacterized Molecules			UNNAMED			X-11615	X-11615						Neg
	999911787	400	33132	156002	Uncharacterized Molecules			UNNAMED			X-11787	X-11787						Pos Early
	999911795	400	33140	156004	Uncharacterized Molecules			UNNAMED			X-11795	X-11795						Pos Early
	999911979	209	47508	149008	Uncharacterized Molecules			UNNAMED			X-11979	X-11979						Neg
	999912015	209	47390	148867	Uncharacterized Molecules			UNNAMED			X-12015	X-12015						Neg
	999912027	209	47510	149010	Uncharacterized Molecules			UNNAMED			X-12027	X-12027						Neg
	999912100	400	47687	157560	Uncharacterized Molecules			UNNAMED			X-12100	X-12100						Pos Early
	999912101	400	47642	157543	Uncharacterized Molecules			UNNAMED			X-12101	X-12101						Pos Early
	999912104	209	52597	165325	Uncharacterized Molecules			UNNAMED			X-12104	X-12104						Neg
	999912127	400	47702	157574	Uncharacterized Molecules			UNNAMED			X-12127	X-12127						Pos Early
	999912216	209	46613	146375	Uncharacterized Molecules			UNNAMED			X-12216	X-12216						Neg
	999912267	209	47916	150066	Uncharacterized Molecules			UNNAMED			X-12267	X-12267						Neg
	999912306	209	47917	150069	Uncharacterized Molecules			UNNAMED			X-12306	X-12306						Neg
	999912410	209	47921	150074	Uncharacterized Molecules			UNNAMED			X-12410	X-12410						Neg
	999912411	209	46616	146378	Uncharacterized Molecules			UNNAMED			X-12411	X-12411						Neg
	999912462	400	46620	157261	Uncharacterized Molecules			UNNAMED			X-12462	X-12462						Pos Early
	999912680	400	47437	157418	Uncharacterized Molecules			UNNAMED			X-12680	X-12680						Pos Early
	999912707	209	47929	150086	Uncharacterized Molecules			UNNAMED			X-12707	X-12707						Neg
	999912798	400	46624	157263	Uncharacterized Molecules			UNNAMED			X-12798	X-12798						Pos Early
	999912834	209	47950	150136	Uncharacterized Molecules			UNNAMED			X-12834	X-12834						Neg
	999913553	209	47959	150152	Uncharacterized Molecules			UNNAMED			X-13553	X-13553						Neg
	999913695	209	47962	150157	Uncharacterized Molecules			UNNAMED			X-13695	X-13695						Neg
	999913698	209	49783	161655	Uncharacterized Molecules			UNNAMED			X-13698	X-13698						Neg
	999914056	400	46632	157266	Uncharacterized Molecules			UNNAMED			X-14056	X-14056						Pos Early
	999915136	400	47619	157524	Uncharacterized Molecules			UNNAMED			X-15136	X-15136						Pos Early
	999915220	209	46658	146599	Uncharacterized Molecules			UNNAMED			X-15220	X-15220						Neg
	999915461	400	46283	157144	Uncharacterized Molecules			UNNAMED			X-15461	X-15461						Pos Early
	999915503	209	46977	148230	Uncharacterized Molecules			UNNAMED			X-15503	X-15503						Neg
	999915520	209	47523	149024	Uncharacterized Molecules			UNNAMED			X-15520	X-15520						Neg
	999916397	400	47802	157623	Uncharacterized Molecules			UNNAMED			X-16397	X-16397						Pos Early
	999916580	400	47804	157625	Uncharacterized Molecules			UNNAMED			X-16580	X-16580						Pos Early
	999916649	209	47992	150196	Uncharacterized Molecules			UNNAMED			X-16649	X-16649						Neg
	999917010	209	47993	150197	Uncharacterized Molecules			UNNAMED			X-17010	X-17010						Neg
	999917146	209	46691	146642	Uncharacterized Molecules			UNNAMED			X-17146	X-17146						Neg
	999917325	209	46672	146618	Uncharacterized Molecules			UNNAMED			X-17325	X-17325						Neg
	999917335	402	47820	160187	Uncharacterized Molecules			UNNAMED			X-17335	X-17335						Pos Late
	999917348	209	46989	148242	Uncharacterized Molecules			UNNAMED			X-17348	X-17348						Neg
	999917351	209	48001	150205	Uncharacterized Molecules			UNNAMED			X-17351	X-17351						Neg
	999917438	209	46705	146667	Uncharacterized Molecules			UNNAMED			X-17438	X-17438						Neg
	999917686	209	48026	150232	Uncharacterized Molecules			UNNAMED			X-17686	X-17686						Neg
	999918913	209	46695	146647	Uncharacterized Molecules			UNNAMED			X-18913	X-18913						Neg
	999920512	209	54689	180903	Uncharacterized Molecules			UNNAMED			X-20512	X-20512						Neg
	999921310	209	46354	145053	Uncharacterized Molecules			UNNAMED			X-21310	X-21310						Neg
	999921351	209	46396	145479	Uncharacterized Molecules			UNNAMED			X-21351	X-21351						Neg
	999921353	209	46398	145481	Uncharacterized Molecules			UNNAMED			X-21353	X-21353						Neg
	999921788	209	46964	148217	Uncharacterized Molecules			UNNAMED			X-21788	X-21788						Neg
	999921796	209	46972	148225	Uncharacterized Molecules			UNNAMED			X-21796	X-21796						Neg
	999921821	209	46998	148251	Uncharacterized Molecules			UNNAMED			X-21821	X-21821						Neg
	999922162	400	47417	157401	Uncharacterized Molecules			UNNAMED			X-22162	X-22162						Pos Early
	999922767	209	48072	150286	Uncharacterized Molecules			UNNAMED			X-22767	X-22767						Neg
	999922770	209	48075	150289	Uncharacterized Molecules			UNNAMED			X-22770	X-22770						Neg
	999922771	209	48076	150290	Uncharacterized Molecules			UNNAMED			X-22771	X-22771						Neg
	999922772	209	48077	150291	Uncharacterized Molecules			UNNAMED			X-22772	X-22772						Neg
	999922918	209	52659	165414	Uncharacterized Molecules			UNNAMED			X-22918	X-22918						Neg
	999923171	400	48851	157837	Uncharacterized Molecules			UNNAMED			X-23171	X-23171						Pos Early
	999923201	209	48897	160492	Uncharacterized Molecules			UNNAMED			X-23201	X-23201						Neg
	999923511	209	49387	161047	Uncharacterized Molecules			UNNAMED			X-23511	X-23511						Neg
	999923536	209	49412	161073	Uncharacterized Molecules			UNNAMED			X-23536	X-23536						Neg
	999923587	400	49463	161125	Uncharacterized Molecules			UNNAMED			X-23587	X-23587						Pos Early
	999923593	400	49469	161131	Uncharacterized Molecules			UNNAMED			X-23593	X-23593						Pos Early
	999923639	400	49515	161179	Uncharacterized Molecules			UNNAMED			X-23639	X-23639						Pos Early
	999923665	400	49542	161233	Uncharacterized Molecules			UNNAMED			X-23665	X-23665						Pos Early
	999923680	402	49557	161248	Uncharacterized Molecules			UNNAMED			X-23680	X-23680						Pos Late
	999923782	402	49681	161533	Uncharacterized Molecules			UNNAMED			X-23782	X-23782						Pos Late
	999923890	209	49792	161664	Uncharacterized Molecules			UNNAMED			X-23890	X-23890						Neg
	999924027	402	52056	164000	Uncharacterized Molecules			UNNAMED			X-24027	X-24027						Pos Late
	999924243	400	52286	164314	Uncharacterized Molecules			UNNAMED			X-24243	X-24243						Pos Early
	999924430	209	52660	165415	Uncharacterized Molecules			UNNAMED			X-24430	X-24430						Neg
	999924642	209	53070	166457	Uncharacterized Molecules			UNNAMED			X-24642	X-24642						Neg
	999924651	209	53079	166466	Uncharacterized Molecules			UNNAMED			X-24651	X-24651						Neg
	999924665	209	53093	166480	Uncharacterized Molecules			UNNAMED			X-24665	X-24665						Neg
	999924807	400	54835	207721	Uncharacterized Molecules			UNNAMED			X-24807	X-24807						Pos Early
	999925109	400	61682	217977	Uncharacterized Molecules			UNNAMED			X-25109	X-25109						Pos Early
	999925247	209	62464	219705	Uncharacterized Molecules			UNNAMED			X-25247	X-25247						Neg
	999925516	209	62960	220849	Uncharacterized Molecules			UNNAMED			X-25516	X-25516						Neg
	999925639	209	63315	222326	Uncharacterized Molecules			UNNAMED			X-25639	X-25639						Neg
	999925645	209	63321	222332	Uncharacterized Molecules			UNNAMED			X-25645	X-25645						Neg
	999925649	209	63325	222336	Uncharacterized Molecules			UNNAMED			X-25649	X-25649						Neg
	999925936	400	63840	223405	Uncharacterized Molecules			UNNAMED			X-25936	X-25936						Pos Early
	999925984	209	63974	224206	Uncharacterized Molecules			UNNAMED			X-25984	X-25984						Neg
	999926035	400	64248	235746	Uncharacterized Molecules			UNNAMED			X-26035	X-26035						Pos Early
	999926106	402	64395	237486	Uncharacterized Molecules			UNNAMED			X-26106	X-26106						Pos Late
	999926107	402	64396	237487	Uncharacterized Molecules			UNNAMED			X-26107	X-26107						Pos Late
	999926108	402	64397	237488	Uncharacterized Molecules			UNNAMED			X-26108	X-26108						Pos Late
	999926127	209	64650	239306	Uncharacterized Molecules			UNNAMED			X-26127	X-26127						Neg
	999926240	400	65003	240596	Uncharacterized Molecules			UNNAMED			X-26240	X-26240						Pos Early
	999926263	400	65027	240629	Uncharacterized Molecules			UNNAMED			X-26263	X-26263						Pos Early
	100000014	209	15753	124647	Xenobiotics	N-acyl-alpha-amino acid	4482	NAMED	QIAFMBKCNZACKA-UHFFFAOYSA-N	O=C(C1=CC=CC=C1)NCC(O)=O	hippurate	hippurate	495-69-2	451	HMDB0000714	C01586	464	Neg
	100000115	400	15130	155535	Xenobiotics	Alpha Amino Acids and Derivatives	5344	NAMED	GMKMEZVLHJARHF-RFZPGFLSSA-N	OC([C@H](N)CCC[C@@H](N)C(O)=O)=O	diaminopimelate	diaminopimelate	2577-62-0,1476-39-7	1267353	HMDB0001370	C00680,C0666	439283	Pos Early
	100006260	209	48698	166006	Xenobiotics	Secondary Metabolite of Tryptophan	6258	NAMED	QRHHXPIYYXPEMG-UHFFFAOYSA-N	O=S(OC1=CC=C2C=CNC2=C1)(O)=O	6-hydroxyindole sulfate	6-hydroxyindole sulfate			HMDB0000682		122198196	Neg
	338	305	587	147098	Xenobiotics		4826	NAMED	RGHNJXZEOKUKBD-SQOUGZDYSA-N	OC([C@H](O)[C@@H](O)[C@H](O)[C@H](O)CO)=O	gluconate	gluconate	527-07-1	10240		C00257	10690,3085666	Polar
	1869	209	18281	124655	Xenobiotics		4486	NAMED	ONJSZLXSECQROL-UHFFFAOYSA-N	O=C(C1=CC=CC=C1O)NCC(O)=O	2-hydroxyhippurate (salicylurate)	2-hydroxyhippurate (salicylurate)	487-54-7	9835		C07588	10253	Neg
	100000010	209	15749	126035	Xenobiotics		4595	NAMED	XMIIGOLPHOKFCH-UHFFFAOYSA-N	OC(CCC1=CC=CC=C1)=O	3-phenylpropionate (hydrocinnamate)	3-phenylpropionate (hydrocinnamate)	501-52-0	10181339		C05629	107	Neg
	100000442	305	18335	146498	Xenobiotics		4926	NAMED	AAWZDTNXLSGCEK-WYWMIBKRSA-N	O[C@@]1([C@](O)(C[C@@](C(O)=O)(C[C@]1(O)[H])O)[H])[H]	quinate	quinate	77-95-2	10246715		C00296	6508	Polar
	100000711	209	44620	126992	Xenobiotics		4538	NAMED	HOFGLAYWQRGTKC-UHFFFAOYSA-N	O=S(OC1=CC=C(C(C)=O)C=C1)(O)=O	4-acetylphenol sulfate	4-acetylphenyl sulfate		3872009			4684006	Neg
	100000840	209	20693	143841	Xenobiotics		5228	NAMED	ROBFUDYVXSDBQM-UHFFFAOYSA-N	O=C(C(O)C(O)=O)O	tartronate (hydroxymalonate)	tartronate (hydroxymalonate)	80-69-3	44		C02287	45	Neg
	100000846	305	20699	146508	Xenobiotics		4916	NAMED	UNXHWFMMPAWVPI-UHFFFAOYSA-N	OCC(O)C(CO)O	erythritol	erythritol	149-32-6	13835932		C00503	222285	Polar
	100000856	400	20710	155713	Xenobiotics		6228	NAMED	LENZDBCJOHFCAS-UHFFFAOYSA-N	NC(CO)(CO)CO	trizma acetate	trizma acetate	6850-28-8	73346		C07182	16218782	Pos Early
	100001086	209	31536	125774	Xenobiotics		4989	NAMED	KSPQDMRTZZYQLM-UHFFFAOYSA-N	O=C(NCC(O)=O)C1=CC=CO1	N-(2-furoyl)glycine	N-(2-furoyl)glycine	5657-19-2,5657-19-2	20549			21863	Neg
	100001219	209	32453	125842	Xenobiotics		4892	NAMED	ZQSIJRDFPHDXIC-UHFFFAOYSA-N	OC1=CC2=C(C(C(C3=CC=C(O)C=C3)=CO2)=O)C=C1	daidzein	daidzein	486-66-8	4445025		C10208	5281708	Neg
	100001296	400	34384	156088	Xenobiotics		5085	NAMED	CMUNUTVVOOHQPW-LURJTMIESA-N	C[N+]1(C)[C@H]([C@@]([O-])=O)CCC1	stachydrine	stachydrine	4136-37-2	103115		C10172	115244	Pos Early
	100001423	209	35527	127577	Xenobiotics		4490	NAMED	ZMHLUFWWWPBTIU-UHFFFAOYSA-N	O=C(NCC(O)=O)C1=CC=C(O)C=C1	4-hydroxyhippurate	4-hydroxyhippurate	2482-25-9	133104			151012	Neg
	100001550	400	33009	155996	Xenobiotics		4954	NAMED	XULZWQRXYTVUTE-ZETCQYMHSA-N	C[N+]1(C)[C@@H](CCCC1)[C@]([O-])=O	homostachydrine*	homostachydrine*	1195-94-4	390180		C08283	441447	Pos Early
	100001591	209	35434	128225	Xenobiotics		4581	NAMED	YEIQSAXUPKPPBN-UHFFFAOYSA-N	O=C(O)CNC(CCC1=CC=CC=C1)=O	phenylpropionylglycine	phenylpropionylglycine	56613-60-6	134261			152323	Neg
	100001604	209	35322	144222	Xenobiotics		5987	NAMED	FPXPQMOQWJZYBL-UHFFFAOYSA-N	OC1=CC=C(C=C1)OS(=O)(O)=O	hydroquinone sulfate	hydroquinone sulfate	123-31-9	141624		C00530	161220	Neg
	100001605	209	35320	143730	Xenobiotics		4519	NAMED	MZPWKJZDOCIALD-UHFFFAOYSA-N	O=S(OC1=C(O)C=CC=C1)(O)=O	catechol sulfate	catechol sulfate	4918-96-1	2341024			3083879	Neg
	100001755	209	36098	144223	Xenobiotics		4546	NAMED	IETVQHUKTKKBFF-UHFFFAOYSA-N	O=S(OC1=CC=C(C=C)C=C1)(O)=O	4-vinylphenol sulfate	4-vinylphenol sulfate	2628-17-3	4932200		C05627	6426766	Neg
	100001756	209	36099	144224	Xenobiotics		4544	NAMED	DWZGLEPNCRFCEP-UHFFFAOYSA-N	O=S(OC1=CC=C(CC)C=C1)(O)=O	4-ethylphenylsulfate	4-ethylphenyl sulfate	123-07-9			C13637	20822574	Neg
	100001767	209	48428	155071	Xenobiotics		5139	NAMED	VTYFITADLSVOAS-UHFFFAOYSA-N	NC(C(O)=O)CCCCN1C(C=O)=CC=C1CO	pyrraline	pyrraline	74509-14-1	19980286		C21013	14274616	Neg
	100001801	209	37180	143731	Xenobiotics		4575	NAMED	URAJEEIDMHNVKE-UHFFFAOYSA-N	CC1=CC(N)=C(OS(=O)(O)=O)C=C1	2-amino-p-cresol sulfate	2-amino-p-cresol sulfate						Neg
	100002153	400	38100	156425	Xenobiotics		4820	NAMED	MUNWAHDYFVYIKH-RITPCOANSA-N	O[C@H]1C[N+](C)(C)[C@H]([C@@]([O-])=O)C1	betonicine	betonicine	515-25-3	144333		C08269	164642	Pos Early
	100002154	400	37459	156384	Xenobiotics		4914	NAMED	SSISHJJTAXXQAX-UHFFFAOYSA-N	S=C1NC(CC(C([O-])=O)[N+](C)(C)C)=CN1	ergothioneine	ergothioneine	58511-63-0	2297320		C05570	5351619	Pos Early
	100002253	209	38637	141886	Xenobiotics		4874	NAMED	YAADMLWHGMUGQL-VOTSOKGWSA-N	O=C(NCC(O)=O)/C=C/C1=CC=CC=C1	cinnamoylglycine	cinnamoylglycine	16534-24-0	618829			709625	Neg
	100002417	305	38276	152194	Xenobiotics		4793	NAMED	JTEYKUFKXGDTEU-UHFFFAOYSA-N	OC(C(O)C(C)(O)C)=O	2,3-dihydroxyisovalerate	2,3-dihydroxyisovalerate	1756-18-9	657		C04039	677	Polar
	100002528	209	46960	148213	Xenobiotics		6109	NAMED	QAOWNCQODCNURD-UHFFFAOYSA-N	OS(O)(=O)=O	sulfate*	sulfate*	14808-79-8	1086		C00059	5152822	Neg
	100003109	209	40479	143013	Xenobiotics		4802	NAMED	ILGMGHZPXRDCCS-UHFFFAOYSA-N	O=C(NC1=C2C=CC=C1)C2CC(O)=O	2-oxindole-3-acetate	2-oxindole-3-acetate	2971-31-5	2338343			3080590	Neg
	100003429	209	40478	143877	Xenobiotics		4913	NAMED	UXOJWGSGKUYMIA-UHFFFAOYSA-N	OC1=CC(OC2)=C(C=C1)CC2C3=CC=C(OS(=O)(O)=O)C=C3	equol sulfate	equol sulfate		23936050				Neg
	100003895	209	41948	151109	Xenobiotics		4912	NAMED	XDPLKWRSVXUQBN-WKXGUSGUSA-N	OC1=CC=C(C2CC3=C(C=C(C=C3)O[C@H]4[C@@H](O)[C@@H](O)[C@H](O)C(C(O)=O)O4)OC2)C=C1	equol glucuronide	equol glucuronide					46781484	Neg
	100004059	400	62278	219251	Xenobiotics		4952	NAMED	GPPYTCRVKHULJH-UHFFFAOYSA-N	C[N+](C)(C(C([O-])=O)CC1=CN=CN1)C	histidine betaine (hercynine)*	histidine betaine (hercynine)*	534-30-5	2340795			3083620	Pos Early
	100004111	209	46146	144253	Xenobiotics		4526	NAMED	NCOMUGOPQPRVSE-UHFFFAOYSA-N	OC1=CC(C)=CC=C1OS(O)(=O)=O	4-methylcatechol sulfate	4-methylcatechol sulfate					54104170	Neg
	100004208	209	46111	143736	Xenobiotics		4522	NAMED	AQTYXAPIHMXAAV-UHFFFAOYSA-N	COC1=C(OS(O)(=O)=O)C=CC=C1	guaiacol sulfate	guaiacol sulfate		21078			22473	Neg
	100004322	209	43266	143737	Xenobiotics		5272	NAMED	VSTZVCJQGSLNLL-UHFFFAOYSA-N	NC1=CC=CC=C1OS(O)(=O)=O	2-aminophenol sulfate	2-aminophenol sulfate		158022			181670	Neg
	100004326	209	48693	207571	Xenobiotics		6130	NAMED	CGFRVKXGZRODPA-UHFFFAOYSA-N	CC(C1=CC=CC(OS(=O)(O)=O)=C1)=O	3-acetylphenol sulfate	3-acetylphenol sulfate		16230535				Neg
	100004555	400	43265	156991	Xenobiotics		6212	NAMED	AWUHAZDZHNWQAG-UHFFFAOYSA-N	O=C(C1=CC=CC=C1)OC(C[N+](C)(C)C)CC([O-])=O	benzoylcarnitine*	benzoylcarnitine*	105450-08-6	28689447				Pos Early
	100004568	209	44552	144009	Xenobiotics		6161	NAMED	FMWPQZPFBAHHMB-UHFFFAOYSA-N	OC(C(CSCCCO)NC(C)=O)=O	S-(3-hydroxypropyl)mercapturic acid (HPMA)	S-(3-hydroxypropyl)mercapturic acid (HPMA)	23127-40-4	2616726			119083	Neg
	100005384	209	45413	143779	Xenobiotics		6112	NAMED	CIQHWLTYGMYQQR-QMMMGPOBSA-N	OS(OC1=CC=C(C[C@H](N)C(O)=O)C=C1)(=O)=O	O-sulfo-tyrosine	O-sulfo-tyrosine		448617			514186	Neg
	100005389	209	47114	149387	Xenobiotics		4922	NAMED	PZPATWACAAOHTJ-HWKANZROSA-N	COC1=C(OS(O)(=O)=O)C=CC(/C=C/C(O)=O)=C1	ferulic acid 4-sulfate	ferulic acid 4-sulfate	86321-29-1	4878542			6305574	Neg
	100005391	209	45415	153117	Xenobiotics		4589	NAMED	IQWLPDPKVFZEOK-UHFFFAOYSA-N	OS(OC1=CC=CC(CCC(O)=O)=C1)(=O)=O	3-(3-hydroxyphenyl)propionate sulfate	3-(3-hydroxyphenyl)propionate sulfate	86321-32-6	162993			187488	Neg
	100005864	209	46144	144231	Xenobiotics		5112	NAMED	HOVAGTYPODGVJG-ZFYZTMLRSA-N	O[C@H]1[C@@H]([C@H]([C@H](O[C@@H]1CO)OC)O)O	methyl glucopyranoside (alpha + beta)	methyl glucopyranoside (alpha + beta)					445238,3036743,2108	Neg
	100006098	209	48448	155087	Xenobiotics		6244	NAMED	BDERIBJTVYFANV-UHFFFAOYSA-N	O=S(OC1=CC=CN=C1)(O)=O	3-hydroxypyridine sulfate	3-hydroxypyridine sulfate	1955-23-3	16232314				Neg
	100006106	209	48696	222424	Xenobiotics		4650	NAMED	PVWYGTJERKKPRW-UHFFFAOYSA-N	O=C1C=COC(C)=C1OS(=O)(O)=O	maltol sulfate	maltol sulfate						Neg
	100006116	209	48429	155073	Xenobiotics		4565	NAMED	IBEAHXYYSZWGED-UHFFFAOYSA-N	O=C(OC)C1=CC=C(OS(=O)(O)=O)C=C1	methyl-4-hydroxybenzoate sulfate	methyl-4-hydroxybenzoate sulfate					10657183	Neg
	100006120	209	48438	165701	Xenobiotics		5149	NAMED	KHSGXBFYCSMNPA-UHFFFAOYSA-N	O=C(O)C(NC(C)=O)CCCCN1C(C=O)=CC=C1CO	N-acetylpyrraline	N-acetylpyrraline				C01227		Neg
	100006363	209	48728	155111	Xenobiotics		5142	NAMED	CQRHJEVIKOKQMO-UHFFFAOYSA-N	OC1=CC2=C(C(C(C3=CC=C(OS(=O)(O)=O)C=C3)=CO2)=O)C=C1	daidzein sulfate (2)	daidzein sulfate (2)					12114465	Neg
	100006374	209	48762	155125	Xenobiotics		6241	NAMED	NGVLEQPKHLWZLN-UHFFFAOYSA-N	OC1=C(O)C(OS(=O)(O)=O)=CC=C1	1,2,3-benzenetriol sulfate (2)	1,2,3-benzenetriol sulfate (2)					92013662,54110629	Neg
	100009232	400	53231	179281	Xenobiotics		6262	NAMED	DZLNHFMRPBPULJ-VKHMYHEASA-N	O=C(O)[C@]1(NCSC1)[H]	thioproline	thioproline	34592-47-4	84120			93176	Pos Early
	100020206	209	62070	218879	Xenobiotics		4893	NAMED	MMIBOZXVZLENRZ-ZFORQUDYSA-N	O=C1c2c(OC=C1c3ccc(O)cc3)cc(O[C@@H]4O[C@@H]([C@H]([C@@H]([C@H]4O)O)O)C(O)=O)cc2	daidzein 7-O-glucuronide	daidzein 7-O-glucuronide		9491321			11316354	Neg
	100020207	209	62061	218865	Xenobiotics		4895	NAMED	DKEIWIJUHWVGRC-UHFFFAOYSA-N	O=C1C(C(O)=C2)=C(C=C2OS(=O)(O)=O)OC=C1C(C=C3)=CC=C3O	genistein sulfate*	genistein sulfate*						Neg
	100020219	400	62863	220648	Xenobiotics		4806	NAMED	OLNJUISKUQQNIM-UHFFFAOYSA-N	O=CC1=CNC2=CC=CC=C12	3-formylindole	3-formylindole	487-89-8	9838		C08493	10256	Pos Early
	100020272	209	62857	220633	Xenobiotics		4901	NAMED	UMCDODPBPQMWQP-UHFFFAOYSA-N	COC1=C(OS(=O)(O)=O)C=CC(CCC(O)=O)=C1	dihydroferulic acid sulfate	dihydroferulic acid sulfate		162994			187489	Neg
	100020372	209	63583	222852	Xenobiotics		5236	NAMED	DWLVFWDCSFTDOD-UHFFFAOYSA-N	OC(C(C1=CNC2=C1C=CC=C2)=O)=O	3-indoleglyoxylic acid	3-indoleglyoxylic acid	1477-49-2	66497			73863	Neg
	100020377	209	64131	233912	Xenobiotics		5246	NAMED	WYUFTYLVLQZQNH-JAJWTYFOSA-N	O[C@H]([C@H]1O)[C@@H]([C@@H](CO)O[C@H]1OCC)O	ethyl beta-glucopyranoside	ethyl beta-glucopyranoside		108559			121667	Neg
	100020407	209	64041	233186	Xenobiotics		4909	NAMED	CGSFDOCYHBJLFW-WMLDXEAASA-N	O=C([C@@]1(CC2=CC(OS(=O)(O)=O)=CC=C2)[H])OC[C@@]1(CC3=CC(O)=CC=C3)[H]	enterolactone sulfate	enterolactone sulfate						Neg
	100020536	209	63072	221702	Xenobiotics		4525	NAMED	KHZCNGJFSKSSIJ-UHFFFAOYSA-N	OC1=CC=C(CC)C=C1OS(=O)(O)=O	4-ethylcatechol sulfate	4-ethylcatechol sulfate						Neg
	100020578	209	63597	222898	Xenobiotics		4527	NAMED	USWXDXYEVISELK-UHFFFAOYSA-N	OS(OC1=CC=C(CC=C)C=C1O)(=O)=O	4-allylcatechol sulfate	4-allylcatechol sulfate						Neg
	100020837	305	63042	221622	Xenobiotics		5983	NAMED	AKEUNCKRJATALU-UHFFFAOYSA-N	OC(C1=C(O)C=CC=C1O)=O	2,6-dihydroxybenzoic acid	2,6-dihydroxybenzoic acid	303-07-1	8974			9338	Polar
	100020853	209	62798	220413	Xenobiotics		4833	NAMED	RRWBOGSYNDIRNR-UHFFFAOYSA-N	OC1=CC=C(C(C)=O)C=C1OS(=O)(O)=O	4-acetylcatechol sulfate (1)	4-acetylcatechol sulfate (1)						Neg
	100020975	209	63227	222084	Xenobiotics		6277	NAMED	GOXQGRHDLROYBT-UHFFFAOYSA-N	CC1=NC=CC=C1OS(=O)(O)=O	3-hydroxy-2-methylpyridine sulfate	3-hydroxy-2-methylpyridine sulfate						Neg
	100021092	209	62887	220738	Xenobiotics		4947	NAMED	WXAIESXRQLSDGI-UHFFFAOYSA-N	COC1=C(O)C=C2C(C(C(C3=CC=C(OS(O)(=O)=O)C=C3)=CO2)=O)=C1	glycitein sulfate (2)	glycitein sulfate (2)						Neg
	100021140	400	63359	222427	Xenobiotics		4770	NAMED	XDZHMFWKQXZAFO-UHFFFAOYSA-N	CC(CCC(OC(CC([O-])=O)C[N+](C)(C)C)=O)=O	levulinoylcarnitine	levulinoylcarnitine						Pos Early
	100021194	400	63155	221896	Xenobiotics		5231	NAMED	XYUPSBLFPTWJLC-UHFFFAOYSA-N	OC(C(C)N([H])CC(O)=O)=O	N-carboxymethylalanine	N-carboxymethylalanine	106327-05-3	2044984			440119	Pos Early
	100021324	209	63589	222869	Xenobiotics		6282	NAMED	KLXACYSQYFWVLM-UHFFFAOYSA-N	ClC1=C(O)C(C(O)=O)=C(O)C(Cl)=C1	3,5-dichloro-2,6-dihydroxybenzoic acid	3,5-dichloro-2,6-dihydroxybenzoic acid		24339141			24721632	Neg
	100021363	209	63853	223434	Xenobiotics		5240	NAMED	LOODYTDRRBLQNH-UHFFFAOYSA-N	OC1=CC=C(C=C1OC)C(NCC(O)=O)=O	vanillic acid glycine	vanillic acid glycine		2340857			3083688	Neg
	100021707	209	63681	223106	Xenobiotics		6283	NAMED	AJSVSHDVMDXRFN-UHFFFAOYSA-N	OC(C1=C(O)C(Cl)=CC(Br)=C1O)=O	3-bromo-5-chloro-2,6-dihydroxybenzoic acid*	3-bromo-5-chloro-2,6-dihydroxybenzoic acid*					134581543	Neg
	100021918	209	64328	237314	Xenobiotics		6200	NAMED	ICKWICRCANNIBI-UHFFFAOYSA-N	CC(C)(c1cc(C(C)(C)C)c(O)cc1)C	2,4-di-tert-butylphenol	2,4-di-tert-butylphenol	96-76-4					Neg

## Sheet: Sample Meta Data
PARENT_SAMPLE_NAME	CLIENT_IDENTIFIER	NEG	POLAR	POS EARLY	POS LATE	BOX_NUMBER	CLIENT_MATRIX	SAMPLE_ID	CLIENT_SAMPLE_NUMBER	Gender	MASS_EXTRACTED	OXYGEN_STATE	SAMPLE_AMOUNT	SAMPLE_AMOUNT_UNITS	SAMPLE_BOX_LOCATION
UCIR-02961	4068148627	241313	241325	241321	241317	3000787767	Kidney	N1	1	Male	24	Normoxic	0.197	g	D7
UCIR-02962	4068151580	241313	241325	241321	241317	3000787767	Kidney	N2	2	Male	24	Normoxic	0.13	g	D8
UCIR-02963	4068151587	241313	241325	241321	241317	3000787767	Kidney	N3	3	Female	24	Normoxic	0.135	g	E1
UCIR-02964	4068151586	241313	241325	241321	241317	3000787767	Kidney	N4	4	Male	24	Normoxic	0.23	g	E2
UCIR-02965	4068151585	241313	241325	241321	241317	3000787767	Kidney	N5	5	Male	24	Normoxic	0.133	g	E3
UCIR-02966	4068151572	241313	241325	241321	241317	3000787767	Kidney	H1	6	Female	24	Hypoxic	0.113	g	E4
UCIR-02967	4068151582	241313	241325	241321	241317	3000787767	Kidney	H2	7	Male	24	Hypoxic	0.157	g	E5
UCIR-02968	4068151517	241313	241325	241321	241317	3000787767	Kidney	H3	8	Female	24	Hypoxic	0.12	g	E6
UCIR-02969	4068151584	241313	241325	241321	241317	3000787767	Kidney	H4	9	Male	24	Hypoxic	0.142	g	E7
UCIR-02970	4068151581	241313	241325	241321	241317	3000787767	Kidney	H5	10	Female	24	Hypoxic	0.155	g	E8
UCIR-02971	4068148635	241313	241325	241321	241317	3000787767	Kidney	N6	11	Male	24	Normoxic	0.128	g	F1
UCIR-02972	4068148640	241313	241325	241321	241317	3000787767	Kidney	N7	12	Female	24	Normoxic	0.12	g	F2
UCIR-02973	4068148641	241313	241325	241321	241317	3000787767	Kidney	N8	13	Female	24	Normoxic	0.108	g	F3
UCIR-02974	4068148642	241313	241325	241321	241317	3000787767	Kidney	H6	14	Male	24	Hypoxic	0.106	g	F4
UCIR-02975	4068148637	241313	241325	241321	241317	3000787767	Kidney	H7	15	Female	24	Hypoxic	0.175	g	F5
UCIR-02976	4068148636	241313	241325	241321	241317	3000787767	Kidney	H8	16	Female	24	Hypoxic	0.117	g	F6
UCIR-02977	4068148628	241313	241325	241321	241317	3000787767	Kidney	H9	17	Male	24	Hypoxic	0.107	g	F7
UCIR-02978	4068148629	241313	241325	241321	241317	3000787767	Kidney	H10	18	Male	24	Hypoxic	0.15	g	F8

## Sheet: Peak Area Data
PARENT_SAMPLE_NAME	35	49	50	55	62	90	93	98	111	112	132	136	141	143	158	171	172	179	180	181	189	192	194	195	197	207	208	209	211	212	213	215	216	219	229	230	231	232	233	234	240	244	249	250	252	254	266	267	270
UCIR-02961	647042	3245870	5393623	263417	805327	2710215	7339572	932948	4993185	15252691	31006131	1152270	55913536	349804	246850	145440462	4673557		2646864462	25908945	26814286	200490	3595073	267045	58992899	245255	9085746	50900338	75237	8924208	89827	195685	475847	20211385	2787654441	583399	344531393	7581319	1982440	781249146	2575604	22311917	6014350	473197	804314543	15477218	59429530	293681320	108271
UCIR-02962	3916902	1035252	5096106	419822	820755	2119826	6515060	2370338	6962818	17893612	90684837	21815558	87362755	177471	434130	189161488	2741584	162178	2073444301	22426378	30529725	151739	2068862	268063	42765219	257417	5679723	37195127		3932829	77675	66759	521858	19120999	3830574051	617758	468575734	9808346	8939445	641799650	3521624	11479161	18330516	777880	397121391	20591441	65891642	349353847	252476
UCIR-02963	844295	1232893	4418208	394009	1061966	2598917	7107687	2291426	8298072	15984012	22172279	13179947	91819775	154000	261952	133326214	5421020	210341	3716225739	25720262	26885083	225782	2551373	439064	55899464	318663	10134606	85570241	60031	4635708	79768	619718	646921	18404344	4712435764	602152	323957716	5187411	742745	449203603	3943626	23870514	5366060	509367	679106885	20428087	63329528	235125181	150531
UCIR-02964	832464	749449	3733483	951187	456892	4625082	6113482	1000249	2823934	11827875	21587881	10537960	43910293	273620	122636	127237649	4210544		2652607804	16644188	22461740	104076	2222334	458925	32454590	395246	11511473	89614810	66451	7679840	49574		300842	26468736	3810022479	642584	338098775	4283941	5573458	872620156	4718487	12473063	7227762	535175	507253584	18654597	65204258	240808971	251063
UCIR-02965	1098504	2684502	3911547	354066	712556	4894410	6971324	1669071	5817110	8907554	32011285	2245784	48724053	651374	202551	109701863	5186299	119318	2151671669	19314427	20977797	173849	4508753	269511	44568291	160814	12935537	69175314	70750	11392117	32594	918373	152484	22965219	2119251932	1157435	284916605	4423124	2078742	525684911	3483047	16634204	5897030	426841	475839862	11633839	65040239	224170387	250055
UCIR-02966	946760	1078180	4318171		830906	1563067	7469609	2282260	5495667	20201118	23290762	2908388	81336100	233501	238092	135431417	4245779	157541	2323372053	22946512	34587501	151684	2250312	417576	40756602	398763	8719119	87028028	69100	5832660	53602	278884	216277	18879781	3440130992	818096	409350222	6866227	4049177	807293861	7247115	13096887	21079317	648278	657386495	21162501	59404580	363102745	155253
UCIR-02967	630322	2611173	3910224	518602	1026577	1433613	7378940	426986	7986303	14919519	20237535	6658508	63222315	317365	248716	132239380	4761325	296011	2630979027	21942912	24354402	190900	3687549	462006	56966861	307285	8739499	81137292		6192057	94728	463408	318693	18558574	2879455184	542169	357328887	6660228	2649798	543305603	7615341	20859616	6501835	530419	886032109	18162230	71652117	281136631	227621
UCIR-02968	754694	1278611	3062644	1350802	869780	1996831	6192074	1401304	5590492	14014307	17985644	6037499	99417526	232057	142821	131206968	3733194	163859	2199966470	16971203	26768548	227246	1928249	404251	34243956	347537	8556287	104001216	60419	5258461	42877		341201	22348673	3042291621	453269	359271559	5118079	6216957	462674689	6593806	11802203	15244056	383486	563731882	19805238	65903805	317344330	139865
UCIR-02969	737783	1187474	3407835	537845	438902	1421380	6115336	660579	6787333	13521472	22658220	5588890	70827238	421617	168722	131481419	3237288		2120712960	17087456	24220883	134955	1702327	604300	35728276	347024	8521586	103929593	45732	4298933	59404		474732	22149226	3607691969	571325	305795862	4964575	9469081	607738743	7191395	14536353	13898358	548086	654663630	20081992	65926867	318430924	230670
UCIR-02970	1436198	1768681	4584207	332983	1140921	2116722	7889693	1194006	5186843	27448556	29114445	5037043	61719640	369955	187299	126945965	5578375	196020	2496422285	19733919	25463044	146075	3902295	326506	54172958	293060	9425581	76954380	32471	9347942	73311	414127	139199	20586339	2668634842	890847	323939069	5285091	2183019	909053697	5173599	20593093	6491653	557545	699525555	18135793	65400480	337753552	185108
UCIR-02971	979202	1436878	4104419	295988	907842	3122385	8723108	846369	7596647	18438206	24961582	3096988	61950525	308858	193034	130659338	5631794	167900	4127769862	34787854	22236902	106554	4307477	469047	51936403	251245	11264594	61472050	74876	6705027	72274	119663	142846	26924048	4037614589	805445	326467546	8810839	1431809	526170026	3347166	21536878	7157662	452970	676728026	17793223	64665445	293574991	165258
UCIR-02972	897112	869151	3620192	755608	582961	2672174	5701194	1822499	7326396	16403595	14369968	7421114	48232412	174593		119007389	5056544		1945851787	17509008	24026785	197174	2369853	325352	32238233	399348	12470883	124546786	64546	6541834		626976	269186	24257077	2927442702	665145	341483698	5130438	10993592	673447730	6541079	17423513	11287453	601067	519363437	19787874	60680375	305456887	265696
UCIR-02973	1658817	1102129	3475890	405817	792569	1749154	7455245	2281217	3814655	11957897	30210496	13084163	55695683	161850	234497	149996020	3803956	160136	2267370829	19309757	28173186	280276	2851042	226008	35598206	306965	13156009	91724432	59226	7062085	48895		215981	22193027	4159436319	1082828	348424725	6821906	5633445	781814822	6313238	15067063	15541179	737259	353039725	21753345	68864259	285500661	338842
UCIR-02974	1181366	1067279	4037531	1613918	320018	6837476	5227845	1684405	5478357	7061266	20299749	1186675	50599282	306646	228859	108883818	11017265		2154024290	21646625	29475756	277621	2567572	327913	29984249	299131	12765233	107701813	119058	7996743	47153	740842	841790	32429747	2051435928	797524	314678140	4287322	8142442	562868213	2451765	17905248	3571906	414293	358683997	15302540	58177826	173509413	510449
UCIR-02975	2095577	2058857	4273474	561817	1463591	1826137	12321686	2059503	6923984	20313649	33516728	190852878	90477742	118545	356365	149813474	2561501	266272	2769247886	25774313	26255292	225541	3132926	213443	50020844	202980	9291755	43767747		6677036	58909	84205	125788	26973830	2782781607	909309	407543590	12238546	396518	491984638	5723349	31874110	7841450	533082	511408443	18890165	72840930	278044931	201583
UCIR-02976	1271209	2527057	4932184	505173	1180437	8781697	5268495	2210047	6716587	13238560	23142169	3306509	47622468	649993	205777	127233388	7479308	250779	3069619930	20899722	29815896	171223	8668341	456033	42761696	347360	9291643	67152305	63027	9344609	96524		591216	30989735	2425524509	660555	400861531	4652885	9672794	622779718	4943866	28646524	9258377	286155	552407381	16058659	64788033	276775472	233016
UCIR-02977	808384	1256387	3628670	1156080	646341	2465073	4649480	3311168	4356631	17851939	16468248	8913245	61017358	562727	284985	101226880	6234958	165404	2585701705	16238354	24616144	358014	3102441	521348	31731282	464382	9843701	118589538	55877	4025428	50214	377848	1043888	19699247	3361833671	751927	374666548	4397977	26993037	553459939	13767309	12427185	16954270	242258	606357439	13641075	60571873	327786147	440371
UCIR-02978	812641	1332346	4159431	489350	638833	2901943	5344758	2935965	5475760	11691622	28304015	2254495	54269317	673571	489576	117406971	4711091	109831	2141286947	20464556	34858225	213904	2437370	826062	34992482	498201	10740119	134363818	55304	4871409	57503	729518	1175194	18994081	2809144700	827483	368202665	4727231	13801077	602766157	5564256	12742027	14141316	544096	665582062	23006988	65511704	306080827	281278
[truncated: 998 more columns]

## Sheet: Batch-normalized Data
PARENT_SAMPLE_NAME	35	49	50	55	62	90	93	98	111	112	132	136	141	143	158	171	172	179	180	181	189	192	194	195	197	207	208	209	211	212	213	215	216	219	229	230	231	232	233	234	240	244	249	250	252	254	266	267	270
UCIR-02961	0.70183	2.56085	1.3249	0.521439	0.990512	1.07039	1.08844	0.532064	0.875414	1.01104	1.33552	0.198216	0.911111	1.13664	1.05268	1.1108	0.986772		1.09833	1.25272	1.0114	1.03326	1.32693	0.649881	1.41269	0.783627	0.943029	0.589813	1.19373	1.35022	1.52484	0.472524	1.44219	0.911608	0.933929	0.823387	0.994382	1.46955	0.353789	1.29078	0.479724	1.31024	0.70344	0.889885	1.37479	0.824467	0.912584	1.00018	0.467001
UCIR-02962	4.24856	0.816768	1.25181	0.831046	1.00949	0.837216	0.966169	1.35181	1.22073	1.1861	3.90606	3.75277	1.42358	0.576669	1.85132	1.44472	0.578856	0.980496	0.860387	1.08434	1.15155	0.782011	0.763613	0.652359	1.02409	0.822487	0.589511	0.431002		0.595033	1.31856	0.161204	1.58164	0.862428	1.28333	0.871879	1.3524	1.90124	1.59535	1.06038	0.655927	0.6741	2.14394	1.46287	0.678788	1.0969	1.01181	1.18978	1.089
UCIR-02963	0.915785	0.972697	1.08529	0.779949	1.30617	1.02643	1.05405	1.30681	1.45483	1.05952	0.955024	2.26725	1.4962	0.500403	1.11708	1.01828	1.14459	1.27168	1.54207	1.2436	1.01408	1.1636	0.941707	1.06851	1.33862	1.01818	1.05189	0.991554	0.952465	0.701377	1.35409	1.49644	1.96068	0.830104	1.57878	0.849854	0.935002	1.00552	0.132551	0.742176	0.734528	1.40177	0.627616	0.957906	1.16078	1.0882	0.972471	0.800758	0.64928
UCIR-02964	0.902952	0.591282	0.917098	1.88289	0.561954	1.82666	0.906615	0.570446	0.495097	0.784024	0.929852	1.81277	0.715518	0.889093	0.522975	0.971776	0.889012		1.10071	0.804761	0.847232	0.536372	0.820259	1.11684	0.777185	1.26287	1.1948	1.03842	1.05433	1.16195	0.841535		0.911789	1.19384	1.27645	0.906918	0.975816	0.830394	0.994647	1.44175	0.878851	0.732466	0.845361	1.00644	0.867034	0.993726	1.00126	0.820115	1.0829
UCIR-02965	1.19152	2.11795	0.960838	0.700881	0.876408	1.93303	1.03383	0.951877	1.01987	0.590448	1.37882	0.386325	0.793959	2.11655	0.863768	0.837846	1.09503	0.721373	0.892848	0.93387	0.791259	0.895958	1.66417	0.655883	1.06727	0.513825	1.34261	0.801576	1.12253	1.72361	0.553294	2.21761	0.462147	1.03582	0.709999	1.63356	0.822322	0.857373	0.370975	0.868538	0.648742	0.976824	0.689718	0.802709	0.813339	0.619732	0.998741	0.76345	1.07855
UCIR-02966	1.02693	0.850636	1.06072		1.02197	0.617326	1.10773	1.30158	0.96351	1.33905	1.0032	0.500308	1.32537	0.758731	1.01533	1.03436	0.896451	0.952462	0.964096	1.10948	1.3046	0.781727	0.830586	1.01621	0.975992	1.27411	0.904976	1.00845	1.09636	0.882475	0.909912	0.673426	0.65549	0.851548	1.15252	1.15463	1.18146	1.33094	0.722622	1.33381	1.34983	0.7691	2.46544	1.21914	1.12365	1.12732	0.912201	1.23661	0.669647
UCIR-02967	0.683694	2.0601	0.960513	1.02658	1.26264	0.566199	1.09428	0.243512	1.40017	0.988958	0.871689	1.14541	1.03021	1.03124	1.06064	1.00998	1.0053	1.78962	1.09174	1.06096	0.918621	0.983833	1.36107	1.12434	1.36418	0.981823	0.907091	0.940187		0.936851	1.60804	1.119	0.965891	0.83706	0.964685	0.765196	1.03132	1.29101	0.472887	0.897651	1.41841	1.22496	0.760456	0.997496	1.51447	0.967497	1.10027	0.957458	0.981789
UCIR-02968	0.818597	1.00877	0.752312	2.67394	1.06979	0.788639	0.91827	0.799169	0.980134	0.928955	0.774693	1.03859	1.62001	0.754039	0.609053	1.00209	0.788224	0.990659	0.912888	0.820573	1.00968	1.17115	0.711713	0.983786	0.820035	1.11043	0.888075	1.20512	0.958621	0.795599	0.727851		1.03411	1.00801	1.01924	0.639726	1.03692	0.992083	1.10949	0.764433	1.22814	0.693071	1.78295	0.721177	0.963571	1.05502	1.012	1.08077	0.603275
UCIR-02969	0.800254	0.936864	0.837105	1.06467	0.539828	0.561368	0.90689	0.376731	1.18997	0.896286	0.975955	0.961415	1.15413	1.36999	0.719506	1.00419	0.683519		0.880001	0.826194	0.913585	0.695512	0.628326	1.47063	0.85558	1.10879	0.884474	1.20429	0.725594	0.650424	1.0084		1.43881	0.999012	1.20866	0.806346	0.882584	0.962328	1.68987	1.00411	1.33945	0.853631	1.62556	1.03072	1.119	1.06976	1.01236	1.08447	0.994941
UCIR-02970	1.55781	1.39541	1.12607	0.659146	1.40328	0.83599	1.17002	0.680946	0.909366	1.81946	1.25404	0.866485	1.00572	1.20212	0.798727	0.969548	1.17781	1.1851	1.0359	0.954153	0.960438	0.75282	1.44033	0.794586	1.29727	0.936372	0.978301	0.891717	0.515192	1.41433	1.24448	1	0.421883	0.92852	0.894055	1.25731	0.934948	1.02446	0.389585	1.50194	0.963619	1.20931	0.759265	1.04851	1.19568	0.966089	1.00427	1.15028	0.79842
UCIR-02971	1.06211	1.13363	1.00822	0.585914	1.1166	1.23317	1.29362	0.482687	1.33186	1.2222	1.07517	0.532751	1.00948	1.00359	0.823183	0.997909	1.18909	1.01509	1.71284	1.68202	0.838751	0.549143	1.58988	1.14147	1.24371	0.802766	1.16918	0.712314	1.188	1.01446	1.22688	0.288952	0.432936	1.21437	1.35269	1.13677	0.942246	1.70788	0.255523	0.86934	0.623433	1.26473	0.837162	0.851847	1.15671	0.947841	0.992985	0.999819	0.712801
UCIR-02972	0.973074	0.685721	0.889269	1.49574	0.717013	1.05536	0.845474	1.03938	1.28448	1.08733	0.618956	1.2766	0.785947	0.567317		0.908917	1.06764		0.807442	0.846576	0.906263	1.01617	0.874708	0.791777	0.772004	1.27598	1.29438	1.4432	1.0241	0.989772		1.51397	0.815846	1.09408	0.980761	0.93876	0.985585	0.994478	1.96193	1.11267	1.21832	1.02318	1.32018	1.13036	0.887733	1.0541	0.931792	1.04028	1.14602
UCIR-02973	1.79928	0.86953	0.853822	0.803323	0.97482	0.69082	1.1056	1.30099	0.668792	0.792643	1.30125	2.25077	0.907561	0.52591	1	1.14559	0.803165	0.968151	0.940858	0.933644	1.06266	1.44445	1.05231	0.550014	0.852465	0.9808	1.36549	1.06287	0.939693	1.06849	0.830009		0.654593	1.00099	1.39351	1.52826	1.00562	1.32235	1.00535	1.29172	1.17588	0.884796	1.8177	1.38648	0.603441	1.1588	1.05746	0.97232	1.46151
UCIR-02974	1.2814	0.842035	0.991785	3.19478	0.393606	2.70043	0.775277	0.960622	0.960475	0.468064	0.874369	0.204135	0.824516	0.996406	0.975957	0.831599	2.32618		0.893824	1.04663	1.11179	1.43076	0.947686	0.79801	0.718028	0.955769	1.32493	1.24801	1.889	1.2099	0.800438	1.78892	2.55129	1.4627	0.687279	1.12559	0.90822	0.83105	1.45311	0.929973	0.456658	1.05146	0.417771	0.779112	0.613088	0.815162	0.893363	0.590915	2.2017
UCIR-02975	2.27302	1.62435	1.04974	1.11213	1.80014	0.721225	1.82728	1.17454	1.21392	1.34651	1.44366	32.831	1.47434	0.385197	1.5197	1.1442	0.540834	1.60983	1.14911	1.24621	0.99032	1.16236	1.15636	0.519435	1.19784	0.648552	0.964411	0.507163		1.01023	1	0.203331	0.381237	1.21662	0.932297	1.28336	1.17625	2.37231	0.0707632	0.812859	1.06601	1.87177	0.917138	1.0025	0.874136	1.00627	1.11853	0.946929	0.869481
UCIR-02976	1.37885	1.99373	1.21155	1	1.45188	3.46829	0.781306	1.2604	1.17756	0.877533	0.9968	0.568794	0.776008	2.11207	0.877525	0.971743	1.57918	1.51616	1.27376	1.01052	1.12462	0.882424	3.19947	1.1098	1.02401	1.10987	0.9644	0.778134	1	1.41383	1.63853		1.79185	1.39775	0.812607	0.932281	1.15696	0.90191	1.72622	1.02896	0.920829	1.68223	1.08286	0.538138	0.944214	0.855441	0.994868	0.942605	1.00506
UCIR-02977	0.876833	0.991233	0.891352	2.28848	0.794967	0.973569	0.689507	1.88837	0.763812	1.18334	0.709335	1.53328	0.994278	1.82851	1.2153	0.773119	1.31645	1	1.07295	0.785139	0.928493	1.84508	1.14511	1.26875	0.759864	1.48377	1.0217	1.37417	0.886557	0.609043	0.852399	0.912396	3.16381	0.888509	1.12629	1.06124	1.08136	0.852499	4.81722	0.914428	2.56426	0.729772	1.98298	0.455586	1.03643	0.726657	0.930126	1.11633	1.89944
UCIR-02978	0.881451	1.05116	1.02173	0.968678	0.785733	1.14611	0.792615	1.67439	0.960019	0.774993	1.21914	0.387824	0.884319	2.18868	2.08777	0.896694	0.994697	0.664017	0.888539	0.98948	1.31481	1.10239	0.899629	2.01031	0.83796	1.59183	1.11474	1.55695	0.877465	0.737039	0.976133	1.76158	3.56177	0.856703	0.941129	1.16788	1.0627	0.916321	2.46296	0.995892	1.03638	0.748261	1.65397	1.02322	1.13766	1.22558	1.00598	1.04241	1.21323
[truncated: 998 more columns]

## Sheet: Batch-norm Imputed Data
PARENT_SAMPLE_NAME	35	49	50	55	62	90	93	98	111	112	132	136	141	143	158	171	172	179	180	181	189	192	194	195	197	207	208	209	211	212	213	215	216	219	229	230	231	232	233	234	240	244	249	250	252	254	266	267	270
UCIR-02961	0.70183	2.56085	1.3249	0.521439	0.990512	1.07039	1.08844	0.532064	0.875414	1.01104	1.33552	0.198216	0.911111	1.13664	1.05268	1.1108	0.986772	0.664017	1.09833	1.25272	1.0114	1.03326	1.32693	0.649881	1.41269	0.783627	0.943029	0.589813	1.19373	1.35022	1.52484	0.472524	1.44219	0.911608	0.933929	0.823387	0.994382	1.46955	0.353789	1.29078	0.479724	1.31024	0.70344	0.889885	1.37479	0.824467	0.912584	1.00018	0.467001
UCIR-02962	4.24856	0.816768	1.25181	0.831046	1.00949	0.837216	0.966169	1.35181	1.22073	1.1861	3.90606	3.75277	1.42358	0.576669	1.85132	1.44472	0.578856	0.980496	0.860387	1.08434	1.15155	0.782011	0.763613	0.652359	1.02409	0.822487	0.589511	0.431002	0.515192	0.595033	1.31856	0.161204	1.58164	0.862428	1.28333	0.871879	1.3524	1.90124	1.59535	1.06038	0.655927	0.6741	2.14394	1.46287	0.678788	1.0969	1.01181	1.18978	1.089
UCIR-02963	0.915785	0.972697	1.08529	0.779949	1.30617	1.02643	1.05405	1.30681	1.45483	1.05952	0.955024	2.26725	1.4962	0.500403	1.11708	1.01828	1.14459	1.27168	1.54207	1.2436	1.01408	1.1636	0.941707	1.06851	1.33862	1.01818	1.05189	0.991554	0.952465	0.701377	1.35409	1.49644	1.96068	0.830104	1.57878	0.849854	0.935002	1.00552	0.132551	0.742176	0.734528	1.40177	0.627616	0.957906	1.16078	1.0882	0.972471	0.800758	0.64928
UCIR-02964	0.902952	0.591282	0.917098	1.88289	0.561954	1.82666	0.906615	0.570446	0.495097	0.784024	0.929852	1.81277	0.715518	0.889093	0.522975	0.971776	0.889012	0.664017	1.10071	0.804761	0.847232	0.536372	0.820259	1.11684	0.777185	1.26287	1.1948	1.03842	1.05433	1.16195	0.841535	0.161204	0.911789	1.19384	1.27645	0.906918	0.975816	0.830394	0.994647	1.44175	0.878851	0.732466	0.845361	1.00644	0.867034	0.993726	1.00126	0.820115	1.0829
UCIR-02965	1.19152	2.11795	0.960838	0.700881	0.876408	1.93303	1.03383	0.951877	1.01987	0.590448	1.37882	0.386325	0.793959	2.11655	0.863768	0.837846	1.09503	0.721373	0.892848	0.93387	0.791259	0.895958	1.66417	0.655883	1.06727	0.513825	1.34261	0.801576	1.12253	1.72361	0.553294	2.21761	0.462147	1.03582	0.709999	1.63356	0.822322	0.857373	0.370975	0.868538	0.648742	0.976824	0.689718	0.802709	0.813339	0.619732	0.998741	0.76345	1.07855
UCIR-02966	1.02693	0.850636	1.06072	0.521439	1.02197	0.617326	1.10773	1.30158	0.96351	1.33905	1.0032	0.500308	1.32537	0.758731	1.01533	1.03436	0.896451	0.952462	0.964096	1.10948	1.3046	0.781727	0.830586	1.01621	0.975992	1.27411	0.904976	1.00845	1.09636	0.882475	0.909912	0.673426	0.65549	0.851548	1.15252	1.15463	1.18146	1.33094	0.722622	1.33381	1.34983	0.7691	2.46544	1.21914	1.12365	1.12732	0.912201	1.23661	0.669647
UCIR-02967	0.683694	2.0601	0.960513	1.02658	1.26264	0.566199	1.09428	0.243512	1.40017	0.988958	0.871689	1.14541	1.03021	1.03124	1.06064	1.00998	1.0053	1.78962	1.09174	1.06096	0.918621	0.983833	1.36107	1.12434	1.36418	0.981823	0.907091	0.940187	0.515192	0.936851	1.60804	1.119	0.965891	0.83706	0.964685	0.765196	1.03132	1.29101	0.472887	0.897651	1.41841	1.22496	0.760456	0.997496	1.51447	0.967497	1.10027	0.957458	0.981789
UCIR-02968	0.818597	1.00877	0.752312	2.67394	1.06979	0.788639	0.91827	0.799169	0.980134	0.928955	0.774693	1.03859	1.62001	0.754039	0.609053	1.00209	0.788224	0.990659	0.912888	0.820573	1.00968	1.17115	0.711713	0.983786	0.820035	1.11043	0.888075	1.20512	0.958621	0.795599	0.727851	0.161204	1.03411	1.00801	1.01924	0.639726	1.03692	0.992083	1.10949	0.764433	1.22814	0.693071	1.78295	0.721177	0.963571	1.05502	1.012	1.08077	0.603275
UCIR-02969	0.800254	0.936864	0.837105	1.06467	0.539828	0.561368	0.90689	0.376731	1.18997	0.896286	0.975955	0.961415	1.15413	1.36999	0.719506	1.00419	0.683519	0.664017	0.880001	0.826194	0.913585	0.695512	0.628326	1.47063	0.85558	1.10879	0.884474	1.20429	0.725594	0.650424	1.0084	0.161204	1.43881	0.999012	1.20866	0.806346	0.882584	0.962328	1.68987	1.00411	1.33945	0.853631	1.62556	1.03072	1.119	1.06976	1.01236	1.08447	0.994941
UCIR-02970	1.55781	1.39541	1.12607	0.659146	1.40328	0.83599	1.17002	0.680946	0.909366	1.81946	1.25404	0.866485	1.00572	1.20212	0.798727	0.969548	1.17781	1.1851	1.0359	0.954153	0.960438	0.75282	1.44033	0.794586	1.29727	0.936372	0.978301	0.891717	0.515192	1.41433	1.24448	1	0.421883	0.92852	0.894055	1.25731	0.934948	1.02446	0.389585	1.50194	0.963619	1.20931	0.759265	1.04851	1.19568	0.966089	1.00427	1.15028	0.79842
UCIR-02971	1.06211	1.13363	1.00822	0.585914	1.1166	1.23317	1.29362	0.482687	1.33186	1.2222	1.07517	0.532751	1.00948	1.00359	0.823183	0.997909	1.18909	1.01509	1.71284	1.68202	0.838751	0.549143	1.58988	1.14147	1.24371	0.802766	1.16918	0.712314	1.188	1.01446	1.22688	0.288952	0.432936	1.21437	1.35269	1.13677	0.942246	1.70788	0.255523	0.86934	0.623433	1.26473	0.837162	0.851847	1.15671	0.947841	0.992985	0.999819	0.712801
UCIR-02972	0.973074	0.685721	0.889269	1.49574	0.717013	1.05536	0.845474	1.03938	1.28448	1.08733	0.618956	1.2766	0.785947	0.567317	0.522975	0.908917	1.06764	0.664017	0.807442	0.846576	0.906263	1.01617	0.874708	0.791777	0.772004	1.27598	1.29438	1.4432	1.0241	0.989772	0.553294	1.51397	0.815846	1.09408	0.980761	0.93876	0.985585	0.994478	1.96193	1.11267	1.21832	1.02318	1.32018	1.13036	0.887733	1.0541	0.931792	1.04028	1.14602
UCIR-02973	1.79928	0.86953	0.853822	0.803323	0.97482	0.69082	1.1056	1.30099	0.668792	0.792643	1.30125	2.25077	0.907561	0.52591	1	1.14559	0.803165	0.968151	0.940858	0.933644	1.06266	1.44445	1.05231	0.550014	0.852465	0.9808	1.36549	1.06287	0.939693	1.06849	0.830009	0.161204	0.654593	1.00099	1.39351	1.52826	1.00562	1.32235	1.00535	1.29172	1.17588	0.884796	1.8177	1.38648	0.603441	1.1588	1.05746	0.97232	1.46151
UCIR-02974	1.2814	0.842035	0.991785	3.19478	0.393606	2.70043	0.775277	0.960622	0.960475	0.468064	0.874369	0.204135	0.824516	0.996406	0.975957	0.831599	2.32618	0.664017	0.893824	1.04663	1.11179	1.43076	0.947686	0.79801	0.718028	0.955769	1.32493	1.24801	1.889	1.2099	0.800438	1.78892	2.55129	1.4627	0.687279	1.12559	0.90822	0.83105	1.45311	0.929973	0.456658	1.05146	0.417771	0.779112	0.613088	0.815162	0.893363	0.590915	2.2017
UCIR-02975	2.27302	1.62435	1.04974	1.11213	1.80014	0.721225	1.82728	1.17454	1.21392	1.34651	1.44366	32.831	1.47434	0.385197	1.5197	1.1442	0.540834	1.60983	1.14911	1.24621	0.99032	1.16236	1.15636	0.519435	1.19784	0.648552	0.964411	0.507163	0.515192	1.01023	1	0.203331	0.381237	1.21662	0.932297	1.28336	1.17625	2.37231	0.0707632	0.812859	1.06601	1.87177	0.917138	1.0025	0.874136	1.00627	1.11853	0.946929	0.869481
UCIR-02976	1.37885	1.99373	1.21155	1	1.45188	3.46829	0.781306	1.2604	1.17756	0.877533	0.9968	0.568794	0.776008	2.11207	0.877525	0.971743	1.57918	1.51616	1.27376	1.01052	1.12462	0.882424	3.19947	1.1098	1.02401	1.10987	0.9644	0.778134	1	1.41383	1.63853	0.161204	1.79185	1.39775	0.812607	0.932281	1.15696	0.90191	1.72622	1.02896	0.920829	1.68223	1.08286	0.538138	0.944214	0.855441	0.994868	0.942605	1.00506
UCIR-02977	0.876833	0.991233	0.891352	2.28848	0.794967	0.973569	0.689507	1.88837	0.763812	1.18334	0.709335	1.53328	0.994278	1.82851	1.2153	0.773119	1.31645	1	1.07295	0.785139	0.928493	1.84508	1.14511	1.26875	0.759864	1.48377	1.0217	1.37417	0.886557	0.609043	0.852399	0.912396	3.16381	0.888509	1.12629	1.06124	1.08136	0.852499	4.81722	0.914428	2.56426	0.729772	1.98298	0.455586	1.03643	0.726657	0.930126	1.11633	1.89944
UCIR-02978	0.881451	1.05116	1.02173	0.968678	0.785733	1.14611	0.792615	1.67439	0.960019	0.774993	1.21914	0.387824	0.884319	2.18868	2.08777	0.896694	0.994697	0.664017	0.888539	0.98948	1.31481	1.10239	0.899629	2.01031	0.83796	1.59183	1.11474	1.55695	0.877465	0.737039	0.976133	1.76158	3.56177	0.856703	0.941129	1.16788	1.0627	0.916321	2.46296	0.995892	1.03638	0.748261	1.65397	1.02322	1.13766	1.22558	1.00598	1.04241	1.21323
[truncated: 998 more columns]

## Sheet: Log Transformed Data
PARENT_SAMPLE_NAME	35	49	50	55	62	90	93	98	111	112	132	136	141	143	158	171	172	179	180	181	189	192	194	195	197	207	208	209	211	212	213	215	216	219	229	230	231	232	233	234	240	244	249	250	252	254	266	267	270
UCIR-02961	-0.354065	0.940338	0.281335	-0.651163	-0.00953313	0.0680204	0.0847471	-0.630992	-0.133059	0.0109818	0.289323	-1.6184	-0.0930902	0.128079	0.0513381	0.10508	-0.0133164	-0.409448	0.0937916	0.225318	0.0113404	0.0327155	0.282871	-0.430966	0.345499	-0.243822	-0.0586582	-0.52795	0.17708	0.300269	0.421892	-0.749666	0.366164	-0.0925448	-0.0683547	-0.19433	-0.00563428	0.384959	-1.03905	0.255248	-0.734544	0.270211	-0.351773	-0.116663	0.318302	-0.193018	-0.091475	0.000181044	-0.761423
UCIR-02962	1.44658	-0.202401	0.224594	-0.18507	0.00944311	-0.177674	-0.034417	0.301446	0.199451	0.17067	1.36253	1.32249	0.353172	-0.550487	0.615901	0.367914	-0.546701	-0.0196965	-0.150373	0.0809674	0.141106	-0.245887	-0.269694	-0.427161	0.0238066	-0.195423	-0.528463	-0.841642	-0.663216	-0.519139	0.27654	-1.82508	0.458463	-0.148004	0.249459	-0.137104	0.301878	0.642506	0.467091	0.0586305	-0.421706	-0.394376	0.762646	0.380398	-0.387446	0.0924888	0.0117454	0.173771	0.0852558
UCIR-02963	-0.0879738	-0.0276822	0.0818517	-0.248527	0.267096	0.0260873	0.0526435	0.267588	0.37489	0.0578149	-0.0460189	0.818566	0.402931	-0.692342	0.110718	0.018112	0.135047	0.240339	0.433124	0.218009	0.0139772	0.151521	-0.0600612	0.0662625	0.291636	0.018014	0.0505909	-0.008482	-0.0487021	-0.354709	0.303129	0.403092	0.673292	-0.186204	0.45665	-0.162691	-0.0672065	0.0055066	-2.02079	-0.298169	-0.308528	0.337735	-0.465827	-0.0430056	0.14909	0.0845241	-0.0279146	-0.222196	-0.431891
UCIR-02964	-0.102086	-0.525463	-0.086541	0.63281	-0.576334	0.602487	-0.0980369	-0.561337	-0.703002	-0.243315	-0.0727297	0.594854	-0.334748	-0.117554	-0.648222	-0.0286303	-0.117645	-0.409448	0.0959592	-0.217209	-0.165781	-0.622927	-0.198135	0.110504	-0.252077	0.233388	0.177979	0.037701	0.0529016	0.150101	-0.172527	-1.82508	-0.0923468	0.177173	0.24408	-0.0977033	-0.0244814	-0.185855	-0.00536706	0.365855	-0.12914	-0.311338	-0.167992	0.0064194	-0.142677	-0.00629409	0.00125852	-0.19831	0.0796435
UCIR-02965	0.175229	0.75045	-0.0399496	-0.355418	-0.131923	0.659086	0.0332718	-0.0493192	0.0196708	-0.526874	0.321227	-0.951076	-0.230724	0.74979	-0.146451	-0.176921	0.0907835	-0.326599	-0.113339	-0.0684181	-0.23413	-0.109862	0.509328	-0.421774	0.0651041	-0.665872	0.294613	-0.221176	0.115589	0.544423	-0.591866	0.796431	-0.771872	0.03519	-0.342492	0.490761	-0.195623	-0.153882	-0.99162	-0.140944	-0.432721	-0.0234484	-0.371472	-0.219763	-0.206607	-0.478469	-0.00126011	-0.269908	0.0756205
UCIR-02966	0.0265698	-0.161771	0.0589494	-0.651163	0.0217351	-0.482358	0.102309	0.26358	-0.0371728	0.291964	0.00319505	-0.692531	0.281693	-0.276108	0.0152144	0.0337785	-0.109312	-0.0487052	-0.0365645	0.103895	0.265898	-0.246249	-0.185624	0.0160838	-0.0243007	0.242247	-0.0998468	0.00841066	0.0919915	-0.125025	-0.0944075	-0.395377	-0.422372	-0.160699	0.141954	0.143779	0.166752	0.285887	-0.324869	0.288042	0.299975	-0.262535	0.902371	0.198145	0.116584	0.119844	-0.0918949	0.212372	-0.401004
UCIR-02967	-0.380245	0.722754	-0.0402879	0.0262358	0.233204	-0.56881	0.0900966	-1.41259	0.336595	-0.0111038	-0.137323	0.135765	0.0297607	0.0307583	0.0588689	0.00992685	0.00528918	0.582006	0.087772	0.0591737	-0.0848818	-0.0162991	0.308269	0.117195	0.310551	-0.0183445	-0.0975122	-0.0616769	-0.663216	-0.0652308	0.475016	0.112435	-0.0347038	-0.177859	-0.0359541	-0.267623	0.0308371	0.255426	-0.748899	-0.107974	0.349537	0.202906	-0.273837	-0.00250713	0.415065	-0.0330425	0.0955565	-0.0434734	-0.0183785
UCIR-02968	-0.200163	0.00872866	-0.284604	0.983553	0.0674588	-0.237446	-0.0852633	-0.224183	-0.0200655	-0.0736954	-0.255288	0.0378596	0.482432	-0.282311	-0.495851	0.00208907	-0.237973	-0.00938466	-0.091142	-0.197753	0.00963317	0.157984	-0.340081	-0.0163468	-0.198408	0.104751	-0.118699	0.186583	-0.0422596	-0.22866	-0.317658	-1.82508	0.0335397	0.00797611	0.0190558	-0.446715	0.036259	-0.00794895	0.103898	-0.268621	0.205503	-0.366623	0.578268	-0.326871	-0.0371094	0.0535598	0.0119299	0.0776732	-0.505383
UCIR-02969	-0.222826	-0.0652173	-0.177805	0.0626695	-0.616505	-0.577379	-0.0977337	-0.976225	0.173925	-0.109495	-0.024339	-0.0393495	0.143347	0.314803	-0.32919	0.00417863	-0.380501	-0.409448	-0.127832	-0.190926	-0.0903792	-0.363107	-0.464697	0.385688	-0.155976	0.103274	-0.122763	0.185894	-0.320765	-0.430131	0.00836768	-1.82508	0.363818	-0.000988282	0.189513	-0.215243	-0.124902	-0.0384004	0.524649	0.00409945	0.292257	-0.158257	0.48585	0.0302578	0.112433	0.0674368	0.0122798	0.0810914	-0.0050723
UCIR-02970	0.443279	0.333188	0.118735	-0.41681	0.33881	-0.179139	0.157024	-0.384272	-0.0950076	0.598539	0.226373	-0.143311	0.00570554	0.184087	-0.224737	-0.0309254	0.163661	0.169826	0.0352745	-0.0469315	-0.0403663	-0.283929	0.364872	-0.229934	0.260263	-0.0657428	-0.0219377	-0.114607	-0.663216	0.346658	0.218717	0	-0.863027	-0.0741631	-0.111988	0.228972	-0.0672641	0.0241617	-0.942674	0.406759	-0.0370596	0.190046	-0.275404	0.0473688	0.178714	-0.0344992	0.00426335	0.140002	-0.225121
UCIR-02971	0.0602621	0.125427	0.00818167	-0.534582	0.110289	0.20959	0.257442	-0.728386	0.286574	0.200651	0.0724762	-0.6297	0.00943942	0.00358736	-0.194576	-0.00209345	0.173191	0.0149776	0.538153	0.519998	-0.175841	-0.599397	0.463659	0.13232	0.218101	-0.219692	0.156299	-0.339237	0.17227	0.0143594	0.204471	-1.24149	-0.837165	0.194229	0.302099	0.128194	-0.059489	0.535255	-1.36444	-0.140021	-0.472514	0.234857	-0.177738	-0.160348	0.145581	-0.053569	-0.00703927	-0.000181077	-0.338553
UCIR-02972	-0.0272951	-0.377284	-0.117355	0.402622	-0.332661	0.0538848	-0.167858	0.0386222	0.250351	0.0837264	-0.479721	0.244199	-0.240865	-0.566837	-0.648222	-0.0955013	0.0654464	-0.409448	-0.213884	-0.166555	-0.0984252	0.0160377	-0.133865	-0.233475	-0.258765	0.243713	0.258032	0.366862	0.0238149	-0.0102806	-0.591866	0.414736	-0.203529	0.0899176	-0.019426	-0.0631958	-0.0145196	-0.00553709	0.67393	0.106765	0.197474	0.0229112	0.277771	0.122532	-0.119084	0.0526826	-0.0706459	0.0394945	0.136292
UCIR-02973	0.587384	-0.139802	-0.158032	-0.218999	-0.025502	-0.369875	0.100384	0.263123	-0.402283	-0.232382	0.263328	0.811272	-0.096994	-0.642624	0	0.135922	-0.219195	-0.0323675	-0.0609631	-0.06866	0.0607762	0.367726	0.0509917	-0.597812	-0.159623	-0.0193864	0.311514	0.0609692	-0.0622026	0.0662422	-0.186319	-1.82508	-0.423742	0.000987306	0.331824	0.424131	0.00560271	0.279411	0.00533841	0.255972	0.162021	-0.122398	0.597572	0.326765	-0.505108	0.147381	0.0558711	-0.0280698	0.379474
UCIR-02974	0.247951	-0.171933	-0.00824916	1.16152	-0.932404	0.993411	-0.254534	-0.040174	-0.0403276	-0.75915	-0.134253	-1.58897	-0.192959	-0.00360028	-0.0243367	-0.184405	0.844227	-0.409448	-0.112246	0.0455791	0.105974	0.358208	-0.0537322	-0.225634	-0.331246	-0.0452385	0.28136	0.221547	0.636048	0.190536	-0.222596	0.581615	0.936599	0.380285	-0.375015	0.118311	-0.0962692	-0.185066	0.373707	-0.0726001	-0.78382	0.0501844	-0.872822	-0.249601	-0.489246	-0.204368	-0.112762	-0.526082	0.78923
UCIR-02975	0.821108	0.485105	0.0485446	0.106275	0.587867	-0.326805	0.602827	0.160878	0.193859	0.297519	0.367183	3.49137	0.388207	-0.954002	0.418513	0.134704	-0.614643	0.476127	0.138992	0.220108	-0.00972687	0.150453	0.145275	-0.655013	0.180521	-0.433013	-0.0362376	-0.678922	-0.663216	0.010176	0	-1.59292	-0.964334	0.196076	-0.0701042	0.249484	0.162328	0.863862	-2.64842	-0.207198	0.063926	0.626885	-0.0864974	0.00250086	-0.13452	0.00625472	0.112012	-0.0545315	-0.139859
UCIR-02976	0.321248	0.69001	0.191899	0	0.372858	1.24366	-0.246789	0.231427	0.163447	-0.13064	-0.0032053	-0.564237	-0.253592	0.747667	-0.13065	-0.0286638	0.456903	0.416181	0.24197	0.0104654	0.117447	-0.125082	1.16298	0.104182	0.0237242	0.104242	-0.0362496	-0.250856	0	0.346301	0.493798	-1.82508	0.583249	0.334865	-0.207507	-0.0701205	0.145797	-0.103241	0.545934	0.0285472	-0.0824806	0.520123	0.0796076	-0.619641	-0.0574024	-0.156138	-0.00514534	-0.0591076	0.0050467
UCIR-02977	-0.131439	-0.00880553	-0.115016	0.827889	-0.229454	-0.0267861	-0.371778	0.635715	-0.269434	0.168338	-0.343428	0.427408	-0.00573828	0.6035	0.194994	-0.257323	0.274935	0	0.0704128	-0.241895	-0.074192	0.612523	0.135496	0.238035	-0.274616	0.394587	0.0214667	0.317849	-0.12041	-0.495867	-0.1597	-0.0916807	1.15178	-0.11821	0.118931	0.0594384	0.0782169	-0.159583	1.5722	-0.0894563	0.941669	-0.315023	0.684599	-0.786171	0.0357815	-0.319301	-0.0724356	0.110047	0.641557
UCIR-02978	-0.126186	0.0498956	0.0214958	-0.031823	-0.241138	0.136373	-0.232417	0.51545	-0.0408017	-0.254902	0.198142	-0.947204	-0.122938	0.783299	0.736097	-0.109041	-0.0053173	-0.409448	-0.118177	-0.0105761	0.273695	0.0974785	-0.105773	0.698287	-0.176785	0.464883	0.108621	0.442732	-0.130718	-0.305115	-0.0241568	0.566211	1.27026	-0.154663	-0.0606752	0.155188	0.060814	-0.0873885	0.901364	-0.00411632	0.0357351	-0.290004	0.50318	0.0229513	0.128974	0.203411	0.00596256	0.041535	0.193283
[truncated: 998 more columns]

## Sheet: Duplicated
	100000467	209	27672	123315	Amino Acid		Tryptophan Metabolism	327	NAMED	BXFFHSIDQOFMLE-UHFFFAOYSA-N	O=S(OC2=CNC1=CC=CC=C12)(O)=O	3-indoxyl sulfate	3-indoxyl sulfate	2642-37-7	9840		HMDB0000682		10258	Neg
	100001315	209	36103	143727	Xenobiotics		Benzoate Metabolism	4573	NAMED	WGNAKZGUSRVWRH-UHFFFAOYSA-N	O=S(OC1=CC=C(C)C=C1)(O)=O	p-cresol sulfate	p-cresol sulfate	3233-57-7	3806480		HMDB0011635		4615423	Neg
	100001563	402	35626	158743	Lipid		Lysophospholipid	2613	NAMED	IGZPHNNYPPAPLA-OAQYLSRUSA-N	OC[C@](OC(CCCCCCCCCCCCC)=O)([H])COP(OCC[N+](C)(C)C)([O-])=O	2-myristoyl-GPC (14:0)*	2-myristoyl-GPC (14:0)*		21403166		HMDB0010379		460604	Pos Late
	100001786	209	36618	146823	Lipid		Lysophospholipid	2735	NAMED	VPFGUPHJCAHVJV-JFCSUPIBSA-N	CCCCCC\C=C/CCCCCCCC(OC[C@]([H])(COP(O[C@](C(O)(C(O)(C(O)([C@](O)1[H])[H])[H])[H])([C@]1(O)[H])[H])(O)=O)O)=O	1-palmitoleoyl-GPI (16:1)*	1-palmitoleoyl-GPI (16:1)*				HMDB0061695			Neg
	100001806	209	36845	143732	Xenobiotics		Benzoate Metabolism	4580	NAMED	CYGSXDXRHXMAOV-UHFFFAOYSA-N	O=S(OC1=CC=CC=C1C)(O)=O	o-cresol sulfate	o-cresol sulfate		9790277		HMDB0011635		11615528	Neg
	100002990	402	46799	165354	Lipid		Diacylglycerol	2945	NAMED	GREDRAMJRDQWEJ-LTEAFHAISA-N	CCCCCCCC/C=C\CCCCCCCC(OCC(COC(CCCCCCC/C=C\C/C=C\CCCCC)=O)O)=O	oleoyl-linoleoyl-glycerol (18:1/18:2) [2]	oleoyl-linoleoyl-glycerol (18:1/18:2) [2]	104346-53-4	29788004		HMDB0007219		71433693	Pos Late
	100003869	209	43588	145259	Lipid		Secondary Bile Acid Metabolism	3548	NAMED	HMXPOCDLAFAFNT-BHYUGXBJSA-N	C[C@@H]([C@H]1CC[C@H]2[C@@H]3C[C@@H]([C@@H]4C[C@@H](CC[C@@]4([C@H]3CC[C@]12C)C)O)O)CCC(NCCS(=O)(O)=O)=O	taurohyodeoxycholic acid	taurohyodeoxycholic acid	38411-85-7	106373		HMDB0000874		12443252	Neg
	100008977	402	52447	165110	Lipid		Phosphatidylethanolamine (PE)	2455	NAMED	ANRKEHNWXKCXDB-BHFWLYLHSA-N	O=C(CCCCCCCCCCCCCCCCC)OC[C@]([H])(COP(OCCN)(O)=O)OC(CCC/C=C\C/C=C\C/C=C\C/C=C\CCCCC)=O	1-stearoyl-2-arachidonoyl-GPE (18:0/20:4)	1-stearoyl-2-arachidonoyl-GPE (18:0/20:4)		4451158		HMDB0009003	C05210	5289133	Pos Late
	100009055	402	52634	165387	Lipid		Diacylglycerol	2925	NAMED	ZKYDYRLDJZZKEU-BCTRXSSUSA-N	CCCCCCCCCCCCCCCC(OCC(O)COC(CCCCCCC/C=C\C/C=C\CCCCC)=O)=O	palmitoyl-linoleoyl-glycerol (16:0/18:2) [2]*	palmitoyl-linoleoyl-glycerol (16:0/18:2) [2]*				HMDB0007103		131801744	Pos Late
	100010923	402	54956	208041	Lipid		Diacylglycerol	2960	NAMED	KRECEGQUDDMNAQ-MYBRWWDOSA-N	OC[C@](COC(CCCCCCC/C=C\C/C=C\CCCCC)=O)([H])OC(CCC/C=C\C/C=C\C/C=C\C/C=C\CCCCC)=O	linoleoyl-arachidonoyl-glycerol (18:2/20:4) [2]*	linoleoyl-arachidonoyl-glycerol (18:2/20:4) [2]*				HMDB0007257		9543796	Pos Late
	100010925	402	54958	208043	Lipid		Diacylglycerol	2932	NAMED	YJEMDFYSDGNQNM-KUKVZOPTSA-N	CCCCCCCCCCCCCCCC(OCC(CO)OC(CCC/C=C/C/C=C/C/C=C/C/C=C/CCCCC)=O)=O	palmitoyl-arachidonoyl-glycerol (16:0/20:4) [2]*	palmitoyl-arachidonoyl-glycerol (16:0/20:4) [2]*				HMDB0007112		9543736	Pos Late
	100010929	402	54950	208035	Lipid		Diacylglycerol	2964	NAMED	GPMAAGRGFWBOSO-KLJRXRINSA-N	CCCCC/C=C/C/C=C/CCCCCCCC(OCC(CO)OC(CC/C=C/C/C=C/C/C=C/C/C=C/C/C=C/C/C=C/CC)=O)=O	linoleoyl-docosahexaenoyl-glycerol (18:2/22:6) [2]*	linoleoyl-docosahexaenoyl-glycerol (18:2/22:6) [2]*				HMDB0007266		9543899	Pos Late
	100010937	402	54961	208046	Lipid		Diacylglycerol	2958	NAMED	LWXLWRXRJKMNLM-XBUMEPTLSA-N	CCCCCCCC/C=C/CCCCCCCC(OCC(OC(CCC/C=C/C/C=C/C/C=C/C/C=C/CCCCC)=O)CO)=O	oleoyl-arachidonoyl-glycerol (18:1/20:4) [2]*	oleoyl-arachidonoyl-glycerol (18:1/20:4) [2]*				HMDB0007228		9543786	Pos Late
	100010942	402	54969	208054	Lipid		Diacylglycerol	2950	NAMED	MQGBAQLIFKSMEM-WVZYQCMWSA-N	CCCCC/C=C/C/C=C/CCCCCCCC(OCC(OC(CCCCCCC/C=C/C/C=C/CCCCC)=O)CO)=O	linoleoyl-linoleoyl-glycerol (18:2/18:2) [2]*	linoleoyl-linoleoyl-glycerol (18:2/18:2) [2]*				HMDB0007248		9543729	Pos Late
	100010950	402	57449	211103	Lipid		Diacylglycerol	2956	NAMED	NSXLMTYRMFVYNT-IOLLQWDPSA-N	CCCCCCCCCCCCCCCCCC(OCC(CO)OC(CCC/C=C/C/C=C/C/C=C/C/C=C/CCCCC)=O)=O	stearoyl-arachidonoyl-glycerol (18:0/20:4) [2]*	stearoyl-arachidonoyl-glycerol (18:0/20:4) [2]*				HMDB0007170		6438587	Pos Late
	100015619	402	57374	210901	Lipid		Diacylglycerol	2935	NAMED	BXVYQJJBMVVALQ-UNMZRDIWSA-N	CCCCCCCCCCCCCCCC(OCC(OC(CC/C=C/C/C=C/C/C=C/C/C=C/C/C=C/C/C=C/CC)=O)CO)=O	palmitoyl-docosahexaenoyl-glycerol (16:0/22:6) [2]*	palmitoyl-docosahexaenoyl-glycerol (16:0/22:6) [2]*				HMDB0007121		9543827	Pos Late
	100015788	402	57474	211137	Lipid		Sphingomyelins	3128	NAMED	YMTVMVYOUDDTQJ-UOMMIRHQSA-N	[H][C@](NC(CCCCCCC/C=C\CCCCCCCC)=O)(COP(OCC[N+](C)(C)C)([O-])=O)[C@@](O)([H])/C=C/CCCCCCCC/C=C\CCC	sphingomyelin (d18:2/18:1)*	sphingomyelin (d18:2/18:1)*				HMDB0001348		52931155	Pos Late
	100019779	402	61511	217733	Lipid		Fatty Acid Metabolism (Acyl Choline)	1966	NAMED	DBGGPZQBCCOCTO-QNEBEIHSSA-N	O=C(OC[CH-][N+](C)(C)C)CCCCCCC/C=C\C/C=C\C/C=C\CC	linolenoylcholine*	linolenoylcholine*				HMDB0013213			Pos Late
Fatty Acids and Derivatives	Monohydroxy Fatty Acid	Alpha-dimorphecolic acid	HMDB0004670	100002196	100002196	-0.100433	0.404293	0.35783	-0.288678	0.0606006	-0.213327	-0.0799509	0.15186	-0.196994	-0.0645113	0.1345	-0.409083	0.316396	-0.322386	0.512757	0.133676	0.274349	-0.253102
Fatty Acids and Derivatives	Monohydroxy Fatty Acid	3R-hydroxy-hexanoic acid	HMDB0010718	100006367	100006367	-0.52126	0.882964	-0.108594	0.0325335	-0.675122	1.72113	-0.140737	0.527779	0.772611	-0.837691	-0.0397518	-0.220678	1.84306	-0.785748	0.0424517	-0.0336276	1.07464	2.11253
Fatty Acids and Derivatives	Dicarboxylate Fatty Acid	2-Methylglutaric acid	HMDB0000422	100010834	100010834	-0.278267	0.27007	-0.321009	0.221323	0.380427	-0.358935	-0.333705	-0.319902	-0.578209	-0.158879	0.298691	0.0688517	-0.377594	0.331864	-0.0476517	0.616441	0.344408	0.0454839
Acyl Glycerol	Diacylglycerol	DG(16:0/18:3(6Z,9Z,12Z)/0:0)	HMDB0007104	100010939	100010939	0.258972	-0.717965	-0.195554	-0.0693721	0.217634	-0.386678	0.242363	-0.717965	-0.355315	0.464745	0.596469	-0.189433	-0.20193	-0.129822	0.358648	0.348029	0.0648702	-0.717965
Ceramides	Ceramides	Cer(d16:1/16:0)	HMDB0240681	100015735	100015735	0.319138	-0.0376244	0.0822807	-0.248581	0.31155	-0.0726276	0.223556	-0.142417	-0.139612	0.148362	0.171237	-0.520809	-0.290709	0.03626	0.539818	0.175973	-0.365983	-0.189456

## Sheet: unnnamed
	999910445	400	47680	157553					UNNAMED			X-10445	X-10445
	999910457	400	47581	157489					UNNAMED			X-10457	X-10457
	999911381	209	46347	145026					UNNAMED			X-11381	X-11381
	999911612	209	47431	148921					UNNAMED			X-11612	X-11612
	999911615	209	32932	219822					UNNAMED			X-11615	X-11615
	999911787	400	33132	156002					UNNAMED			X-11787	X-11787
	999911795	400	33140	156004					UNNAMED			X-11795	X-11795
	999911979	209	47508	149008					UNNAMED			X-11979	X-11979
	999912015	209	47390	148867					UNNAMED			X-12015	X-12015
	999912027	209	47510	149010					UNNAMED			X-12027	X-12027
	999912100	400	47687	157560					UNNAMED			X-12100	X-12100
	999912101	400	47642	157543					UNNAMED			X-12101	X-12101
	999912104	209	52597	165325					UNNAMED			X-12104	X-12104
	999912127	400	47702	157574					UNNAMED			X-12127	X-12127
	999912216	209	46613	146375					UNNAMED			X-12216	X-12216
	999912267	209	47916	150066					UNNAMED			X-12267	X-12267
	999912306	209	47917	150069					UNNAMED			X-12306	X-12306
	999912410	209	47921	150074					UNNAMED			X-12410	X-12410
	999912411	209	46616	146378					UNNAMED			X-12411	X-12411
	999912462	400	46620	157261					UNNAMED			X-12462	X-12462
	999912680	400	47437	157418					UNNAMED			X-12680	X-12680
	999912707	209	47929	150086					UNNAMED			X-12707	X-12707
	999912798	400	46624	157263					UNNAMED			X-12798	X-12798
	999912834	209	47950	150136					UNNAMED			X-12834	X-12834
	999913553	209	47959	150152					UNNAMED			X-13553	X-13553
	999913695	209	47962	150157					UNNAMED			X-13695	X-13695
	999913698	209	49783	161655					UNNAMED			X-13698	X-13698
	999914056	400	46632	157266					UNNAMED			X-14056	X-14056
	999915136	400	47619	157524					UNNAMED			X-15136	X-15136
	999915220	209	46658	146599					UNNAMED			X-15220	X-15220
	999915461	400	46283	157144					UNNAMED			X-15461	X-15461
	999915503	209	46977	148230					UNNAMED			X-15503	X-15503
	999915520	209	47523	149024					UNNAMED			X-15520	X-15520
	999916397	400	47802	157623					UNNAMED			X-16397	X-16397
	999916580	400	47804	157625					UNNAMED			X-16580	X-16580
	999916649	209	47992	150196					UNNAMED			X-16649	X-16649
	999917010	209	47993	150197					UNNAMED			X-17010	X-17010
	999917146	209	46691	146642					UNNAMED			X-17146	X-17146
	999917325	209	46672	146618					UNNAMED			X-17325	X-17325
	999917335	402	47820	160187					UNNAMED			X-17335	X-17335
	999917348	209	46989	148242					UNNAMED			X-17348	X-17348
	999917351	209	48001	150205					UNNAMED			X-17351	X-17351
	999917438	209	46705	146667					UNNAMED			X-17438	X-17438
	999917686	209	48026	150232					UNNAMED			X-17686	X-17686
	999918913	209	46695	146647					UNNAMED			X-18913	X-18913
	999920512	209	54689	180903					UNNAMED			X-20512	X-20512
	999921310	209	46354	145053					UNNAMED			X-21310	X-21310
	999921351	209	46396	145479					UNNAMED			X-21351	X-21351
	999921353	209	46398	145481					UNNAMED			X-21353	X-21353
	999921788	209	46964	148217					UNNAMED			X-21788	X-21788
	999921796	209	46972	148225					UNNAMED			X-21796	X-21796
	999921821	209	46998	148251					UNNAMED			X-21821	X-21821
	999922162	400	47417	157401					UNNAMED			X-22162	X-22162
	999922767	209	48072	150286					UNNAMED			X-22767	X-22767
	999922770	209	48075	150289					UNNAMED			X-22770	X-22770
	999922771	209	48076	150290					UNNAMED			X-22771	X-22771
	999922772	209	48077	150291					UNNAMED			X-22772	X-22772
	999922918	209	52659	165414					UNNAMED			X-22918	X-22918
	999923171	400	48851	157837					UNNAMED			X-23171	X-23171
	999923201	209	48897	160492					UNNAMED			X-23201	X-23201
	999923511	209	49387	161047					UNNAMED			X-23511	X-23511
	999923536	209	49412	161073					UNNAMED			X-23536	X-23536
	999923587	400	49463	161125					UNNAMED			X-23587	X-23587
	999923593	400	49469	161131					UNNAMED			X-23593	X-23593
	999923639	400	49515	161179					UNNAMED			X-23639	X-23639
	999923665	400	49542	161233					UNNAMED			X-23665	X-23665
	999923680	402	49557	161248					UNNAMED			X-23680	X-23680
	999923782	402	49681	161533					UNNAMED			X-23782	X-23782
	999923890	209	49792	161664					UNNAMED			X-23890	X-23890
	999924027	402	52056	164000					UNNAMED			X-24027	X-24027
	999924243	400	52286	164314					UNNAMED			X-24243	X-24243
	999924430	209	52660	165415					UNNAMED			X-24430	X-24430
	999924642	209	53070	166457					UNNAMED			X-24642	X-24642
	999924651	209	53079	166466					UNNAMED			X-24651	X-24651
	999924665	209	53093	166480					UNNAMED			X-24665	X-24665
	999924807	400	54835	207721					UNNAMED			X-24807	X-24807
	999925109	400	61682	217977					UNNAMED			X-25109	X-25109
	999925247	209	62464	219705					UNNAMED			X-25247	X-25247
	999925516	209	62960	220849					UNNAMED			X-25516	X-25516
	999925639	209	63315	222326					UNNAMED			X-25639	X-25639
	999925645	209	63321	222332					UNNAMED			X-25645	X-25645
	999925649	209	63325	222336					UNNAMED			X-25649	X-25649
	999925936	400	63840	223405					UNNAMED			X-25936	X-25936
	999925984	209	63974	224206					UNNAMED			X-25984	X-25984
	999926035	400	64248	235746					UNNAMED			X-26035	X-26035
	999926106	402	64395	237486					UNNAMED			X-26106	X-26106
	999926107	402	64396	237487					UNNAMED			X-26107	X-26107
	999926108	402	64397	237488					UNNAMED			X-26108	X-26108
	999926127	209	64650	239306					UNNAMED			X-26127	X-26127
	999926240	400	65003	240596					UNNAMED			X-26240	X-26240
	999926263	400	65027	240629					UNNAMED			X-26263	X-26263

## Sheet: Pie Chart
	Distribution of 'SUPER_PATHWAY'
		SUPER_PATHWAY	Count of SUPER_PATHWAY
		Lipid and Derivatives	472
		Amino Acid and Derivatives	189
		Uncharacterized Molecules	91
		Xenobiotics	68
		Nucleotides and Derivatives	62
		Carbohydrate and Derivatives	61
		Cofactors and Vitamins	45
		Peptide and Derivatives	41
		Grand Total	1029
