# Supplementary material for: Untargeted metabolomics analysis on kidney tissues from mice reveals potential hypoxia biomarkers
Source: Sci Rep. 2023 Oct 16;13:17516. doi: 10.1038/s41598-023-44629-y (PMC10579359; doi:10.1038/s41598-023-44629-y)
Supplement: Supplementary file 2 — Supplementary Information 2. [file 41598_2023_44629_MOESM2_ESM.xlsx]

## Sheet: Lipids
SUPER_PATHWAY	SUB_PATHWAY	CHEMICAL_NAME	HMDB	CHEM_ID	PARENT_SAMPLE_NAME	UCIR-02961	UCIR-02962	UCIR-02963	UCIR-02964	UCIR-02965	UCIR-02966	UCIR-02967	UCIR-02968	UCIR-02969	UCIR-02970	UCIR-02971	UCIR-02972	UCIR-02973	UCIR-02974	UCIR-02975	UCIR-02976	UCIR-02977	UCIR-02978
Acyl Amine	N-acyl amines	N-oleoyltaurine		100003119
Acyl Amine	N-acyl amines	N-palmitoyltaurine		100003239
Acyl Amine	N-acyl amines	N-stearoyltaurine		100003240
Acyl Amine	N-acyl amines	N-linoleoyltaurine*		100005814
Acyl Amine	N-acyl amines	N-linolenoyltaurine*		100005815
Acyl Amine	N-acyl amines	N-arachidonoyltaurine		100005817
Acyl Amine	N-acyl amines	N-myristoyltaurine*		100005829
Acyl Amine	N-acyl amines	N-palmitoleoyltaurine*		100005831
Acyl Amine	N-acyl amines	hexanoyltaurine		100021223
Acyl Carnitine	Acyl Carnitine	trans-2-Dodecenoylcarnitine	HMDB0013326	100016069	100016069	-0.0554322	-0.0477466	-0.389571	-0.340118	0.0757907	0.106607	-0.368792	0.101729	0.0968875	-0.253383	0.330505	-0.459577	0.656763	0.321938	0.457472	-0.271964	-0.128299	0.0455704
Acyl Carnitine	Acyl Carnitine	(R)-3-hydroxybutyrylcarnitine	HMDB0062735	100003926	100003926	-1.30756	0.0964098	-0.683183	-0.28866	-1.25348	0.473368	-1.1678	0.419361	0.0776059	-0.698195	-0.674465	0.0476133	-0.0499941	0.1254	0.190735	-1.10782	0.366476	0.246743
Acyl Carnitine	Acyl Carnitine	L-Acetylcarnitine	HMDB0000201	100000802	100000802	-0.444225	0.153762	-0.220218	0.06146	-0.484238	0.132036	-0.169309	0.20803	0.205827	-0.163251	-0.299836	0.0383885	0.323221	-0.0399212	-0.341973	-0.523934	0.189805	0.0550754
Acyl Carnitine	Acyl Carnitine	L-Palmitoylcarnitine	HMDB0000222	100000776	100000776	0.0130534	0.175823	0.118296	-0.376453	0.00896793	-0.0608106	-0.00904908	0.0953611	0.0296118	-0.0199062	0.195223	-0.12838	0.461296	-0.0177638	0.443647	-0.0237837	-0.0828663	-0.17522
Acyl Carnitine	Acyl Carnitine	2-Methylbutyroylcarnitine	HMDB0000378	100001509	100001509	0.000243429	-0.103673	-0.477364	-0.830561	0.0520583	0.244463	0.33447	-0.351698	0.0176061	0.23053	0.33627	-0.560652	-0.04168	-0.321127	0.222697	-0.000243488	-0.497889	0.0801173
Acyl Carnitine	Acyl Carnitine	Decanoylcarnitine	HMDB0000651	100001251	100001251	-0.0114388	-0.134759	-0.215206	-0.181696	-0.0039863	0.00859454	-0.421921	0.251358	0.433167	-0.139102	0.485281	-0.284409	0.156325	-0.137247	0.00397047	0.208918	0.0304952	0.0278705
Acyl Carnitine	Acyl Carnitine	Isobutyryl-L-carnitine	HMDB0000736	100001055	100001055	0.574446	-0.489304	0.33548	-0.286604	0.0755191	-0.0606768	0.381113	0.0572048	-0.648632	0.330101	0.406762	-0.234053	-0.210146	-0.266902	0.244889	0.371145	-0.243624	-0.123275
Acyl Carnitine	Acyl Carnitine	L-Hexanoylcarnitine	HMDB0000756	100000781	100000781	-0.296402	-0.195007	0.091671	-0.215272	-0.0461954	0.041736	-0.392764	0.273989	0.416026	-0.241725	-0.0362175	0.0534334	0.404001	0.179321	-0.0683659	-0.0540557	0.0349515	0.235891
Acyl Carnitine	Acyl Carnitine	L-Octanoylcarnitine	HMDB0000791	100001247	100001247	-0.473122	-0.46148	-0.169834	-0.00738806	-0.32193	0.00733387	-0.234377	0.17586	0.731353	-0.101801	0.241901	0.121224	0.00960958	0.164134	-0.293983	0.144803	-0.0706059	0.3119
Acyl Carnitine	Acyl Carnitine	Propionylcarnitine	HMDB0000824	100001162	100001162	-0.534397	0.00112343	-0.154457	-0.211099	-0.804189	0.326183	-0.00112469	0.326868	0.314125	-0.113875	-0.0894594	0.165298	0.216591	0.205921	-0.0905691	-0.334441	0.392562	0.324551
Acyl Carnitine	Acyl Carnitine	Stearoylcarnitine	HMDB0000848	100001391	100001391	-0.214142	0.00365686	0.0648936	-0.200888	-0.405357	0.303885	-0.0851507	0.295763	0.296757	-0.0484168	-0.129504	-0.0761255	0.44426	0.12962	-0.00197876	-0.217233	0.0485269	0.00197486
Acyl Carnitine	Acyl Carnitine	Butyrylcarnitine	HMDB0002013	100001054	100001054	-0.45479	-0.56123	0.0368275	-0.0382358	-0.489472	0.056662	-0.0693917	0.239536	0.223694	-0.133582	-0.10813	0.23674	0.252962	0.127448	-0.435046	-0.504131	0.192107	0.14607
Acyl Carnitine	Acyl Carnitine	Malonylcarnitine	HMDB0002095	100001526	100001526	-0.041224	0.134839	-0.206688	-0.206195	-0.363582	0.141196	-0.335835	0.422126	0.215758	-0.334256	-0.33928	0.479471	0.383155	0.0395916	-0.237731	-0.327935	0.361662	0.370501
Acyl Carnitine	Acyl Carnitine	Dodecanoylcarnitine	HMDB0002250	100001392	100001392	-0.136056	-0.00833661	-0.263193	-0.313901	0.0132419	0.00826768	-0.19971	0.334317	0.215355	-0.237725	0.287171	-0.243746	0.506763	0.307306	0.511164	-0.1968	-0.0632548	0.0139524
Acyl Carnitine	Acyl Carnitine	Tiglylcarnitine	HMDB0002366	100001597	100001597	-0.0490774	0.652604	-0.487923	-0.173939	0.241501	0.161124	-0.259966	-0.00381023	-0.297021	0.0212937	0.439416	-0.0667683	0.163093	-0.204024	0.910932	0.00379577	-0.00430556	0.0267173
Acyl Carnitine	Acyl Carnitine	Oleoylcarnitine	HMDB0005065	100001501	100001501	-0.243588	0.211548	-0.178612	-0.253381	-0.0933792	-0.040203	-0.14431	0.225916	0.00237505	-0.0147617	0.0836274	-0.140303	0.569026	0.0696936	0.295794	0.0152649	0.00994606	-0.0023807
Acyl Carnitine	Acyl Carnitine	Tetradecanoylcarnitine	HMDB0005066	100001270	100001270	-0.0385701	-0.0839704	0.0227448	-0.271591	0.0605068	0.0260132	-0.0744102	0.33785	0.215287	-0.106312	0.279121	-0.151146	0.429158	0.427626	0.53092	-0.0232742	-0.0743038	-0.0531725
Acyl Carnitine	Acyl Carnitine	Heptadecanoyl carnitine	HMDB0006210	100004054	100004054	-0.365664	0.0488939	-0.0653968	-0.00653326	-0.527529	0.153354	0.00649085	0.301215	0.414641	-0.206309	-0.211989	-0.0552213	0.572135	0.0215787	-0.0909103	-0.149066	0.169563	0.113243
Acyl Carnitine	Acyl Carnitine	Hexacosanoyl carnitine	HMDB0006347	100015835	100015835	-0.00780505	0.10962	0.340557	-0.637198	-0.478469	0.0512517	0.0077446	-0.637198	-0.637198	0.252167	-0.0338989	0.121098	-0.113043	-0.356643	0.484611	0.233187	-0.316337	-0.37174
Acyl Carnitine	Acyl Carnitine	Arachidonyl carnitine	HMDB0006455	100015837	100015837	-0.247293	0.254917	-0.211901	-0.0536852	-0.293536	0.248795	-0.155863	0.184417	0.141554	0.0575269	-0.188983	0.0173165	0.578528	-0.105903	0.26188	-0.196393	0.131569	-0.0176217
Acyl Carnitine	Acyl Carnitine	Arachidyl carnitine	HMDB0006460	100015833	100015833	-0.288641	0.0314993	0.342859	-0.336008	-0.543666	0.07874	0.0106213	0.286242	0.154205	-0.0789839	-0.0896606	-0.300633	0.268995	0.143842	0.0748046	-0.0558778	-0.13828	-0.0107353
Acyl Carnitine	Acyl Carnitine	Linoleyl carnitine	HMDB0006469	100003151	100003151	-0.34726	0.126436	-0.47613	-0.245726	0.00514658	-0.00344154	-0.272258	0.031832	-0.128335	0.00342974	0.198535	-0.134105	0.582867	0.0978753	0.49224	0.130235	-0.0266978	-0.179329
Acyl Carnitine	Acyl Carnitine	Nervonyl carnitine	HMDB0006509	100015846	100015846	0.308418	-0.00231138	0.569406	-0.518964	-0.170572	-0.319639	0.222157	-0.148846	-0.397065	0.310992	0.344043	-0.521416	-0.133013	0.00230605	0.503068	0.90004	-0.180115	0.159674
Acyl Carnitine	Acyl Carnitine	Hydroxybutyrylcarnitine	HMDB0013127	100009271	100009271	-0.611083	-0.00591146	-0.522537	-0.0898576	-0.799525	0.130097	-0.364337	0.338882	0.166297	-0.460433	0.00587672	-0.109698	0.334077	0.293378	0.0917392	-0.545599	0.187909	0.230501
Acyl Carnitine	Acyl Carnitine	Glutarylcarnitine	HMDB0013130	100001593	100001593	0.136825	0.0189927	0.707581	-0.438568	-0.397472	-0.0957017	-0.127183	-0.0193604	-0.220454	0.0457775	-0.253362	0.114805	0.212635	0.593804	0.6828	0.673249	-0.180126	-0.0355266
Acyl Carnitine	Acyl Carnitine	Methylmalonylcarnitine	HMDB0013133	100001596	100001596	-0.0269292	0.0753051	0.393656	-0.439738	-0.567786	0.0531628	-0.0692246	-0.171421	0.109317	0.00178011	-0.101677	-0.00178329	0.256338	0.222742	-0.348418	-0.351364	0.19794	0.0517429
Acyl Carnitine	Acyl Carnitine	9-Decenoylcarnitine	HMDB0013205	100002259	100002259	-0.520267	0.0982687	-0.456133	-0.336104	-0.122934	0.275421	-0.520267	0.400364	0.223987	-0.46903	-0.520267	-0.122364	0.940578	0.243005	-0.108988	-0.398131	0.571332	0.375346
Acyl Carnitine	Acyl Carnitine	9-Hexadecenoylcarnitine	HMDB0013207	100009406	100009406	0.0441094	0.0316951	-0.0937424	-0.291062	0.217634	-0.187814	-0.106707	0.189889	-0.0327327	-0.141019	0.574464	-0.328874	0.505303	0.0870518	0.599204	0.0568826	-0.185975	-0.0870455
Acyl Carnitine	Acyl Carnitine	Nonanoylcarnitine	HMDB0013288	100006620	100006620	-0.0481641	0.574889	0.0462348	-0.462368	-0.477725	0.559441	-0.284756	0.0459505	0.563239	0.0603562	0.494849	0.454069	-0.589672	-0.241097	-0.644069	-0.137713	0.438468	-0.546891
Acyl Carnitine	Acyl Carnitine	3-Hydroxyhexadecanoylcarnitine	HMDB0013336	100019800	100019800	-0.581844	0.990507	-0.414097	-0.477411	0.119648	0.0156266	-0.49687	0.252968	0.120484	-0.468305	0.359763	-0.417699	1.27202	0.119819	0.899981	-0.182785	-0.246958	-0.0158746
Acyl Carnitine	Acyl Carnitine	3-Hydroxyisovalerylcarnitine	HMDB0061189	100001594	100001594	-0.212312	0.163495	-0.0503012	0.0111479	-0.134119	0.223366	-0.222274	0.00328321	0.0285342	0.00293142	-0.159157	0.110434	-0.00294004	0.0139475	-0.0565321	-0.0992118	0.298448	-0.0977674
Acyl Carnitine	Acyl Carnitine	3-hydroxydecanoyl carnitine	HMDB0061636	100021141	100021141	-0.429543	0.720195	-0.488201	-0.194948	-0.172207	0.19305	-0.523353	0.711107	0.518531	-0.31723	0.0713833	-0.141921	1.13889	0.180779	0.718154	-0.334493	-0.0768733	0.248475
Acyl Carnitine	Acyl Carnitine	Succinylcarnitine	HMDB0061717	100001948	100001948	-0.184029	-0.188207	-0.205569	-0.0147455	-0.410541	0.00552745	0.0189547	0.127397	0.386057	-0.0734553	-0.0818958	0.518929	-0.0538231	0.00822882	0.0205175	-0.00555817	0.439611	0.0974536
Acyl Carnitine	Acyl Carnitine	Docosanoylcarnitine	HMDB0062468	100015832	100015832	-0.365668	-0.0570228	0.339694	-0.227885	-0.543947	0.00117157	-0.221222	0.114426	-0.0492029	-0.118798	-0.133388	-0.00117295	0.0851375	0.188263	0.224553	0.294612	0.256956	0.0978374
Acyl Carnitine	Acyl Carnitine	Pentadecanoylcarnitine	HMDB0062517	100015842	100015842	-0.178331	-0.102318	-0.131405	-0.210117	-0.243266	0.012858	0.104852	0.146639	0.0687223	0.021182	0.0746655	-0.322109	0.336269	-0.133746	0.338502	-0.0130255	0.0714487	-0.0271055
Acyl Carnitine	Acyl Carnitine	Myristoleoylcarnitine	HMDB0240588	100006051	100006051	0.0215089	-0.372194	-0.302862	-0.0598809	0.0403867	-0.167344	-0.205631	0.160939	0.257036	0.0242152	0.177149	-0.148965	0.323849	0.434147	0.276873	-0.11461	-0.167881	-0.0219817
Acyl Carnitine	Acyl Carnitine	Lignoceroylcarnitine	HMDB0240665	100015834	100015834	-0.132801	0.123117	0.452425	-0.421037	-0.393827	0.0230476	-0.410291	-0.297521	-0.251428	-0.0486895	-0.0235914	0.0810957	0.160809	0.082329	0.310332	0.495712	-0.0934283	0.116536
Acyl Carnitine	Acyl Carnitine	pimeloylcarnitine/3-methyladipoylcarnitine (C7-DC)		100009407	100009407	0.938347	0.0227028	1.67434	-0.744834	0.951901	-0.902666	-0.0232302	-0.654888	-0.872377	0.744298	0.934544	-0.394338	-0.101263	0.927701	0.830837	2.36077	-0.615349	-0.810851
Acyl Carnitine	Acyl Carnitine	3-hydroxyoleoylcarnitine		100019801	100019801	-0.960301	1.04846	-0.644128	-0.368266	-0.0259059	-0.0508953	-0.591139	0.334738	0.0172305	-0.472363	0.307436	-0.427951	1.57892	0.125528	0.86875	0.0690879	-0.0175326	0.197251
Acyl Carnitine	Acyl Carnitine	3-hydroxyhexanoylcarnitine (1)		100020825	100020825	-0.127323	0.113858	-0.542301	-0.162344	-0.681371	0.309053	-0.154581	0.211337	-0.163231	-0.628354	0.112927	-0.191737	0.395647	0.282528	0.542528	-0.171947	0.258285	0.402817
Acyl Carnitine	Acyl Carnitine	3-hydroxyhexanoylcarnitine (2)		100020826	100020826	-0.219591	0.275133	-0.424535	-0.255271	-0.424535	0.931885	-0.4206	0.142428	-0.216033	-0.424535	-0.26067	-0.326351	0.720691	0.320831	0.248417	-0.166137	0.692303	0.575253
Acyl Carnitine	Acyl Carnitine	3-hydroxyoctanoylcarnitine (1)		100021990	100021990	-0.182888	0.255928	-0.160991	-0.33419	-0.600015	-0.0439193	-0.184959	0.228367	0.0778689	-0.356555	0.0579479	-0.432526	0.0354964	0.274183	0.29524	-0.600015	0	0.0987332
Acyl Carnitine	Acyl Carnitine	3-hydroxyoctanoylcarnitine (2)		100021991	100021991	-0.592106	0.103235	-0.082268	-0.329424	-0.592106	-0.00174884	-0.325938	0.184968	0.188268	-0.31963	0.0387365	-0.241818	0.00174579	0.221907	-0.0351284	-0.592106	0.239594	0.168203
Acyl Carnitine	Acyl Carnitine	eicosenoylcarnitine (C20:1)*		100015838	100015838	0.010743	-0.307707	0.328271	-0.602006	-0.660902	0.00674182	0.408037	0.196921	0.358459	0.167175	0.110751	-0.684055	-0.0397714	0.173181	-0.187277	-0.00678758	-0.217266	-0.0372908
Acyl Carnitine	Acyl Carnitine	erucoylcarnitine (C22:1)*		100015841	100015841	0.039099	-0.0445498	0.509007	-0.481268	-0.609906	-0.0611777	0.482115	0.137707	0.237421	0.333949	0.134501	-0.710001	-0.0441852	-0.0406901	0.0929876	0.266816	-0.378444	-0.197679
Acyl Carnitine	Acyl Carnitine	3-decenoylcarnitine		100021136	100021136	-0.632182	0.673114	-0.692612	-0.338837	0.134114	-0.765655	-0.765655	0.257942	0.037469	-0.765655	-0.243691	-0.765655	1.20963	-0.0389277	0.440538	-0.765655	-0.765655	-0.765655
Acyl Carnitine	Acyl Carnitine	linolenoylcarnitine (C18:3)*		100015831	100015831	0.00127845	-0.0657675	-0.375982	-0.527473	0.464852	0.0387837	-0.0955218	-0.0602351	-0.358668	0.409698	0.760765	-0.12117	0.467419	0.405191	0.897364	0.416643	-0.00128008	-0.31273
Acyl Carnitine	Acyl Carnitine	dihomo-linoleoylcarnitine (C20:2)*		100015839	100015839	-0.0251047	-0.129963	0.154262	-0.543276	-0.498634	0.132289	0.435479	0.294673	0.446069	0.361425	-0.0466181	-0.368117	0.0244898	0.330863	-0.140192	-0.0414261	0.0794454	-0.0634514
Acyl Carnitine	Acyl Carnitine	dihomo-linolenoylcarnitine (C20:3n3 or 6)*		100015840	100015840	0.267066	-0.104598	-0.0784707	-0.289009	0.447809	-0.14671	0.220347	0.0355564	-0.0981457	0.442943	0.370373	-0.274389	0.286975	-0.144382	0.443224	0.176894	-0.0368674	-0.413002
Acyl Carnitine	Acyl Carnitine	docosahexaenoylcarnitine (C22:6)*		100015845	100015845	-0.159955	0.664256	-0.230102	-0.178454	0.0238437	0.0455948	-0.140521	-0.161833	-0.111177	0.146806	0.116835	0.0788495	0.553728	-0.0244261	0.660396	0.188268	-0.130643	-0.154557
Acyl Carnitine	Acyl Carnitine	tetracosadienoylcarnitine (C24:2)*		100015847	100015847	0.195381	-0.000340165	0.816087	-0.901802	-0.631479	-0.079273	0.646702	0.000340049	0.161054	0.63922	0.178343	-0.544433	-0.0305325	-0.289412	0.291981	0.427381	-0.399693	-0.160461
Acyl Carnitine	Acyl Carnitine	docosadienoylcarnitine (C22:2)*		100015848	100015848	0.0596035	-0.00875499	0.419616	-0.729614	-0.85519	0.103281	0.557695	0.118888	0.371408	0.467819	0.0196936	-0.822348	0.008679	-0.179744	-0.237789	-0.133544	-0.375516	-0.199306
Acyl Carnitine	Acyl Carnitine	docosatrienoylcarnitine (C22:3)*		100015849	100015849	-0.0192186	-0.0365352	0.291207	-0.569432	-0.819351	0.22152	0.513342	0.453052	0.592535	0.433219	0.0188562	-0.376636	0.438803	-0.194258	-0.30699	-0.220421	0.0402821	-0.116516
Acyl Carnitine	Acyl Carnitine	adrenoylcarnitine (C22:4)*		100015850	100015850	-0.495084	0.160208	0.14551	-0.319399	-0.981598	0.388671	-0.104269	0.526813	0.643502	0.0890203	-0.460441	0.0734522	0.830062	-0.230619	-0.175823	-0.821387	0.0472379	-0.0495804
Acyl Carnitine	Acyl Carnitine	docosapentaenoylcarnitine (C22:5n3)*		100015851	100015851	0.00950329	0.403631	-0.0536901	-0.0995038	0.00980449	-0.232355	-0.3048	0.00678517	0.161888	-0.00683152	0.193239	-0.306539	0.138557	-0.133883	0.531865	-0.0646538	0.14361	-0.316793
Acyl Carnitine	Carnitine Synthesis	deoxycarnitine	HMDB0001161	100001662
Acyl Choline	Acyl Choline	9-Hexadecenoylcholine	HMDB0013208	100009334	100009334	0.118036	0.453208	0.698167	-0.109278	0.176429	-0.0245405	0.231433	0.191909	0.369852	-0.251559	0.0239526	-0.413926	-0.233243	-0.082218	-0.26444	0.418527	-0.582679	-0.241677
Acyl Choline	Acyl Choline	Alpha-Linoleoylcholine	HMDB0013213	100015760	100015760	-0.0869172	0.290754	0.708083	-0.112153	0.19197	0.00997745	0.373745	0.107377	0.349135	-0.0603285	-0.010078	-0.170472	-0.214336	0.0796532	-0.400539	0.536873	-0.283573	-0.187308
Acyl Choline	Acyl Choline	Arachidonoylcholine	HMDB0240583	100009332	100009332	-0.0419043	0.448492	0.506974	0.329314	-0.178693	0.242733	-0.23109	0.210514	0.285249	-0.0529057	-0.296737	0.0402187	0.374137	-0.487621	-0.326657	0.216126	-0.418951	-0.170018
Acyl Choline	Acyl Choline	Palmitoylcholine	HMDB0240592	100009233	100009233	0.350372	1.01817	1.14219	-0.398853	0.162747	-0.0381661	0.371355	0.101475	0.385262	-0.114035	-0.0912221	-0.323049	0.0367629	-0.224446	-0.182234	0.206689	-0.621155	-0.234549
Acyl Choline	Acyl Choline	Oleoylcholine	HMDB0240596	100009331	100009331	-0.161217	0.498767	0.569826	-0.025816	0.0958956	0.194288	0.181077	0.276456	0.405894	-0.160874	-0.121575	-0.370726	0.0251662	-0.0572167	-0.428913	0.478226	-0.202003	-0.0438273
Acyl Choline	Acyl Choline	Dihomo-gamma-linolenoylcholine	HMDB0240646	100009335	100009335	0.042333	-0.306266	0.747812	-0.167095	0.270904	-0.18429	0.14189	-0.118243	0.254598	0.00966316	-0.00975745	-0.666813	-0.125395	-0.666813	-0.666813	0.427329	-0.666813	-0.666813
Acyl Choline	Acyl Choline	Stearoylcholine	HMDB0240648	100015759	100015759	0.0895932	0.814164	0.724101	-0.0866474	-0.321759	0.226762	0.00619009	0.337551	0.497172	-0.134162	-0.547433	-0.169223	0.337547	-0.639128	-0.0689623	0.305242	-0.51833	-0.00622865
Acyl Choline	Acyl Choline	myristoylcholine*		100019770	100019770	0.112927	0.644102	0.700416	-0.0942356	-0.0288228	0.177491	0.0207344	0.338358	0.269849	-0.439964	-0.255951	-0.264718	-0.00478285	-0.0609897	0.00476008	0.310025	-0.508843	-0.265441
Acyl Glycerol	Diacylglycerol	DG(16:0/18:2(9Z,12Z)/0:0)	HMDB0007103	100009052	100009052	0.378509	-0.363483	-0.363483	0.143245	-0.27164	0	0.168111	0.106255	-0.112005	0.71249	0.92581	-0.20721	-0.180063	-0.104091	0.0573972	0.70305	-0.185742	-0.217836
Acyl Glycerol	Diacylglycerol	DG(16:0/18:3(9Z,12Z,15Z)/0:0)	HMDB0007105	100010939	100010939	0.258972	-0.717965	-0.195554	-0.0693721	0.217634	-0.386678	0.242363	-0.717965	-0.355315	0.464745	0.596469	-0.189433	-0.20193	-0.129822	0.358648	0.348029	0.0648702	-0.717965
Acyl Glycerol	Diacylglycerol	DG(16:0/20:4(5Z,8Z,11Z,14Z)/0:0)	HMDB0007112	100010924	100010924	-0.0441105	0.148427	-0.170738	0.211391	-0.404505	0.0793648	-0.0801745	0.254694	0.133926	0.0091976	0.278475	-0.00928298	0.115454	-0.389311	-0.153657	0.406949	-0.187928	-0.296756
Acyl Glycerol	Diacylglycerol	DG(16:0/22:6(4Z,7Z,10Z,13Z,16Z,19Z)/0:0)	HMDB0007121	100015618	100015618	0.100228	-0.00137269	-0.270248	0.250323	-0.0784419	0.20095	0.170051	-0.162754	-0.183821	0.531803	0.340058	-0.192382	-0.260163	0.0013708	0.0212348	0.284116	-0.313016	-0.229597
Acyl Glycerol	Diacylglycerol	DG(18:0/20:4(5Z,8Z,11Z,14Z)/0:0)	HMDB0007170	100010949	100010949	-0.459504	-0.25853	-1.01156	0.250855	-0.514022	0.461243	-0.0570655	0.339426	0.238794	0.289431	0.0657489	0.053984	0.115956	-0.341501	-0.262004	0.163592	-0.146257	-0.206484
Acyl Glycerol	Diacylglycerol	DG(18:1(9Z)/18:2(9Z,12Z)/0:0)	HMDB0007219	100002989	100002989	0.224526	-0.567534	0.0933569	-0.258947	-0.567534	-0.0351678	0.271204	0.309793	-0.567534	0.575139	0.724542	-0.236341	-0.312714	0.0339729	-0.0487529	0.845341	-0.0650048	-0.0802152
Acyl Glycerol	Diacylglycerol	DG(18:1(9Z)/20:4(5Z,8Z,11Z,14Z)/0:0)	HMDB0007228	100010936	100010936	-0.93582	0.017422	-0.93582	0	-0.93582	-0.304616	-0.93582	0.0899025	0.180276	0.413444	0.137946	-0.323233	-0.0762108	-0.0739096	-0.436285	0.419433	-0.93582	-0.93582
Acyl Glycerol	Diacylglycerol	DG(18:2(9Z,12Z)/18:2(9Z,12Z)/0:0)	HMDB0007248	100010941	100010941	0.558412	-0.438234	0.160227	-0.275024	0.0705127	-0.0434209	0.584061	-0.202508	-0.486085	0.719423	0.809261	-0.381124	-0.542924	-0.03606	0.0348048	0.446516	0.0943555	-0.133162
Acyl Glycerol	Diacylglycerol	DG(18:2(9Z,12Z)/18:3(6Z,9Z,12Z)/0:0)	HMDB0007249	100010926	100010926	0.047069	-0.330256	-0.101775	-0.330256	-0.330256	-0.330256	0	-0.262149	-0.330256	0.283757	0.410998	-0.330256	-0.330256	-0.315336	-0.330256	0.235576	-0.330256	-0.330256
Acyl Glycerol	Diacylglycerol	DG(18:2(9Z,12Z)/18:3(9Z,12Z,15Z)/0:0)	HMDB0007250	100010927	100010927	0.19665	-0.878403	-0.185711	-0.878403	-0.301385	-0.115729	0.357728	0.103714	-0.878403	0.433795	0.608521	-0.633542	-0.323214	-0.358788	0.105183	0.244448	0.219031	-0.295304
Acyl Glycerol	Diacylglycerol	DG(18:2(9Z,12Z)/20:4(5Z,8Z,11Z,14Z)/0:0)	HMDB0007257	100010922	100010922	0.179953	0.0717507	-0.346767	0.243246	-0.378531	-0.0236157	0.226909	0.0230708	0.137724	0.385201	0.709011	-0.206895	-0.22562	-0.272145	-0.0292913	0.29616	-0.558866	-0.673955
Acyl Glycerol	Diacylglycerol	DG(18:2(9Z,12Z)/22:6(4Z,7Z,10Z,13Z,16Z,19Z)/0:0)	HMDB0007266	100010928	100010928	0.416956	0.0228093	-0.182378	0.402225	-0.597363	0.183121	0.182359	-0.117061	0.208288	0.42694	0.525733	-0.373488	-0.216582	-0.0371927	-0.0233418	0.533748	-0.477433	-0.384403
Acyl Glycerol	Diacylglycerol	stearoyl-linoleoyl-glycerol (18:0/18:2) [2]*		100010921	100010921	-0.242258	-0.27196	-0.488703	-0.234594	-0.269527	0.371157	-0.333253	0.124756	0.163484	0.0397457	0.182841	0.0132674	-0.299123	-0.0134458	-0.427316	0.420535	0.0168357	0.149108
Acyl Glycerol	Diacylglycerol	diacylglycerol (16:1/18:2 [2], 16:0/18:3 [1])*		100010940	100010940	0.232938	-1.27991	0.19199	-0.539723	-0.174922	-1.27991	-0.128029	0.113482	-0.176677	0.121284	0.750775	-1.06302	-0.206114	-0.170248	0.138624	0.229492	0.154407	-1.27991
Acyl Glycerol	Diacylglycerol	stearoyl-docosahexaenoyl-glycerol (18:0/22:6) [2]*		100015617	100015617	-0.083632	-0.402922	-0.249872	-0.132968	0.0428766	0.180365	0.304729	-0.216781	-0.119116	0.530304	0.395548	-0.284195	-0.257587	0.45217	0.344324	0.552514	0.261398	-0.0447977
Acyl Glycerol	Monoacylglycerol	2-Arachidonylglycerol	HMDB0004666	100000584	100000584	-0.025562	0.0555198	0.00901643	0.404138	0.00218616	0.114602	-0.0123063	-0.355564	0.00582544	-0.0433804	0.225736	-0.200835	0.315963	-0.611544	-0.60911	-0.359684	0.155762	-0.00219095
Acyl Glycerol	Monoacylglycerol	MG(0:0/14:0/0:0)	HMDB0011530	100001408	100001408	0.224655	-0.459028	-0.459028	0.231656	-0.459028	-0.19491	-0.125609	-0.459028	-0.459028	-0.00254032	0.591029	-0.459028	0.761741	-0.459028	0.00253388	-0.459028	-0.459028	-0.218422
Acyl Glycerol	Monoacylglycerol	MG(0:0/16:0/0:0)	HMDB0011533	100001048	100001048	0.0732447	-0.29566	-0.106751	0.358712	0.777103	-0.54227	-0.12541	-0.11394	0.0258002	-0.101274	0.785478	-0.000795089	0.386458	-0.0121513	0.000794457	0.252137	-0.0956785	0.760136
Acyl Glycerol	Monoacylglycerol	MG(0:0/18:1(9Z)/0:0)	HMDB0011537	100000943	100000943	0.183907	-0.279132	0.092829	-0.0741908	0.331733	-0.979476	0.150349	-0.522582	-0.521394	0.0893738	0.32026	-0.650108	-0.0361124	-0.787724	-0.495123	0.0348536	0.183956	0.188902
Acyl Glycerol	Monoacylglycerol	MG(0:0/18:2(9Z,12Z)/0:0)	HMDB0011538	100000987	100000987	0.228442	-0.411595	0.179571	0.186406	0.269869	-0.238344	0.288783	-0.390267	-0.41116	0.136066	0.73378	-0.242899	-0.0215443	-0.541537	-0.206047	0.160771	0.0210899	-0.12272
Acyl Glycerol	Monoacylglycerol	MG(0:0/22:6(4Z,7Z,10Z,13Z,16Z,19Z)/0:0)	HMDB0011557	100006352	100006352	0.360122	-0.010352	0.28744	0.1754	0.248617	0.0766112	0.275726	-0.787558	-0.27376	0.274778	0.78588	-0.172496	0.0102459	-0.500482	-0.0376591	-0.0609999	-0.129405	-0.0575468
Acyl Glycerol	Monoacylglycerol	MG(14:0/0:0/0:0)	HMDB0011561	100001618	100001618	0.164826	-0.570276	-0.570276	0.34129	-0.258207	0.142524	-0.0774765	-0.387555	-0.570276	0.0719031	0.805124	-0.570276	-0.570276	-0.570276	-0.151131	-0.570276	-0.570276	-0.570276
Acyl Glycerol	Monoacylglycerol	MG(16:0/0:0/0:0)	HMDB0011564	100000827	100000827	0.401656	0.140241	0.714026	0.0929606	-0.183048	-0.654449	0.14808	-0.270135	-0.347526	-0.0927531	0.507324	-0.24271	0.0476664	-0.340826	-0.238134	0.0786858	0.242002	-0.0500527
Acyl Glycerol	Monoacylglycerol	MG(18:1(9Z)/0:0/0:0)	HMDB0011567	100000924	100000924	0.413804	0.00662836	0.425235	-0.201775	0.498138	-1.31987	0.274255	-0.366389	-0.704982	-0.00667259	0.466276	-0.890682	0.330941	-0.761925	-0.410174	-0.054314	0.121999	0.111079
Acyl Glycerol	Monoacylglycerol	MG(18:2(9Z,12Z)/0:0/0:0)	HMDB0011568	100001040	100001040	0.156783	-0.626211	0.0314628	0.428138	-0.138049	-0.213385	0.0819312	-0.032485	-0.231809	-0.0560757	1.04481	0.144067	0.26252	-0.420408	0.200204	0.412936	-0.429011	-0.595892
Acyl Glycerol	Monoacylglycerol	MG(18:3(6Z,9Z,12Z)/0:0/0:0)	HMDB0011569	100001435	100001435	-0.165257	-0.976819	0.0374043	0.0975887	0.43224	-0.806286	-0.443176	-0.976819	-0.976819	-0.038858	0.825281	-0.400335	0.455587	0.360025	0.216187	0.46057	-0.515451	-0.415613
Acyl Glycerol	Monoacylglycerol	MG(20:3(8Z,11Z,14Z)/0:0/0:0)	HMDB0011577	100006121	100006121	0.579458	-1.06479	-0.164138	0.637718	0.30943	-0.600601	0.212807	-0.10358	-0.0879013	0.575974	1.4564	-0.235602	0.360304	-0.45365	0.0807951	0.566011	-0.892815	-1.11518
Acyl Glycerol	Monoacylglycerol	MG(20:4(5Z,8Z,11Z,14Z)/0:0/0:0)	HMDB0011578	100001433	100001433	0.126953	-0.122568	-0.112331	0.640244	-0.0327757	0.0172769	-0.0175806	0.0712847	0.090182	0.295053	0.642284	0.128022	0.43073	-0.511782	-0.197203	-0.0369425	-0.176638	-0.336892
Acyl Glycerol	Monoacylglycerol	MG(22:6(4Z,7Z,10Z,13Z,16Z,19Z)/0:0/0:0)	HMDB0011587	100001481	100001481	0.405435	-0.152098	0.20033	0.406944	-0.0144789	-0.168321	0.0693266	-0.499399	-0.278917	0.138428	0.899164	-0.255924	0.0142722	-0.637786	0.0296634	0.115383	-0.540563	-0.479621
Acyl Glycerol	Monoacylglycerol	1-dihomo-linoleoylglycerol (20:2)		100001483	100001483	0.250922	0	-0.197834	0.423044	-0.157353	-0.14094	0.240353	-0.660054	-0.0881479	0.199854	1.15816	-0.064573	0.0425837	-0.183765	0.299055	0.492826	-0.571628	-0.660054
Acyl Glycerol	Monoacylglycerol	1-meadoylglycerol (20:3n9)*		100020746	100020746	0	0.0349114	0.2707	0.0580351	0.0100516	-0.139078	-0.108868	-0.17314	0.0182251	-0.068635	-0.0840699	-0.29907	-0.29907	-0.29907	-0.112891	0.0582521	-0.29907	0.560704
Acyl Glycerol	Monoacylglycerol	2-dihomo-linoleoylglycerol (20:2)*		100020771	100020771	0.116239	0.0534542	0.139996	0.075979	0.242903	-0.610548	0.24514	-0.778171	-0.173665	-0.115133	0.509742	-0.416447	0.0444675	-0.687902	0.0689618	-0.0972881	-0.0465372	-0.094725
Acyl Glycine	Acyl Glycine	N-linoleoylglycine		1506
Acyl Glycine	Acyl Glycine	propionylglycine	HMDB0000783	100001150
Acyl Glycine	Acyl Glycine	butyrylglycine	HMDB0000808	100001151
Acyl Glycine	Acyl Glycine	valerylglycine	HMDB0000927	100001451
Acyl Glycine	Acyl Glycine	hexanoylglycine	HMDB0000701	100001527
Acyl Glycine	Acyl Glycine	N-palmitoylglycine	HMDB0013034	100003686
Acyl Glycine	Acyl Glycine	N-octanoylglycine	HMDB0000832	100003940
Acyl Glycine	Acyl Glycine	trans-3,4-methyleneheptanoylglycine		100010861
Acyl Glycine	Acyl Glycine	isocaproylglycine		100019816
Acyl Glycine	Acyl Glycine	trans-2-hexenoylglycine		100019884
Acyl Glycine	Acyl Glycine	glycine conjugate of C10H14O2 (1)*		100020254
Acyl Glycine	Acyl Glycine	4-methylhexanoylglycine		100020632
Acyl Glycine	Acyl Glycine	3-hydroxyoctanoylglycine		100020633
Acyl Glycine	Acyl Glycine	glycine conjugate of C6H10O2 (2)*		100021680
Acyl Glycine	Acyl Glycine	cis-3,4-methyleneheptanoylglycine		100021992
Ceramides	Ceramides	Ceramide (d18:1/16:0)	HMDB0004949	1518	1518	0.307264	-0.0232925	0.194745	-0.235084	0.526885	0.0227623	0.328202	-0.327515	-0.35754	0.260299	0.377803	-0.42478	-0.265749	-0.0237143	0.425623	0.450647	-0.321432	-0.136976
Ceramides	Ceramides	Ceramide (d18:1/18:0)	HMDB0004950	1547	1547	-0.312173	0.608433	-0.00077153	0.459529	-0.401615	0.565534	-0.227087	0.147837	0.4223	-0.30808	-0.160541	0.254438	0.436462	-0.132945	0.151209	-0.231007	0.000770936	-0.0153302
Ceramides	Ceramides	Cer(d18:1/14:0)	HMDB0011773	100015735	100015735	0.319138	-0.0376244	0.0822807	-0.248581	0.31155	-0.0726276	0.223556	-0.142417	-0.139612	0.148362	0.171237	-0.520809	-0.290709	0.03626	0.539818	0.175973	-0.365983	-0.189456
Ceramides	Ceramides	N-stearoyl-sphingadienine	HMDB0240362	100015632	100015632	0.301452	0.217516	-0.0174537	0.0461936	0.390158	0.563488	-0.344622	0.137308	0.0171543	-0.194747	-0.0971686	-0.291288	0.064793	-0.459494	-0.0561813	-0.305059	-0.0831259	0.0546779
Ceramides	Ceramides	Cer(d18:2(4E,14Z)/16:0)	HMDB0240686	100015609	100015609	0.642045	-0.111526	0.198862	-0.360968	0.869641	0.0209907	0.234528	-0.357952	-0.472244	0.28202	0.438366	-0.573142	-0.345345	-0.0214408	0.246056	0.367112	-0.398467	-0.173809
ceramides	Ceramides	N-(2-hydroxypalmitoyl)-sphingosine (d18:1/16:0(2OH))		100015642	100015642	0	-0.395615	-0.395615	-0.395615	0.628761	-0.395615	-0.395615	-0.395615	-0.395615	-0.395615	-0.395615	-0.395615	-0.395615	-0.395615	-0.395615	-0.395615	-0.395615	-0.395615
ceramides	Dihydroceramides	Cer(d18:0/16:0)	HMDB0011760	100009028	100009028	-0.184298	0.368553	-0.219833	0.267413	0.120505	0.59399	-0.0626044	0.00855119	0.238	0.143032	-0.00862495	-0.130344	0.478694	-0.881017	-0.184123	-0.108169	-0.0204884	0.038409
ceramides	Hexosylceramides (HCER)	glycosyl-N-palmitoyl-sphingosine (d18:1/16:0)		100009272	100009272	0.846343	-0.872684	0.760699	-1.5698	0.951653	-0.880391	1.21844	-0.761768	-0.898288	1.06022	0.847759	-1.55551	-0.652802	1.03057	0.391647	0.994828	-0.787833	-0.71511
ceramides	Hexosylceramides (HCER)	glycosyl ceramide (d18:2/24:1, d18:1/24:2)*		100015745	100015745	-0.0118262	-0.682843	-0.333505	-0.682843	0	-0.682843	0.255346	-0.682843	-0.682843	0.0444761	-0.0190214	-0.682843	-0.682843	0.137744	-0.682843	0.328592	-0.682843	-0.682843
ceramides	Lactosylceramides (LCER)	Lactosylceramide (d18:1/16:0)	HMDB0006750	100009030	100009030	0.477415	-3.54838	0.79326	-3.54838	2.04127	-3.43647	0.0242387	-3.53974	-3.51615	0	0.508947	-3.51377	-3.54838	1.40913	-0.914092	0.31576	-3.54838	-3.3586
Fatty Acids & Derivatives	Fatty alcohols	4-Hydroxynonenal	HMDB0004362	143	143	0.128079	-0.550487	-0.692342	-0.117554	0.74979	-0.276108	0.0307583	-0.282311	0.314803	0.184087	0.00358736	-0.566837	-0.642624	-0.00360028	-0.954002	0.747667	0.6035	0.783299
Fatty Acids & Derivatives	Hydroxy fatty acids	3-Hydroxymethylglutaric acid	HMDB0000355	112	112	0.0109818	0.17067	0.0578149	-0.243315	-0.526874	0.291964	-0.0111038	-0.0736954	-0.109495	0.598539	0.200651	0.0837264	-0.232382	-0.75915	0.297519	-0.13064	0.168338	-0.254902
Fatty Acids & Derivatives	Acyl Glycine	methylmalonate (MMA)	HMDB0000202	418
Fatty Acids & Derivatives	Amino Fatty Acid	DL-2-Aminooctanoic acid	HMDB0000991	100004227	100004227	0.306863	-0.110362	0.718301	-0.579164	0.672179	-0.209022	0.200846	-0.0846762	-0.63015	0.610894	0.733559	-0.855377	-0.077509	0.0719311	0.903347	0.494461	-0.429236	-0.350373
Fatty Acids & Derivatives	Amino Fatty Acid	N-Acetylaminooctanoic acid	HMDB0059745	100020204	100020204	-0.0327344	-0.206442	0.529944	0.69901	0.387117	-0.511846	-0.256115	-0.11753	-0.693024	0.0316967	0.243499	-0.35675	-0.106409	0.779768	0.151654	0.415452	0.588563	-0.179361
Fatty Acids & Derivatives	Amino Fatty Acid	2-Amino-heptanoic acid	HMDB0094649	100004542	100004542	0.0679972	0.711873	-0.327825	-0.327825	-0.163468	-0.133135	0.123811	0.34356	0.167865	0.370146	0.213238	0.360156	-0.103293	-0.327825	-0.0729603	-0.192649	-0.177331	-0.153462
Fatty Acids & Derivatives	Branched Fatty Acid	Ethylmalonic acid	HMDB0000622	2054	2054	0.164876	0.227637	0.744222	-0.24693	-0.023105	-0.191668	-0.128617	0.1311	-0.34551	-0.140763	0.188933	-0.125009	0.00219184	0.482976	0.384392	-0.00219665	-0.0437691	0.0111351
Fatty Acids & Derivatives	Branched Fatty Acid	xi-17-Methyloctadecanoic acid	HMDB0037397	100002356	100002356	0.226755	-0.260912	0.62586	-0.0702965	0.068527	-0.115982	0.820428	-0.26231	-0.115591	0.111898	0.600495	-0.340987	-0.0940209	-0.2954	0.18017	0.492041	-0.0698545	0.0652919
Fatty Acids & Derivatives	Branched Fatty Acid	Isopentadecylic acid	HMDB0061707	100002344	100002344	-0.348027	0.0467837	0.169692	0.312765	-0.361171	-0.334552	0.44645	-0.50542	-0.27609	0.358496	0.0583445	-0.578485	0.0343478	-0.37329	0.306975	-0.117039	0.00736813	-0.00742282
Fatty Acids & Derivatives	Branched Fatty Acid	Methyl hexadecanoic acid	HMDB0061859	100002945	100002945	0.200122	0.244909	0.711968	0.00235373	-0.0532245	-0.0850529	0.468063	-0.367713	-0.337415	-0.00235928	0.339708	-0.154043	0.0314599	-0.187751	0.0737042	-0.0554722	0.027719	-0.00696476
Fatty Acids & Derivatives	Branched Fatty Acid	18-methylnonadecanoic acid	HMDB0340388	100019953	100019953	0	-0.742715	0.193678	-0.0323099	0.0483938	-0.742715	0.615602	-0.742715	-0.485141	0.195117	0.799329	-0.742715	-0.215531	-0.742715	-0.309688	0.775804	-0.742715	-0.0934464
Fatty Acids & Derivatives	Carnitine Synthesis	carnitine	HMDB0000062	100000007
Fatty Acids & Derivatives	Dicarboxylate Fatty Acid	2-Hydroxyadipic acid	HMDB0000321	100001153	100001153	0.110934	0.149691	0.0868081	-0.686287	0.176746	0.777554	-0.227832	-0.600491	-1.40864	-0.0950663	-0.973483	-0.572807	-0.288402	0.461511	-0.381025	0.254003	1.2776	0.204768
Fatty Acids & Derivatives	Dicarboxylate Fatty Acid	3-Hydroxyadipic acid	HMDB0000345	100004396	100004396	-0.48791	0.148275	0.215631	0.173381	0.574357	-0.575562	-0.893346	-0.117219	-1.04987	-0.590237	0.119798	-0.256119	-0.425889	1.72374	-0.064356	1.13	0.691855	0.0604635
Fatty Acids & Derivatives	Dicarboxylate Fatty Acid	Adipic acid	HMDB0000448	100000863	100000863	-0.134767	0.492106	0.269786	-0.197072	-0.393738	-0.203791	-0.134077	-0.415777	-0.216529	0.0262224	0.607697	0.0639923	0.125272	0.0564734	0.0626146	-0.0269285	0.057982	-0.25087
Fatty Acids & Derivatives	Dicarboxylate Fatty Acid	Dodecanedioic acid	HMDB0000623	100001102	100001102	0.514681	-0.0140134	0.00662663	-0.00667084	-0.175176	0.0182962	0.0329065	0.0975098	-0.2975	-0.209583	0.382488	-0.187102	-0.306428	-0.242316	0.0643437	0.101948	-0.340485	0.199554
Fatty Acids & Derivatives	Dicarboxylate Fatty Acid	Glutaric acid	HMDB0000661	339	339	-0.101195	-0.170954	0.0872484	0.15321	-0.622029	0.296986	0.0702639	-0.123015	-0.247871	0.174711	0.180974	-0.0442081	0.0423362	-0.426297	0.210066	0.356865	-0.637658	-0.879519
Fatty Acids & Derivatives	Dicarboxylate Fatty Acid	Hexadecanedioic acid	HMDB0000672	100001614	100001614	0.457447	0.155244	0.611888	-0.24645	0.761077	-0.30253	0.110542	-0.0771325	-0.274753	0.0280064	0.457029	-0.377647	0.213785	-0.114329	0.574224	-0.065948	-0.3947	-0.0288134
Fatty Acids & Derivatives	Dicarboxylate Fatty Acid	Methylglutaric acid	HMDB0000752	100010834	100010834	-0.278267	0.27007	-0.321009	0.221323	0.380427	-0.358935	-0.333705	-0.319902	-0.578209	-0.158879	0.298691	0.0688517	-0.377594	0.331864	-0.0476517	0.616441	0.344408	0.0454839
Fatty Acids & Derivatives	Dicarboxylate Fatty Acid	Octadecanedioic acid	HMDB0000782	100001615	100001615	0.289871	-0.321005	0.458091	-0.633261	0.186016	-0.115332	0.057727	-0.107314	-0.0156164	0.0204664	0.556763	-0.633261	0.0339135	0.0372462	0	-0.12049	-0.248681	-0.230947
Fatty Acids & Derivatives	Dicarboxylate Fatty Acid	Azelaic acid	HMDB0000784	2029	2029	-0.0274649	0.548361	0.28483	-0.27166	0.406699	-0.161957	0.0703883	-0.28079	-0.609763	0.29655	0.914734	-0.501653	0.188958	0.0267307	-0.308214	0.72509	-0.270611	-0.513659
Fatty Acids & Derivatives	Dicarboxylate Fatty Acid	Sebacic acid	HMDB0000792	100001211	100001211	0.418626	-0.0380162	0.131761	-0.293591	-0.137198	0.373478	0.0270936	-0.333848	-0.0934012	-0.247809	0.297297	-0.013119	0.185907	-0.0660405	0.0843641	0.0129491	-0.363368	0.445121
Fatty Acids & Derivatives	Dicarboxylate Fatty Acid	Pimelic acid	HMDB0000857	100000101	100000101	-0.479361	1.09072	-0.0441433	0.0445787	-0.821703	0.17167	-0.128366	0.34558	-0.540352	-0.336575	0.0422768	0.569456	0.42466	0.170876	-0.179745	-0.323945	0.825992	-0.359166
Fatty Acids & Derivatives	Dicarboxylate Fatty Acid	Tetradecanedioic acid	HMDB0000872	100001613	100001613	0.0440635	-0.391309	0.466347	-0.046095	0.218145	-0.44643	0.356734	-0.277264	-0.331912	-0.276539	0.3158	-0.929924	0.116746	0.0588845	0.511243	0.10246	-0.472573	-0.375849
Fatty Acids & Derivatives	Dicarboxylate Fatty Acid	Undecanedioic acid	HMDB0000888	100001617	100001617	0.62178	0.260723	0.0919328	-0.215759	0.115325	0.132102	-0.0611493	0.327027	-0.270647	-0.191887	0.485161	-0.187708	-0.0926047	-0.0547886	-0.256823	0.0519421	-0.338053	0.274126
Fatty Acids & Derivatives	Dicarboxylate Fatty Acid	Suberic acid	HMDB0000893	100000016	100000016	-0.0382236	0.717069	0.00667706	0.0329862	0.228031	0.430009	0.00384731	-0.00386217	-0.50189	-0.0756414	0.947573	-0.109668	0.428038	0.853814	-0.175765	-0.0886336	-0.178411	-0.417419
Fatty Acids & Derivatives	Dicarboxylate Fatty Acid	2-hydroxyglutaric acid	HMDB0059655	100002070	100002070	0.00686434	-0.433705	-0.0396795	-0.122476	-0.531827	0.139996	-0.512607	0.113676	-0.259977	0.0187987	0.0522496	0.078624	-0.182614	-0.00691178	0.342449	0.452096	0.602919	-0.190474
Fatty Acids & Derivatives	Dicarboxylate Fatty Acid	hexadecenedioate (C16:1-DC)*		100019975	100019975	0.262847	-0.874962	0.586596	-0.157616	0.296062	-1.43672	-3.88401e-06	-0.361672	3.884e-06	-0.164182	0.405763	-1.43672	0.415136	-0.488847	0.790799	0.0148542	-0.754955	-1.43672
Fatty Acids & Derivatives	Dicarboxylate Fatty Acid	octadecenedioate (C18:1-DC)		100019978	100019978	-0.130007	-0.0842045	0.481499	-0.474825	-0.110936	-0.21063	0.235141	0.169192	-0.324273	0.181472	0.251213	-0.710902	0.1598	-0.521985	0.288594	0.0353489	0.256122	-0.0366444
Fatty Acids & Derivatives	Dicarboxylate Fatty Acid	heptenedioate (C7:1-DC)*		100019981	100019981	-0.628818	0	-0.216479	-0.0192517	-0.628818	-0.628818	-0.628818	-0.464106	-0.628818	-0.628818	-0.628818	-0.628818	-0.237722	1.54863	0.0436479	0.612361	0.256517	0.125892
Fatty Acids & Derivatives	Dicarboxylate Fatty Acid	octadecadienedioate (C18:2-DC)*		100019982	100019982	0.865157	0.137619	0.630936	-0.41406	1.33885	-0.41406	-0.136853	-0.319622	-0.376095	-0.0298083	0	-0.41406	-0.398885	-0.41406	1.02976	0.35171	-0.41406	-0.41406
Fatty Acids & Derivatives	Dicarboxylate Fatty Acid	dodecadienoate (12:2)*		100020478	100020478	0.16334	-1.98662	0.241549	-1.98662	-0.145158	-1.98662	0.362453	-0.19967	-0.186505	-0.0455439	0.41088	-0.541838	-0.071669	0.192015	-1.98662	0.29608	-1.98662	0.0435597
Fatty Acids & Derivatives	Dicarboxylate Fatty Acid	tetradecadienedioate (C14:2-DC)*		100021100	100021100	-0.291806	-0.229117	0.595723	-0.455196	-0.0567783	-0.12318	0	0.113179	-0.381042	0.131587	0.59479	-0.399319	0.522174	-0.21935	0.248102	0.664521	-0.455196	0.29083
Fatty Acids & Derivatives	Dihydroxy bile acids, alcohols and derivatives	ursodeoxycholate	HMDB0000946	1135
Fatty Acids & Derivatives	Dihydroxy bile acids, alcohols and derivatives	7-ketodeoxycholate	HMDB0000391	100001063
Fatty Acids & Derivatives	Dihydroxy Fatty Acid	(S)-3,4-Dihydroxybutyric acid	HMDB0000337	100001730	100001730	-0.0205503	0.0594681	-0.0225457	-0.0841872	-0.196509	-0.0594823	-0.339458	0.0201365	-0.241668	0.0661739	0.186114	0.186788	-0.134806	0.297635	-0.290389	0.212734	0.529901	0.145306
Fatty Acids & Derivatives	Dihydroxy Fatty Acid	2,4-Dihydroxybutanoic acid	HMDB0000360	100002285	100002285	0.672974	-0.370976	0.00706088	-0.0373285	0.808721	-0.361723	0.150972	-0.411465	-0.919791	1.00662	0.736385	-0.258707	-0.527989	0.205239	0.10682	0.741113	-0.00711109	-0.296782
Fatty Acids & Derivatives	Dihydroxy Fatty Acid	4-Deoxyerythronic acid	HMDB0000498	100002367	100002367	0.579717	0.0325732	0.469024	-0.0336701	0.417997	-0.242331	-0.278638	-0.222968	-1.02964	0.716641	0.333957	-0.555256	-0.320436	0.675765	0.361192	0.350231	-0.0803165	-0.181202
Fatty Acids & Derivatives	Dihydroxy Fatty Acid	4-Deoxythreonic acid	HMDB0002453	100002284	100002284	1.18582	-0.0746505	1.03776	-0.379958	1.06134	-0.430219	-0.0521403	-0.17875	-1.46995	1.1822	0.900807	-1.14549	-0.72848	1.18019	1.11491	1.25118	-0.0759804	0.0495559
Fatty Acids & Derivatives	Dihydroxy Fatty Acid	9,10-DHOME	HMDB0004704	179	179	-0.409448	-0.0196965	0.240339	-0.409448	-0.326599	-0.0487052	0.582006	-0.00938466	-0.409448	0.169826	0.0149776	-0.409448	-0.0323675	-0.409448	0.476127	0.416181	0	-0.409448
Fatty Acids & Derivatives	Dihydroxy Fatty Acid	12,13-DHOME	HMDB0004705	62	62	-0.00953313	0.00944311	0.267096	-0.576334	-0.131923	0.0217351	0.233204	0.0674588	-0.616505	0.33881	0.110289	-0.332661	-0.025502	-0.932404	0.587867	0.372858	-0.229454	-0.241138
Fatty Acids & Derivatives	Docosanoid	4-HDoHE		100008936	100008936	0.537668	-0.757702	0.00203538	-0.00203954	0.848508	-0.403175	-0.295996	-0.952419	-0.952419	0.316036	0.600403	-0.691719	-0.00846619	-0.952419	0.26127	0.538924	-0.0107483	0.185878
Fatty Acids & Derivatives	Eicosanoid	5-KETE	HMDB0010217	1080	1080	0.134348	0.137911	0.195216	-0.105202	0.438915	-0.401107	-0.00907368	-0.428778	-0.113486	-0.15832	0.307046	-0.270242	0.00899208	-0.812979	-1.15174	0.408867	0.104215	0.122333
Fatty Acids & Derivatives	Eicosanoid	5-HETE	HMDB0011134	100002137	100002137	0.228678	0.0955427	0	-0.414389	-0.249414	0.150511	-0.414389	-0.342903	0.143083	-0.270405	0.0621452	-0.414389	-0.40231	-0.414389	0.536765	0.127703	-0.100595	-0.0394525
Fatty Acids & Derivatives	Fatty Acid Biosynthesis	malonate	HMDB0000691	818
Fatty Acids & Derivatives	Fatty Acid Metabolism	octanoyl CoA	HMDB0001070	195
Fatty Acids & Derivatives	Fatty Acid Metabolism	arachidonoyl CoA	HMDB0006523	230
Fatty Acids & Derivatives	Fatty Acid Metabolism	hexanoyl CoA	HMDB0002845	353
Fatty Acids & Derivatives	Fatty Acid Metabolism	oleoyl CoA	HMDB0001322	443
Fatty Acids & Derivatives	Fatty Acid Metabolism	palmitoyl CoA	HMDB0001338	453
Fatty Acids & Derivatives	Fatty Acid Metabolism	acetyl CoA	HMDB0001206	1830
Fatty Acids & Derivatives	Ketone Bodies	3-hydroxybutyrate (BHBA)	HMDB0000442	254
Fatty Acids & Derivatives	Long Chain Monounsaturated Fatty Acid	Erucic acid	HMDB0002068	1087	1087	0.099689	0.0744063	0.336409	-0.286095	0.195671	-0.744533	0.224737	-0.5299	-0.45372	0.0615926	0.528964	-0.401613	-0.328329	-0.339269	-0.176852	0.374465	-0.0656367	0.165491
Fatty Acids & Derivatives	Long Chain Monounsaturated Fatty Acid	Eicosenoic acid	HMDB0002231	100001335	100001335	0.0801922	-0.195308	0.392093	-0.0751021	0.0959297	-0.296081	0.186174	-0.250053	-0.312799	-0.0117111	0.70494	-0.288829	-0.153941	0.0115755	0.177292	0.68172	-0.0897477	0.114416
Fatty Acids & Derivatives	Long Chain Monounsaturated Fatty Acid	Palmitoleic acid	HMDB0003229	452	452	0.420944	-0.116112	0.754428	0.00505523	0.130457	-0.222509	0.21917	0.110695	-0.0562635	-0.137107	0.961079	-0.412699	-0.00508092	-0.400698	0.369182	0.083164	-0.0998543	-0.198324
Fatty Acids & Derivatives	Long Chain Monounsaturated Fatty Acid	Vaccenic acid	HMDB0003231	100008930	100008930	0.187627	-0.066434	0.575993	0.0869018	-0.0768466	-0.126081	0.109983	0.00115772	-0.0949809	-0.0491371	0.545026	-0.153789	-0.0119958	-0.139276	0.189349	0.166126	0.0839333	-0.00115906
Fatty Acids & Derivatives	Long Chain Monounsaturated Fatty Acid	Nonadeca-10(Z)-enoic acid	HMDB0013622	100001277	100001277	-0.17331	-0.203011	0.508913	0.0337303	-0.247863	-0.150121	0.277125	-0.152157	-0.11225	-0.13281	0.372781	-0.27516	-0.0349079	0.0598615	0.060489	0.27976	0.0895509	0.0916461
Fatty Acids & Derivatives	Long Chain Monounsaturated Fatty Acid	10Z-Heptadecenoic acid	HMDB0060038	100001278	100001278	0.0575785	-0.16725	0.534547	0.185733	-0.0956294	-0.0386724	0.320492	-0.026489	0.00295863	0.0680861	0.630408	-0.190596	-0.00549621	-0.398158	-0.00296741	0.215932	0.132863	-0.0228607
Fatty Acids & Derivatives	Long Chain Polyunsaturated Fatty Acid (n3 and n6)	7Z,10Z-Hexadecadienoic acid	HMDB0000477	100009394	100009394	0.409829	-0.0453792	0.352423	0.0289509	-0.184438	0.0955642	0.125998	-0.12848	-0.135291	0.120563	0.587271	-0.536138	-0.0298141	-0.134981	0.273138	0.261211	-0.266732	-0.146897
Fatty Acids & Derivatives	Long Chain Polyunsaturated Fatty Acid (n3 and n6)	5,8-Tetradecadienoic acid	HMDB0000560	100020343	100020343	0.309468	-0.0405689	0.257187	-0.242149	-0.280375	0.0818614	0.136837	-0.119183	-0.0806708	0.125896	0.351328	-0.726586	-0.0601497	-0.10131	0.374645	0.463657	-0.396012	0.038987
Fatty Acids & Derivatives	Long Chain Polyunsaturated Fatty Acid (n3 and n6)	Linoleic acid	HMDB0000673	180	180	0.0937916	-0.150373	0.433124	0.0959592	-0.113339	-0.0365645	0.087772	-0.091142	-0.127832	0.0352745	0.538153	-0.213884	-0.0609631	-0.112246	0.138992	0.24197	0.0704128	-0.118177
Fatty Acids & Derivatives	Long Chain Polyunsaturated Fatty Acid (n3 and n6)	Arachidonic acid	HMDB0001043	229	229	-0.0683547	0.249459	0.45665	0.24408	-0.342492	0.141954	-0.0359541	0.0190558	0.189513	-0.111988	0.302099	-0.019426	0.331824	-0.375015	-0.0701042	-0.207507	0.118931	-0.0606752
Fatty Acids & Derivatives	Long Chain Polyunsaturated Fatty Acid (n3 and n6)	Docosapentaenoic acid (22n-6)	HMDB0001976	100001580	100001580	-0.371216	-0.029428	0.313617	0.107549	-0.416162	-0.0247155	-0.20591	-0.305621	-0.0796786	-0.0872934	0.279522	0.0241193	0.216365	0.166229	0.663767	0.108207	-0.0878265	0.070111
Fatty Acids & Derivatives	Long Chain Polyunsaturated Fatty Acid (n3 and n6)	Eicosapentaenoic acid	HMDB0001999	2050	2050	0.207749	0.213915	0.662251	0.227425	-0.0610769	-0.171021	0.132719	-0.0523891	0.060404	-0.246997	0.549764	0.00496155	0.0493247	-0.155904	-0.550569	-0.00498629	-0.262468	-0.290839
Fatty Acids & Derivatives	Long Chain Polyunsaturated Fatty Acid (n3 and n6)	Docosahexaenoic acid	HMDB0002183	100000665	100000665	0.0666971	0.246506	0.423222	0.192595	-0.248176	0.0625996	-0.141746	-0.232052	-0.090034	-0.233862	0.283965	0.0272879	0.13205	-0.27191	0.0392923	-0.0280535	-0.126941	-0.100076
Fatty Acids & Derivatives	Long Chain Polyunsaturated Fatty Acid (n3 and n6)	Adrenic acid	HMDB0002226	100001193	100001193	-0.554255	0.424895	0.30601	0.232086	-0.646301	-0.379639	-0.487166	0.174817	0.0742921	-0.767292	-0.0207882	0.147223	0.198101	0.0147249	0.0706781	-0.0343966	-0.0149449	-0.210329
Fatty Acids & Derivatives	Long Chain Polyunsaturated Fatty Acid (n3 and n6)	Docosatrienoic acid	HMDB0002823	100001195	100001195	0.132698	0.0441434	0.590475	0.10359	-0.264565	-0.847098	0.322506	-0.670771	-0.242231	0	0.675824	-0.976211	-0.00546367	-0.976211	0.0339189	0.0934342	-0.0385439	-0.804492
Fatty Acids & Derivatives	Long Chain Polyunsaturated Fatty Acid (n3 and n6)	8,11,14-Eicosatrienoic acid	HMDB0002925	100001739	100001739	0.260628	-0.0357364	0.622442	0.154599	0.187806	-0.120608	0.214856	-0.130805	-0.0291693	0.0395835	0.649487	-0.134497	0.077271	-0.500817	0.0209951	-0.0214454	-0.0497134	-0.29274
Fatty Acids & Derivatives	Long Chain Polyunsaturated Fatty Acid (n3 and n6)	Gamma-Linolenic acid	HMDB0003073	100001337	100001337	0.226877	-0.257997	0.627967	-0.00543213	-0.0346135	0.00540279	0.310519	-0.0295482	-0.215641	0.232134	0.840144	-0.286145	-0.0782936	-0.151553	0.33123	0.309157	0.239798	-0.148592
Fatty Acids & Derivatives	Long Chain Polyunsaturated Fatty Acid (n3 and n6)	Eicosadienoic acid	HMDB0005060	1231	1231	-0.00123113	0.173665	0.561948	0.0963657	-0.0759927	-0.0136484	0.11268	-0.106804	0.00122962	-0.132118	0.459724	-0.0285159	0.142724	-0.0163449	0.0883943	0.0164984	-0.0278792	-0.203502
Fatty Acids & Derivatives	Long Chain Polyunsaturated Fatty Acid (n3 and n6)	Docosapentaenoic acid	HMDB0006528	100001181	100001181	0.424755	0.208809	0.935404	0.132137	0.195855	-0.0665313	0.118904	-0.339567	-0.147227	-0.0750468	0.545369	-0.192475	0.0108291	-0.207033	-0.0109476	0.100871	-0.102714	-0.165846
Fatty Acids & Derivatives	Long Chain Polyunsaturated Fatty Acid (n3 and n6)	Stearidonic acid	HMDB0006547	100001229	100001229	0.314664	-0.116079	0.212748	0.127258	-0.00301001	0.136066	0.255052	-0.186858	-0.238726	0.00300098	0.778605	-0.327001	0.0207329	-0.283957	-0.00419107	0.0240269	-0.0618944	-0.0434195
Fatty Acids & Derivatives	Long Chain Polyunsaturated Fatty Acid (n3 and n6)	6,9,12,15,18,21-Tetracosahexaenoic acid	HMDB0013025	100015785	100015785	0.0167151	0.125606	0.423233	0.201402	-0.124014	-0.105564	-0.00695702	-0.348245	-0.264996	-0.157298	0.566865	0.00690896	0.137011	-0.502126	0.0565792	0.0519667	-0.0237783	-0.17018
Fatty Acids & Derivatives	Long Chain Polyunsaturated Fatty Acid (n3 and n6)	Docosadienoate (22:2n6)	HMDB0061714	100001182	100001182	-0.117399	-0.0097627	0.368191	0.186734	-0.177555	-0.291982	0.117443	-0.0479458	-0.0156338	-0.127167	0.589138	0.00966831	0.38454	0.0905842	0.51747	0.346817	-0.246062	-0.252019
Fatty Acids & Derivatives	Long Chain Polyunsaturated Fatty Acid (n3 and n6)	Hexadecatrienoic acid	HMDB0302991	100009393	100009393	0.467649	-0.0176966	0.554489	-0.808058	-0.353082	0.166797	0.428195	-0.28203	-0.531251	0.446771	0.293699	-1.30555	-0.412166	-0.528183	0.159609	0.157584	0.0173889	-0.15228
Fatty Acids & Derivatives	Long Chain Saturated Fatty Acid	Palmitic acid	HMDB0000220	424	424	0.198404	0.104292	0.604098	0.0722841	-0.030711	-0.0398938	0.112608	-0.183852	-0.13666	0.0577967	0.533846	-0.0728464	0.0297958	-0.0525789	0.221902	-0.040379	-0.0711311	-0.0414649
Fatty Acids & Derivatives	Long Chain Saturated Fatty Acid	Nonadecanoic acid	HMDB0000772	892	892	-0.0858198	-0.493442	0.169022	0.0997716	-0.108195	-0.217516	0.414543	-0.148455	-0.0241319	-0.0136488	0.794634	0.013465	0.41005	0.0992455	0.408459	0.585489	-0.161736	-0.260159
Fatty Acids & Derivatives	Long Chain Saturated Fatty Acid	Myristic acid	HMDB0000806	519	519	0.233659	0.0785623	0.563517	0.0692753	-0.0677031	-0.0268021	0.0321595	-0.000802972	-0.122957	-0.100977	0.593482	-0.208228	0.0473099	0.000802328	0.372901	-0.106645	-0.0347963	-0.0796116
Fatty Acids & Derivatives	Long Chain Saturated Fatty Acid	Pentadecanoic acid	HMDB0000826	980	980	0.0727827	-0.0783154	0.266598	0.150928	-0.0604805	-0.0122603	0.153009	-0.197347	-0.04161	0.158975	0.460888	-0.158782	0.0668731	-0.0474796	0.102012	-0.0190269	0.0121118	-0.052706
Fatty Acids & Derivatives	Long Chain Saturated Fatty Acid	Stearic acid	HMDB0000827	439	439	-0.0599321	0.178595	0.420322	0.206082	-0.132213	0.119418	-0.0327633	-0.0430832	-0.0104809	-0.0489646	0.354428	0.0103722	0.161809	-0.0239154	0.0285935	-0.220478	0.107914	-0.0130817
Fatty Acids & Derivatives	Long Chain Saturated Fatty Acid	Arachidic acid	HMDB0002212	893	893	-0.110046	-0.0178704	0.500612	-0.000179813	-0.120088	-0.514521	0.0155748	-0.256875	-0.332173	-0.0672469	0.320156	-0.216566	0.00017978	0.0755862	0.0334451	0.0874536	0.168788	0.0460453
Fatty Acids & Derivatives	Long Chain Saturated Fatty Acid	Heptadecanoic acid	HMDB0002259	891	891	-0.00526128	-0.0910805	0.475013	0.0249617	-0.238286	0.00517704	0.237113	-0.230062	-0.0742102	-0.00520398	0.455856	-0.111282	0.0910974	-0.137807	0.0563276	0.0396403	0.0384141	-0.183976
Fatty Acids & Derivatives	Medium Chain Fatty Acid	Caprylic acid	HMDB0000482	932	932	0.790423	0.103379	-0.115995	-0.215294	-0.260869	0.398722	-0.17451	-0.122907	0.382187	-0.123481	0.0683406	-0.0256634	-0.0568889	0.0250212	0.0250964	0.115003	-0.568409	0.117029
Fatty Acids & Derivatives	Medium Chain Fatty Acid	Capric acid	HMDB0000511	888	888	0.519373	0.00823735	-0.00830577	-0.094719	-0.201747	0.672842	-0.0107782	-0.211357	0.505682	-0.174591	0.101285	-0.0692085	0.0690785	-0.0129413	0.116849	0.134429	-0.461535	0.196409
Fatty Acids & Derivatives	Medium Chain Fatty Acid	5-Dodecenoic acid	HMDB0000529	100001232	100001232	0.652342	-0.474445	0.318663	-0.751453	-0.0568148	-0.0130716	0.692533	0.378706	-0.223116	0.104982	0.821149	-1.51618	-0.662555	-0.200055	0.890352	0.769637	-0.494335	0.012903
Fatty Acids & Derivatives	Medium Chain Fatty Acid	Dodecanoic acid	HMDB0000638	181	181	0.225318	0.0809674	0.218009	-0.217209	-0.0684181	0.103895	0.0591737	-0.197753	-0.190926	-0.0469315	0.519998	-0.166555	-0.06866	0.0455791	0.220108	0.0104654	-0.241895	-0.0105761
Fatty Acids & Derivatives	Medium Chain Fatty Acid	Heptanoic acid	HMDB0000666	925	925	-0.0363749	-0.0433438	0.111689	0.0746327	-0.253054	0.0877902	-0.579832	-0.157139	0.0350981	0.133767	0.078939	-0.579832	-0.162329	-0.0557642	-0.0473892	0.0724473	-0.579832	0.105532
Fatty Acids & Derivatives	Monohydroxy Fatty Acid	beta-hydroxylauric acid	HMDB0000387	100001112	100001112	0.0114531	0.374439	-0.0155859	-0.777296	0.0847797	-0.0115858	0.19974	-0.17469	-0.284344	-0.410138	0.547766	-0.870987	0.474847	-0.174269	0.694763	0.258491	-0.274043	0.0504213
Fatty Acids & Derivatives	Monohydroxy Fatty Acid	4-Hydroxybutyric acid	HMDB0000710	100001507	100001507	0.0309916	0.333755	1.11145	-1.83702	-0.688353	-0.0319828	0.246674	0.351774	0.466413	0.125708	0.134066	-0.295917	-1.02489	-0.984031	1.04607	-0.039463	-0.397649	-1.19064
Fatty Acids & Derivatives	Monohydroxy Fatty Acid	3-Hydroxyoctanoic acid	HMDB0001954	100000773	100000773	-0.0974794	0.737756	0.176981	-0.149733	-0.376883	0.741822	-0.277965	-0.299498	0.0292758	-0.637779	0.287632	0.294667	0.137825	-0.517211	0.0469589	-0.0612068	-0.0301588	0.866885
Fatty Acids & Derivatives	Monohydroxy Fatty Acid	3-Hydroxycapric acid	HMDB0002203	100000997	100000997	0.0669499	0.377079	0.0194843	-0.473771	-0.177403	0.0439351	0.242854	-0.0198715	-0.207478	-0.366905	0.472036	-0.211749	-0.0777784	-0.209579	0.461678	0.328031	-0.219062	0.120408
Fatty Acids & Derivatives	Monohydroxy Fatty Acid	(R)-2-Hydroxycaprylic acid	HMDB0002264	100000743	100000743	0.230475	0.368876	0.59026	0.0392254	-0.112606	0.25576	0.0536254	-0.384733	0.296368	-0.384479	-0.226649	0.518567	-0.414545	0.163393	-0.0408271	-0.456029	-0.407994	-0.486167
Fatty Acids & Derivatives	Monohydroxy Fatty Acid	13S-hydroxyoctadecadienoic acid	HMDB0004667	100002196	100002196	-0.100433	0.404293	0.35783	-0.288678	0.0606006	-0.213327	-0.0799509	0.15186	-0.196994	-0.0645113	0.1345	-0.409083	0.316396	-0.322386	0.512757	0.133676	0.274349	-0.253102
Fatty Acids & Derivatives	Monohydroxy Fatty Acid	16-Hydroxy hexadecanoic acid	HMDB0006294	100002953	100002953	0.307979	0.112471	0.161164	-0.119689	0.247491	-0.0264114	0.0839956	0	-0.192423	-0.395852	0.222392	-0.0591619	-0.110454	-0.395852	0.148109	0.64146	-0.0923522	-0.0864062
Fatty Acids & Derivatives	Monohydroxy Fatty Acid	(R)-3-Hydroxy-hexadecanoic acid	HMDB0010734	100000983	100000983	0.289499	1.11894	0.2351	-0.509247	0.478327	-0.0459982	0.0439751	-0.478101	-0.460993	-0.284878	0.331848	-0.664429	0.251485	-0.228731	0.362724	-0.248778	-0.131884	0.212199
Fatty Acids & Derivatives	Monohydroxy Fatty Acid	(R)-3-Hydroxy-Octadecanoic acid	HMDB0010737	100008933	100008933	0.0964797	0.492204	0.482534	-0.406403	0.153946	0.188761	-0.00651638	-0.479687	-0.261708	-0.0663572	0.21958	-0.470981	-0.479687	-0.414292	0.00801794	-0.12721	0.060933	0
Fatty Acids & Derivatives	Monohydroxy Fatty Acid	(R)-2-Hydroxyhexadecanoic acid	HMDB0031057	100001579	100001579	0.247442	-0.0475554	0.438289	-0.16152	0.250179	-0.000937291	0.0645965	-0.36511	-0.0635728	-0.040491	0.458432	-0.238261	0.000936413	0.0331335	0.390456	0.0461134	-0.259162	-0.245119
Fatty Acids & Derivatives	Monohydroxy Fatty Acid	DL-3-hydroxy caproic acid	HMDB0061652	100006367	100006367	-0.52126	0.882964	-0.108594	0.0325335	-0.675122	1.72113	-0.140737	0.527779	0.772611	-0.837691	-0.0397518	-0.220678	1.84306	-0.785748	0.0424517	-0.0336276	1.07464	2.11253
Fatty Acids & Derivatives	Monohydroxy Fatty Acid	3-hydroxytetradecanoic acid	HMDB0061656	100000882	100000882	0.0679675	0.384247	0.0383404	-0.260482	0.187528	-0.0663183	0.000454814	0.0161072	-0.0350654	-0.310994	0.308388	-0.525539	-0.000455021	-0.074397	0.538866	0.0146343	-0.257522	-0.0750245
Fatty Acids & Derivatives	Monohydroxy Fatty Acid	2(R)-hydroxydocosanoic acid	HMDB0061660	100015637	100015637	-0.0406429	-0.372872	0.549612	-0.0750804	-0.327346	0.0581939	0.228925	-0.194873	0.0390554	0.248788	0.400056	-0.0607747	0.23323	0.4389	0.137922	-0.293759	-0.170592	-0.188766
Fatty Acids & Derivatives	Monohydroxy Fatty Acid	2-Hydroxystearic acid	HMDB0062549	1239	1239	-0.169384	0.284739	0.198822	0.142634	-0.258878	0.0436606	-0.174258	-0.00929614	0.199064	-0.310701	-0.20253	0.00921052	0.575927	-0.211087	0.221836	-0.332891	0.0541846	-0.0657389
Fatty Acids & Derivatives	Monohydroxy Fatty Acid	3-hydroxyicosanoic Acid	HMDB0062566	100019893	100019893	0.578731	0.0456354	0.516048	-0.699823	0.904829	-0.222284	0.108331	-0.699823	-0.699823	-0.047818	0.531478	-0.699823	-0.699823	-0.188713	0.411918	-0.298921	-0.339109	-0.559757
Fatty Acids & Derivatives	Monohydroxy Fatty Acid	2-Hydroxydecanoate	HMDB0094656	100004089	100004089	0.871129	0.438083	0.66736	0.0985237	-0.0146952	0.110218	0.47189	-0.301651	-0.381701	0.146767	0.145963	-0.202938	-0.424283	-0.0743164	0.0144824	-0.202707	-0.596599	-0.619285
Fatty Acids & Derivatives	Monohydroxy Fatty Acid	2-hydroxyarachidate*		100019892	100019892	0.0773078	-0.27071	0.578425	-0.267267	-0.481121	-0.0667431	0.139465	-0.400793	-0.172412	0.0506987	0.469738	-0.191025	-0.218925	0.288841	0.476935	0.0481951	-0.0150223	0.0148
Fatty Acids & Derivatives	Monohydroxy Fatty Acid	2-hydroxyheptanoate*		100019960	100019960	1.11259	0.94465	0.134784	0.123226	-0.122071	-0.0876851	0.21916	0.00692337	-0.166006	-0.703953	-0.435844	-0.00697164	0.0785079	0.452555	-0.774295	-0.121274	-0.382417	0.674721
Fatty Acids & Derivatives	Monohydroxy Fatty Acid	3-hydroxyoleate*		100019966	100019966	0.0330646	0.611289	0.229893	-0.297297	0.311578	-0.0685596	-0.0217353	-0.114246	0.0212729	-0.228211	0.331702	-1.05898	0.574951	-0.0601842	0.614838	0.143475	-0.0626462	-0.0787901
Fatty Acids & Derivatives	Branched Fatty Acid	branched-chain, straight-chain, or cyclopropyl 12:1 fatty acid*		100021709	100021709	-0.565881	0.536793	0.227371	-0.079474	-0.363312	0.34072	-0.487797	-0.932515	0.223923	-0.347241	0.156292	-0.0103436	0.974021	0.323817	-0.274532	-0.472021	0.0102377	0.373395
Fatty Acids & Derivatives	Secondary Metabolite	Valeric acid	HMDB0000892	100021467	100021467	-0.228503	-0.39061	-0.39061	-0.148141	0.0478116	0.000972974	-0.363053	0.349788	0.0355982	-0.000973921	-0.0286312	0.57397	-0.138797	-0.39061	-0.16965	0.263443	1.00612	0.333472
Fatty Acids & Derivatives	Secondary Metabolite	glyco-beta-muricholate**		100020214
Fatty Acids & Derivatives	Threonine and 2-Oxobutanoate Degradation	propionyl CoA	HMDB0001275	100000355
Phospholipid	Glycerolipid Metabolism	glycerol	HMDB0000131	1254
Phospholipid	Glycerolipid Metabolism	glycerol 3-phosphate	HMDB0000126	100000258
Phospholipid	Inositol Metabolism	myo-inositol	HMDB0000211	363
Phospholipid	Inositol Metabolism	inositol 1-phosphate (I1P)	HMDB0000213	370
Phospholipid	Lysophospholipid	LysoPC(18:1(9Z))	HMDB0002815	100001272	100001272	-0.0760741	0.12101	0.0404052	0.0924731	-0.456543	-0.169296	0.069055	0.138793	0.215336	-0.0169844	-0.0278172	-0.0392393	0.14385	-0.372269	-0.0843902	0.0167007	-0.0635378	0.0492427
Phospholipid	Lysophospholipid	TG(14:0/19:0/i-18:0)	HMDB0007853	100001445	100001445	-0.0558261	-0.055031	0.304596	-0.0397949	0.456491	0.0170802	-0.0259842	-0.017377	0.227091	0.376849	-0.145349	-0.145349	0.214278	-0.145349	-0.0982013	-0.0835139	0.130325	0.0192343
Phospholipid	Lysophospholipid	LysoPC(14:0)	HMDB0010379	100001383	100001383	-0.179751	0.12866	-0.174029	-0.0275022	-0.302527	-0.0706328	0.0604182	0.248425	0.187694	-0.0167964	0.0165189	-0.125363	0.119268	-0.602057	0.0206583	-0.413354	0.250033	0.184596
Phospholipid	Lysophospholipid	LysoPC(15:0)	HMDB0010381	100002173	100002173	-0.451121	-0.160564	0.0621031	-0.439807	-0.803213	0.143905	0.388562	0.0655928	0.187372	0.349979	-0.013647	-0.16645	0.163234	-0.491422	-0.240933	0.00357605	0.154373	-0.00358889
Phospholipid	Lysophospholipid	LysoPC(16:0)	HMDB0010382	100001263	100001263	-0.013702	0.0520934	0.0312401	-0.0117998	-0.310261	-0.0489035	0.0995427	-0.0134308	0.0642761	0.037692	0.0748224	-0.00460849	0.110982	-0.142873	-0.0738707	0.0313352	-0.0444027	0.00458735
Phospholipid	Lysophospholipid	LysoPC(16:1(9Z))	HMDB0010383	100001511	100001511	0.257488	0.179252	0.143769	-0.0135839	-0.140615	-0.329372	0.270362	0.156504	0.239153	0.0134018	0.185658	-0.207111	0.089417	-0.837853	-0.167951	-0.189069	-0.244306	-0.121136
Phospholipid	Lysophospholipid	LysoPC(18:0)	HMDB0010384	100001271	100001271	-0.0495789	0.135418	-0.020949	0.0205191	-0.441381	0.0845674	-0.102329	0.123432	0.0950398	-0.122102	-0.133031	0.128917	0.0978876	-0.159671	-0.324043	-0.0901767	0.172499	0.117423
Phospholipid	Lysophospholipid	LysoPC(18:2(9Z,12Z))	HMDB0010386	100001395	100001395	0.0103047	0.184433	-0.0450269	0.0816807	-0.40523	-0.0779248	0.140269	0.22391	0.0907929	0.0917805	0.0701585	-0.00269383	0.0026866	-0.357824	-0.346432	-0.0200332	-0.262603	-0.152981
Phospholipid	Lysophospholipid	LysoPC(18:3(9Z,12Z,15Z))	HMDB0010388	100005350	100005350	-0.120265	0.144726	0.00728779	-0.0905276	-0.437739	-0.00734129	0.203131	0.149282	0.0480001	-0.0441711	0.161338	0.154289	0.0666936	-0.15073	-0.184032	-0.106899	0.0722688	-0.107718
Phospholipid	Lysophospholipid	LysoPC(20:0)	HMDB0010390	100001384	100001384	0.97318	-0.0135502	0.406189	-0.197734	0.977696	-0.0392252	0.639064	-0.0176198	-0.0177308	0.502125	0.90535	-0.126989	0.0133691	-0.123632	0.449777	0.935679	-0.0961246	-0.158043
Phospholipid	Lysophospholipid	LysoPC(20:1(11Z))	HMDB0010391	100005352	100005352	0.361246	0.117106	0.0169267	-0.125391	-0.0554054	-0.0712889	0.416097	0.0116533	-0.0117907	0.315068	0.264319	-0.145097	-0.0282143	-0.399751	-0.0281421	0.422635	-0.0800918	0.101979
Phospholipid	Lysophospholipid	LysoPC(20:2(11Z,14Z))	HMDB0010392	100001553	100001553	0.230208	0.471633	0.815949	-0.264906	0.0587903	0.516445	0.364699	-0.204929	-0.0624637	0.0965524	-0.187639	-0.303196	-0.0673289	-0.578754	-0.735698	-0.656507	0.349366	0.203149
Phospholipid	Lysophospholipid	LysoPC(20:3(8Z,11Z,14Z))	HMDB0010394	100001552	100001552	0.19218	-0.373145	0.0568277	0.189242	-0.193806	-0.442031	0.0631556	-0.0447641	0.0428458	0.161657	0.316863	0.0489098	0.0859853	-0.714775	-0.517438	-0.0678638	-0.516092	-0.648981
Phospholipid	Lysophospholipid	LysoPC(20:4(5Z,8Z,11Z,14Z))	HMDB0010395	100001551	100001551	-0.191148	0.317011	0.213439	0.511453	-0.695205	0.013829	-0.235306	0.206664	0.351211	-0.0364683	0.001363	0.302819	0.535666	-0.252965	-0.27368	-0.303813	-0.00136486	-0.023902
Phospholipid	Lysophospholipid	LysoPC(20:5(5Z,8Z,11Z,14Z,17Z))	HMDB0010397	100005351	100005351	0.0856583	0.418201	-0.0872304	0.328965	-0.391145	-0.12738	0.107434	0.438071	0.350329	-0.449066	0.195504	0	-0.264292	0.0800226	-0.449066	-0.1313	-0.2983	-0.313342
Phospholipid	Lysophospholipid	LysoPC(22:0)	HMDB0010398	100002868	100002868	0.153085	-0.146545	0.0394139	-0.379107	0.48169	-0.0547951	0.0954183	0.00584076	-0.0250448	-0.00587508	0.0829126	0.0908679	-0.069702	0.0244871	-0.017202	0.128354	-0.0493443	-0.0629239
Phospholipid	Lysophospholipid	LysoPC(22:1(13Z))	HMDB0010399	100002869	100002869	0.573449	-0.0260218	0.178223	-0.196146	0.419567	-0.140799	0.476226	-0.0777283	-0.181711	0.41557	0.468955	-0.174125	-0.0179061	-0.267695	0.171084	0.556619	0.0175911	-0.0808357
Phospholipid	Lysophospholipid	LysoPC(22:4(7Z,10Z,13Z,16Z))	HMDB0010401	100002871	100002871	-0.180081	0.235633	-0.0181809	-0.00486338	-0.606385	0.00483985	0.0910512	0.184567	0.13427	0.111269	-0.16168	-0.0972285	0.146598	-0.224947	0.218161	-0.0305345	-0.152203	0.0249104
Phospholipid	Lysophospholipid	LysoPC(22:6(4Z,7Z,10Z,13Z,16Z,19Z))	HMDB0010404	100001566	100001566	0.108758	0.0104307	0.1965	0.243001	-0.257945	-0.244049	-0.0490984	-0.194257	-0.0381224	0.115638	0.32707	0.0767803	0.127879	-0.0870255	-0.0105406	0.0635127	-0.266475	-0.27603
Phospholipid	Lysophospholipid	LysoPC(24:0)	HMDB0010405	100002873	100002873	-0.16592	-0.132074	-0.0352403	-0.689188	0.53931	0.0112571	0.0905804	-0.239968	-0.0933915	0.0250746	0.015604	0.0623261	-0.0930391	0.0596111	-0.0779148	0.0020905	-0.00209488	0.0472329
Phospholipid	Lysophospholipid	LysoPC(24:1(15Z))	HMDB0010406	100002874	100002874	0.304098	-0.31915	0.0336089	-0.271191	0.629995	-0.146588	0.3744	-0.0631483	-0.126225	0.3474	0.360725	-0.0347779	-0.134029	-0.0526247	0.0471907	0.444083	-0.112452	0.0830482
Phospholipid	Lysophospholipid	LysoPE(0:0/18:0)	HMDB0011129	100003901	100003901	0.119925	-0.0468051	0.277311	0.044712	0.0985919	0.312012	-0.269281	-0.256432	-0.101096	-0.25519	0.226958	0.0575513	0.666696	-0.195797	0.0918748	-0.28838	-0.24126	-0.457101
Phospholipid	Lysophospholipid	LysoPE(18:0/0:0)	HMDB0011130	100001461	100001461	-0.0104859	0.343717	-0.00942571	-0.00193674	-0.439902	0.0593323	0.0837853	0.0832661	0.0869182	-0.0101937	0.112708	-0.0114806	0.0555147	-0.156915	-0.0354298	0.109612	0.001933	-0.0176768
Phospholipid	Lysophospholipid	LysoPE(0:0/16:1(9Z))	HMDB0011474	100001784	100001784	-0.0402277	0.457756	0.256459	0.0892149	-0.504474	-0.19735	0.0386719	0.497573	0.0450729	-0.33084	0.264039	-0.201925	0.107253	-0.0501724	0.0839252	-0.19446	-0.483985	-0.105186
Phospholipid	Lysophospholipid	LysoPE(0:0/18:3(9Z,12Z,15Z))	HMDB0011479	100005714	100005714	-0.501388	0.0336725	0.432247	-0.219529	-0.501388	0.00570015	-0.501388	0.134908	-0.0240907	-0.260278	-0.255228	0.183826	0.243318	0	-0.501388	-0.442606	0.253536	-0.293143
Phospholipid	Lysophospholipid	LysoPE(0:0/20:5(5Z,8Z,11Z,14Z,17Z))	HMDB0011489	100004552	100004552	0.224104	0.15329	0.231488	-0.368125	-0.180868	-0.0163417	-0.0929999	0.00212202	0.180915	-0.00212654	0.399248	0.155822	0.180226	0.0310601	-0.568428	-0.165474	-0.312324	-0.314385
Phospholipid	Lysophospholipid	LysoPE(0:0/22:6(4Z,7Z,10Z,13Z,16Z,19Z))	HMDB0011496	100002060	100002060	0.534357	0.210714	0.168434	-0.114221	0.109466	-0.0253111	0.320393	-0.0871622	-0.133173	0.195782	0.274289	-0.231623	-0.342566	-0.249925	-0.00820799	0.147833	-0.0975929	0.00814116
Phospholipid	Lysophospholipid	LysoPE(16:0/0:0)	HMDB0011503	100001567	100001567	-0.132229	0.323646	-0.0477173	0.023259	-0.459143	0.0701658	-0.0132569	0.0215349	0.0014762	-0.119555	0.0318498	0.000746481	-0.000747039	-0.172139	-0.11863	0.00456251	0.0127982	-0.00422057
Phospholipid	Lysophospholipid	LysoPE(18:1(9Z)/0:0)	HMDB0011506	100001569	100001569	-0.185988	0.242665	-0.075559	0.0278557	-0.496598	0.0160496	0.0237993	0.128465	0.112153	-0.0906851	0.0159402	-0.00795273	0.0461135	-0.146658	-0.267955	-0.0320439	0.000239175	-0.000239232
Phospholipid	Lysophospholipid	LysoPE(18:2(9Z,12Z)/0:0)	HMDB0011507	100001570	100001570	-0.0809225	0.234906	-0.00330949	0.236077	-0.370491	0.0141573	0.0637847	0.175359	0.130226	-0.00949118	0.00387016	0.105046	0.00329858	-0.144484	-0.361605	-0.00692966	-0.189658	-0.234415
Phospholipid	Lysophospholipid	LysoPE(20:3(11Z,14Z,17Z)/0:0)	HMDB0011514	100005371	100005371	0.0280849	0.0146995	0.242954	0.0130431	0.247442	-0.183158	0.126778	-0.170944	-0.0132155	0.457516	0.523281	-0.263386	-0.0235943	-0.752483	-0.0231605	0.112659	-0.147436	-0.310928
Phospholipid	Lysophospholipid	LysoPE(20:4(5Z,8Z,11Z,14Z)/0:0)	HMDB0011517	100001571	100001571	-0.0215624	0.137324	0.144589	0.460235	-0.405783	-0.102098	-0.189966	0.126039	0.146549	0.0211072	0.149326	0.197978	0.372952	-0.214407	-0.0788074	-0.150757	-0.148765	-0.206082
Phospholipid	Lysophospholipid	LysoPE(20:4(8Z,11Z,14Z,17Z)/0:0)	HMDB0011518	100005376	100005376	-0.027261	-0.038754	0.128117	-0.124618	-0.177948	0.147045	0.231236	-0.274884	-0.0621013	0.0862812	0.246654	-0.220946	0.263929	-0.252916	-0.466783	0.0265375	0.0473616	0.0683946
Phospholipid	Lysophospholipid	1-Arachidonoylglycerophosphoinositol	HMDB0061690	100001654	100001654	0.262283	0.186761	0.227361	0.0973679	-0.0801048	-0.119156	-0.0166065	-0.0239612	-0.034637	0.111242	0.249396	-0.163707	0.221124	-0.261852	0.00954151	0.00400879	-0.185106	-0.00402492
Phospholipid	Lysophospholipid	PE(17:0/0:0)	HMDB0061691	100002171	100002171	-0.0174572	0.16549	0.24302	-0.0829886	-0.426344	0.421351	0.0679333	-0.303845	0.00763824	0.111937	-0.00769703	-0.216576	0.306844	-0.386145	-0.475737	-0.468049	0.243399	0.022063
Phospholipid	Lysophospholipid	1-Oleoylglycerophosphoinositol	HMDB0061693	100001777	100001777	-0.009328	0.0092418	0.313165	0.119579	0.128347	-0.241721	-0.0279519	-0.104924	0.179551	0.473112	0.163815	0.059362	0.511745	-0.146447	-0.321416	-0.0661041	-0.138979	-0.144119
Phospholipid	Lysophospholipid	1-Oleoylglycerophosphoserine	HMDB0061694	100000630	100000630	-0.0627138	0.138848	-0.0751118	0.326053	-0.758377	0.191064	-0.326972	0.0400122	0.14469	0.103609	0.129958	0.136706	0.435277	-0.0468292	-0.407409	-0.210504	-0.0416802	-0.0481712
Phospholipid	Lysophospholipid	1-Palmitoylglycerophosphoinositol	HMDB0061695	100001655	100001655	0.125362	0.105182	0.361234	0.044871	0.285761	-0.059925	0.150381	-0.398771	-0.0469794	0.421515	0.405869	-0.157639	0.376816	-0.230893	-0.138812	-0.136098	-0.0555012	-0.211188
Phospholipid	Lysophospholipid	1-Stearoylglycerophosphoserine	HMDB0061698	100004327	100004327	-0.203221	0.0311375	0.0394892	0.145868	-0.6041	0.213957	-0.360814	-0.0850616	0.134778	0.00164865	0.366786	0.168535	0.403194	-0.00165137	-0.255152	-0.196115	-0.101125	-0.166057
Phospholipid	Lysophospholipid	2-Palmitoylglycerophosphocholine	HMDB0061702	100001562	100001562	-0.0222315	0.014844	0.270013	0.22509	-0.217668	-0.0150677	-0.0740347	-0.103157	0.0321066	0.112398	0.254966	0.179281	0.359317	0.0420329	-0.17153	-0.10845	-0.0591368	-0.029782
Phospholipid	Lysophospholipid	2-Stearoylglycerophosphoinositol	HMDB0061704	100003008	100003008	0.339951	0.246214	0.463789	0.0266578	0.175732	-0.034577	-0.0103799	-0.224967	-0.0972838	0.557568	0.369792	-0.033984	0.208033	-0.16675	0.0102733	-0.0952841	-0.203901	-0.270396
Phospholipid	Lysophospholipid	LysoPI(18:0/0:0)	HMDB0240261	100000656	100000656	0.046946	0.0477658	0.296535	0.0150307	-0.240838	-0.142491	-0.153993	-0.232508	0.0849402	0.078271	0.274872	-0.0152601	0.225806	-0.163493	0.102051	-0.191886	-0.220778	-0.303186
Phospholipid	Lysophospholipid	LysoPI(18:2(9Z,12Z)/0:0)	HMDB0240597	100001778	100001778	0.599605	-0.195646	0.204085	-0.181506	0.768399	-0.383943	0.283317	-0.342521	-0.32546	0.362398	0.53705	-0.478311	0.0463509	-0.00982279	0.00972724	0.329831	-0.348573	-0.253189
Phospholipid	Lysophospholipid	LysoPG(18:2(9Z,12Z)/0:0)	HMDB0240600	100009227	100009227	0.436005	-0.13816	0.385377	0.0175079	0.738177	-0.174132	-0.154816	0.0574682	-0.0267767	-0.08781	0.412726	-0.0178199	-0.0829774	0.433781	0.125017	0.123687	-0.435679	-0.33228
Phospholipid	Lysophospholipid	LysoPG(16:0/0:0)	HMDB0240601	100005717	100005717	-0.222681	0.261676	0.252175	0.117521	-0.321938	0.122333	-0.213841	-0.0900548	0.0774572	-0.17394	0.248248	0.119538	0.244225	-0.00871676	-0.178927	-0.354126	0.00864143	-0.166051
Phospholipid	Lysophospholipid	LysoPG(18:1(9Z)/0:0)	HMDB0240602	100005716	100005716	0.32026	-0.145743	0.312738	0.231918	0.473557	-0.399175	-0.347065	0.104039	0.00164353	-0.0901694	0.249996	0.0593172	-0.0636613	0.148968	-0.0122028	-0.00164624	-0.396104	-0.346578
Phospholipid	Lysophospholipid	LysoPS(18:2(9Z,12Z)/0:0)	HMDB0240604	100004606	100004606	0.251136	-0.0415696	0.185145	0.332759	-0.11738	0.0320095	-0.0146823	0.0144698	0.0177111	0.103169	0.254094	-0.0717637	0.194502	-0.145071	-0.252003	-0.0329368	-0.196228	-0.0774388
Phospholipid	Lysophospholipid	LysoPS(16:0/0:0)	HMDB0240605	100005805	100005805	-0.0476533	0.310153	0.236812	0.221805	-0.239265	0.379458	-0.161856	-0.275287	-0.0452484	0.177497	0.534628	0.132447	0.322996	0.0322057	-0.381003	-0.153284	-0.0332775	-0.206935
Phospholipid	Lysophospholipid	2-arachidonoyl-GPI (20:4)*		100002470	100002470	0.0116616	0.122792	0.575012	0.143117	0.220286	-0.0170962	-0.044439	-0.639351	-0.229464	-0.0117992	0.110319	-0.0708686	0.317984	-0.192201	-0.106774	-0.296212	0.280429	0.0925633
Phospholipid	Lysophospholipid	2-palmitoleoyl-GPI (16:1)*		100003007	100003007	0.217023	-0.0846101	0.533258	-0.0327672	0.217219	-0.0422518	0.110649	-0.744186	-0.268972	0.143063	0.147335	-0.204214	0.103314	-0.0423342	-0.123836	0.0317275	0.0402135	-0.182227
Phospholipid	Lysophospholipid	1-stearoyl-GPG (18:0)		100001462	100001462	0.0253375	0.128134	0.484304	-0.0533604	0.13609	0.0930607	-0.35816	-0.177616	0.0583694	-0.15041	0.241223	0.202621	0.0693922	-0.0510728	-0.0808969	-0.0259962	-0.0880574	-0.165062
Phospholipid	Lysophospholipid	1-nonadecanoyl-GPC (19:0)		100005353	100005353	0.24244	-0.233248	0.0392432	-0.242187	0.0375187	-0.0389814	0.609082	-0.0652017	0.0620369	0.192945	0.320513	-0.237383	-0.0574335	-0.222528	0.196361	0.376722	-0.124805	-0.077946
Phospholipid	Lysophospholipid	1-linolenoyl-GPG (18:3)*		100020690	100020690	0.337206	-0.536093	0.127672	-0.329929	0.627096	-0.344409	-0.266535	0.104218	0.0356401	-0.284809	0.491974	-0.256815	-0.0369575	0.272119	0.24611	0.0420535	-0.454251	-0.647918
Phospholipid	Lysophospholipid	1-nonadecenoyl-GPC (19:1)*		100020743	100020743	-0.379568	-0.0894575	0.225129	0.0766557	-0.200681	0.0765802	0.416119	-0.305219	0.484852	-0.455122	-0.0675096	0	0.0730382	-0.120913	-0.358223	-0.455122	0.295897	0.189118
Phospholipid	Lysoplasmalogen	LysoPC(P-16:0)	HMDB0010407	100002875	100002875	-0.155164	0.288868	0.153425	-0.00481018	-0.462152	-0.00557143	0.114244	0.113141	0.103888	-0.0355826	-0.153232	-0.0290048	0.129121	-0.0744162	0.0214156	-0.0808236	0.0428718	0.00478715
Phospholipid	Lysoplasmalogen	LysoPC(O-18:0)	HMDB0011149	100009147	100009147	0.315817	0.086087	0.17495	-0.326186	0.530224	-0.0266577	0.0270549	-0.252664	-0.132161	0.160711	0.0531773	-0.177147	-0.235044	-0.129546	0.0259655	0.107693	-0.173434	-0.0851465
Phospholipid	Lysoplasmalogen	PE(P-16:0e/0:0)	HMDB0011152	100003000	100003000	-0.0264977	0.211434	0.0660322	-0.0996951	-0.375133	0.110779	0.0670825	-0.00993303	0.0487213	-0.00950425	0.0355368	-0.169282	0.00845502	-0.174177	-0.157989	-0.00852711	0.138445	0.052461
Phospholipid	Lysoplasmalogen	LysoPE(P-18:0/0:0)	HMDB0240598	100003001	100003001	-0.0843731	0.236389	0.12894	-0.0787623	-0.335758	0.0801277	-0.0132025	-0.0557385	-0.0084122	0.0339556	0.106654	-0.040881	0.0988221	-0.231442	-0.00321558	0.00320527	0.0796533	0.0809009
Phospholipid	Lysoplasmalogen	1-O-Hexadecyl-sn-glycero-3-phosphocholine	HMDB0243890	100000611	100000611	0.904539	-0.102069	0.496625	-0.556878	1.0694	-0.396095	0.64871	-0.481253	-0.350404	0.549482	0.614036	-0.349575	-0.413688	0.0926091	0.445553	0.504433	-0.289175	-0.219354
Phospholipid	Lysoplasmalogen	1-(1-enyl-oleoyl)-GPE (P-18:1)*		100005372	100005372	-0.079976	0.156285	0.123559	-0.268778	-0.474274	0.0183128	0.144222	0.103432	-0.0186544	0.0760612	0.0683976	-0.0731847	-0.0476839	-0.367488	-0.328198	-0.0659685	0.0420356	0.0853507
Phospholipid	Lysoplasmalogen	1-stearyl-GPE (O-18:0)*		100009198	100009198	0.0283611	0.20233	0.248999	0.0509452	0.157439	-0.17613	-0.0504445	0.0875817	-0.0333588	0.0607143	-0.139419	0.0725953	0.196923	-0.147213	-0.029189	-0.243277	-0.0938262	-0.0733561
Phospholipid	Lysoplasmalogen	1-palmityl-GPE (O-16:0)*		100010962	100010962	0.384194	0.103425	0.644538	-0.0123565	0.52645	0.214571	0.0122057	-0.408074	-0.148538	0.122315	0.304514	-0.0891087	0.564545	-0.31351	-0.264165	-0.588914	-0.0822397	-0.162927
Phospholipid	N-acylethanolamine	oleoyl ethanolamide	HMDB0002088	1137
Phospholipid	N-acylethanolamine	arachidonoyl ethanolamide	HMDB0004080	1488
Phospholipid	N-acylethanolamine	palmitoyl ethanolamide	HMDB0002100	1489
Phospholipid	N-acylethanolamine	stearoyl ethanolamide	HMDB0013078	100002254
Phospholipid	N-acylethanolamine	docosahexaenoyl ethanolamide	HMDB0013658	100004612
Phospholipid	N-acylethanolamine	linoleoyl ethanolamide	HMDB0012252	100006726
Phospholipid	Phosphatidylcholine (PC)	Glycerophosphocholine	HMDB0000086	100000269	100000269	-0.407205	-0.773925	0.171811	-0.0123803	-0.143472	0.0371188	-0.0658277	0.0485694	-0.0184861	-0.038	-0.0797739	0.0122289	0.270924	0.287801	0.167463	-0.0754888	0.382544	0.30622
Phospholipid	Phosphatidylcholine (PC)	Choline	HMDB0000097	1256	1256	-0.0231799	0.18012	0.0666644	0.0110409	0.00232685	0.0269534	-0.00106301	-0.0429494	0.0043309	-0.0660491	-0.0952423	-0.0560068	0.10904	-0.0814623	0.00106188	-0.0469483	-0.0688122	0.00163001
Phospholipid	Phosphatidylcholine (PC)	PC(16:0/16:0)	HMDB0000564	100000657	100000657	-0.063109	0.0568145	0.0231214	0.0576524	-0.200412	-0.0115982	-0.00334069	-0.133861	-0.0533201	0.0801021	0.0741919	-0.0318364	0.0165995	-0.0337294	0.0801909	0.00332957	-0.0393844	0.0300385
Phospholipid	Phosphatidylcholine (PC)	Trimethylamine N-oxide	HMDB0000925	100003397	100003397	-1.05074	-0.841544	-0.723433	0.534031	0.00555771	1.3784	-0.327208	0.716795	-0.56169	-0.904625	-0.130259	0.769469	0.119587	-0.00558877	-1.10788	0.36659	1.45978	0.523911
Phospholipid	Phosphatidylcholine (PC)	CDP-Ethanolamine	HMDB0001564	100001407	100001407	-0.48172	-1.58762	-0.229516	0.268271	-0.0400725	-0.730743	-0.360098	0.271212	0.195118	-0.0369116	0.215778	0.438665	0.0355975	0.778297	-0.358122	0.241138	0.054661	-0.0704632
Phospholipid	Phosphatidylcholine (PC)	Phosphorylcholine	HMDB0001565	267	267	0.000181044	0.173771	-0.222196	-0.19831	-0.269908	0.212372	-0.0434734	0.0776732	0.0810914	0.140002	-0.000181077	0.0394945	-0.0280698	-0.526082	-0.0545315	-0.0591076	0.110047	0.041535
Phospholipid	Phosphatidylcholine (PC)	PC(14:0/16:0)	HMDB0007869	100000672	100000672	-0.254546	0.197875	-0.189601	0.0590401	-0.488761	0.09183	-0.428394	0.176471	0.0668029	-0.137717	-0.216168	-0.0451064	0.140697	-0.0909515	0.244775	-0.44457	0.141957	0.0431593
Phospholipid	Phosphatidylcholine (PC)	PC(14:0/20:4(5Z,8Z,11Z,14Z))	HMDB0007883	100009139	100009139	-0.423536	0.277016	-0.0452086	0.125336	-1.04954	0.278508	-0.146568	0.398173	0.356876	-0.456981	-0.242138	-0.267069	0.276816	-0.621021	0.0432529	-0.281661	0.442564	0.360608
Phospholipid	Phosphatidylcholine (PC)	PC(15:0/18:2(9Z,12Z))	HMDB0007940	100009035	100009035	-0.576087	-0.0889159	-0.324033	-0.00837939	-0.777857	0.210883	0.10295	0.102715	0.16105	0.0122278	-0.172649	0.00830976	0.228248	-0.0775909	-0.194457	0.0368919	0.232555	-0.0124568
Phospholipid	Phosphatidylcholine (PC)	PC(15:0/20:4(5Z,8Z,11Z,14Z))	HMDB0007949	100009122	100009122	-0.589257	0.0193015	-0.316614	-0.0793714	-1.0661	0.214987	0.0464118	0.0903553	0.282189	-0.0196814	-0.196041	0.0562949	0.370646	-0.391457	-0.169976	-0.21352	0.229454	0.0584528
Phospholipid	Phosphatidylcholine (PC)	PC(15:0/22:6(4Z,7Z,10Z,13Z,16Z,19Z))	HMDB0007958	100009123	100009123	-0.690878	0.0181842	-0.604149	0.0763445	-0.690878	0.405088	-0.0816475	-0.0647893	0.0110269	-0.172066	-0.320837	0.0544706	0.0464186	-0.444659	0	-0.0416649	0.256453	0.273403
Phospholipid	Phosphatidylcholine (PC)	PC(16:0/15:0)	HMDB0007967	100016019	100016019	-0.368328	-0.0399401	-0.124355	0.00853681	-0.523876	0.120815	0.119863	-0.0991187	0.0311758	0.078712	-0.0736754	0.00374408	0.162654	-0.08089	-0.0856767	-0.00375815	0.125044	0.12751
Phospholipid	Phosphatidylcholine (PC)	PC(16:0/16:1(9Z))	HMDB0007969	100008984	100008984	-0.0943094	0.112187	0.00846219	0.148068	-0.250175	-0.0163457	-0.115102	0.201581	0.250369	-0.11881	0.0434686	-0.00853441	0.201597	-0.189868	0.140864	-0.174617	-0.0200251	0.0590088
Phospholipid	Phosphatidylcholine (PC)	PC(16:0/18:0)	HMDB0007970	100008921	100008921	-0.360758	0.0911982	-0.0827327	-0.0436368	-0.74771	0.108804	-0.0751584	0.0349196	0.0159438	0.0132891	-0.150512	0.151355	0.0293456	-0.0957641	-0.175245	-0.0134681	0.0982457	0.0383899
Phospholipid	Phosphatidylcholine (PC)	PC(16:0/18:1(9Z))	HMDB0007972	1539	1539	-0.198654	-0.0526375	-0.0902621	0.0450939	-0.366105	0.00471026	-0.0382841	0.0578914	0.117403	-0.00473255	-0.0591675	0.0375569	0.0912257	-0.0679692	0.0459246	-0.0859869	0.0628122	0.105845
Phospholipid	Phosphatidylcholine (PC)	PC(16:0/18:2(9Z,12Z))	HMDB0007973	1537	1537	-0.0470415	-0.037827	-0.0178699	-0.0011322	-0.126824	0.00380381	0.168565	-0.0112958	0.00512592	0.121396	0.182809	-0.0152489	0.00113092	0.207795	0.0122208	0.149274	-0.023765	-0.0744087
Phospholipid	Phosphatidylcholine (PC)	PC(16:0/18:3(6Z,9Z,12Z))	HMDB0007974	100009154	100009154	-0.104354	-0.197074	-0.115277	-0.0364596	-0.0154807	0.0415891	0.227882	0.00209049	0.0249928	7.8118e-05	0.270351	-7.81241e-05	0.0591654	0.0987388	-0.378819	-0.0689001	0.127966	-0.094675
Phospholipid	Phosphatidylcholine (PC)	PC(16:0/18:3(9Z,12Z,15Z))	HMDB0007975	100009076	100009076	-0.225329	-0.0835496	-0.231096	0.0196764	-0.528505	0.0568675	-0.304244	0.196604	0.156327	-0.153996	0.0211384	-0.0200713	0.191312	0.34101	0.0693393	-0.101129	0.0721247	-0.0348585
Phospholipid	Phosphatidylcholine (PC)	PC(16:0/20:4(5Z,8Z,11Z,14Z))	HMDB0007982	100008914	100008914	-0.466958	0.184732	-0.060604	0.0958138	-1.00468	0.0589031	-0.102574	0.106393	0.103191	-0.127738	-0.254676	0.05714	0.134891	-0.178096	-0.155845	-0.270107	0.100309	0.0963817
Phospholipid	Phosphatidylcholine (PC)	PC(16:0/20:5(5Z,8Z,11Z,14Z,17Z))	HMDB0007984	100008989	100008989	-0.286751	0.11551	-0.190094	0.188059	-0.603743	0.0131212	0.0346341	0.238042	0.134074	-0.14836	-0.0242043	0.255704	0.0527127	0.373926	-0.849355	-0.104416	-0.0321022	-0.0132956
Phospholipid	Phosphatidylcholine (PC)	PC(16:0/22:6(4Z,7Z,10Z,13Z,16Z,19Z))	HMDB0007991	100008915	100008915	-0.0371122	0.01449	-0.00202014	0.0545634	-0.229581	0.00319414	0.0431008	-0.165987	-0.0497072	0.050263	0.0433278	-0.0418136	-0.0362141	-0.0494557	0.118528	0.072579	-0.0229487	0.00201607
Phospholipid	Phosphatidylcholine (PC)	PC(16:1(9Z)/18:2(9Z,12Z))	HMDB0008006	100009075	100009075	-0.101459	-0.0185388	0.0506087	-0.10469	-0.35212	-0.114819	0.162136	0.1784	0.275309	-0.0249239	0.0904451	0.0182014	0.273608	-0.602891	0.0585372	0.08313	-0.115638	-0.108984
Phospholipid	Phosphatidylcholine (PC)	PC(16:1(9Z)/18:3(9Z,12Z,15Z))	HMDB0008008	100009345	100009345	0.1977	-0.286728	-0.126188	-0.0579509	-0.196937	0.157381	0.387005	0	0.249681	-0.147988	0.280288	-0.379096	0.240578	-0.379096	0.0815316	0.242743	-0.136378	-0.262862
Phospholipid	Phosphatidylcholine (PC)	PC(18:0/18:0)	HMDB0008036	100000660	100000660	-1.18861	0.236828	-0.354258	0.180484	-1.18861	-1.18861	-0.175733	0.0111774	0.238794	-0.303229	-0.0419155	0.632135	-0.0113037	-0.663408	-0.582002	0.145795	0.581232	0.0871052
Phospholipid	Phosphatidylcholine (PC)	PC(18:0/18:1(9Z))	HMDB0008038	100008904	100008904	-0.475353	0.0327769	-0.0599867	0.00645633	-0.560257	0.0998877	-0.0567215	0.162651	0.201952	-0.00649829	-0.168692	0.21875	0.171118	-0.0544576	-0.0414342	-0.169321	0.285891	0.172155
Phospholipid	Phosphatidylcholine (PC)	PC(18:0/18:2(9Z,12Z))	HMDB0008039	100008980	100008980	-0.246795	-0.113398	-0.0505236	-0.0234096	-0.281521	0.104593	-0.0119676	0.11716	0.104506	-0.093926	-0.00065104	0.0996241	0.0486636	0.0802183	-0.190851	0.0325264	0.162481	0.000650616
Phospholipid	Phosphatidylcholine (PC)	PC(18:0/20:3(5Z,8Z,11Z))	HMDB0008046	100009153	100009153	-0.508474	-0.241895	0.0185562	0.239997	-0.518941	-0.130183	-0.518941	0.376913	-0.518941	0.0179568	-0.518941	0.101635	-0.518941	-0.0182852	-0.123343	-0.518941	-0.518941	0.0911894
Phospholipid	Phosphatidylcholine (PC)	PC(18:0/20:3(8Z,11Z,14Z))	HMDB0008047	100009051	100009051	-0.265838	-0.188888	-0.0051554	-0.0567039	-0.353497	-0.0878537	0.109019	0.124102	0.105376	0.0517631	0.071879	0.0280572	0.084323	-0.503107	-0.330926	0.00512896	0.150405	-0.153425
Phospholipid	Phosphatidylcholine (PC)	PC(18:0/20:4(5Z,8Z,11Z,14Z))	HMDB0008048	100001869	100001869	-0.315	0.13753	-0.0560922	0.0484079	-0.532702	0.106827	-0.0642867	0.158091	0.122068	-0.0508709	-0.209829	0.139533	0.138163	-0.179278	-0.166136	-0.211615	0.170699	0.119371
Phospholipid	Phosphatidylcholine (PC)	PC(18:0/22:4(7Z,10Z,13Z,16Z))	HMDB0008054	100009146	100009146	-0.490983	0.0534871	-0.0649269	-0.101108	-0.756561	0.236609	-0.00742028	-0.0708424	-0.207798	0.073168	-0.221251	0.0141446	0.125399	-0.0518054	0.0577483	0.00736563	0.144393	0.239579
Phospholipid	Phosphatidylcholine (PC)	PC(18:0/22:5(4Z,7Z,10Z,13Z,16Z))	HMDB0008055	100009142	100009142	-0.27766	-0.437011	-0.214136	-0.24841	-0.2601	0.111863	0.0296521	-0.184122	0.0929273	0.425014	0.0207665	-0.100531	-0.108754	-0.0212069	0.713306	0.186688	0.213795	0.312007
Phospholipid	Phosphatidylcholine (PC)	PC(18:0/22:5(7Z,10Z,13Z,16Z,19Z))	HMDB0008056	100009141	100009141	0.00843315	-0.117036	0.223107	0.108269	-0.264719	-0.0613549	0.229942	-0.00850488	-0.0367814	0.258702	0.12432	0.101141	-0.122164	-0.144086	-0.0280722	0.30767	-0.0303431	0.0642936
Phospholipid	Phosphatidylcholine (PC)	PC(18:0/22:6(4Z,7Z,10Z,13Z,16Z,19Z))	HMDB0008057	100008916	100008916	-0.154109	-0.0153881	-0.0449013	-0.0363598	-0.53913	0.0944706	0.0313827	-0.0311238	0.0151549	0.0574986	0.0450983	0.0244405	-0.0610383	-0.163104	-0.0339504	0.150143	0.118271	0.0185799
Phospholipid	Phosphatidylcholine (PC)	PC(18:1(9Z)/18:2(9Z,12Z))	HMDB0008105	100008981	100008981	-0.304503	-0.0384639	-0.129275	0.0470453	-0.534172	-0.00371401	-0.0664032	0.129396	0.216544	-0.185909	-0.166008	0.0461061	0.0293008	0.158875	-0.220117	0.0241535	0.00370026	0.00609777
Phospholipid	Phosphatidylcholine (PC)	PC(18:1(9Z)/22:6(4Z,7Z,10Z,13Z,16Z,19Z))	HMDB0008123	100009130	100009130	-0.0345707	-0.0956256	0.0156912	-0.0359086	-0.372451	-0.0791609	0.236513	0.134088	0.207615	0.158273	0.0430388	0.00335581	0.0868897	-0.00336711	-0.0995953	0.221665	-0.0122473	-0.0254065
Phospholipid	Phosphatidylcholine (PC)	PC(18:2(9Z,12Z)/18:2(9Z,12Z))	HMDB0008138	100008903	100008903	-0.332388	-0.159786	-0.180279	-0.0519815	-0.382855	0.0540812	0.0819382	0.111461	0.0482228	-0.0378203	0.0751667	0.0107608	-0.0108778	0.287754	-0.193335	0.222115	0.035254	-0.172914
Phospholipid	Phosphatidylcholine (PC)	PC(18:2(9Z,12Z)/18:3(9Z,12Z,15Z))	HMDB0008141	100009343	100009343	-0.282489	-0.291283	-0.242836	-0.186689	-0.419628	0.0957619	0.0899457	0.00623068	-0.0827745	0.0810231	0.0495923	-0.0624129	-0.00626975	0.24594	0.0821721	0.223863	0.311483	-0.0167824
Phospholipid	Phosphatidylcholine (PC)	PC(18:2(9Z,12Z)/20:4(5Z,8Z,11Z,14Z))	HMDB0008147	100009131	100009131	-0.468489	0.219711	-0.0481408	0.126696	-0.735173	0.173713	-0.0913871	0.244695	0.213396	-0.150714	-0.279353	0.180817	0.231431	-0.0657815	-0.196991	-0.247023	0.134888	0.0459293
Phospholipid	Phosphatidylcholine (PC)	PC(20:0/20:4(5Z,8Z,11Z,14Z))	HMDB0008279	100009126	100009126	-0.474579	0.0435448	-0.0351092	-0.0180838	-0.602592	0.187463	-0.040402	0.0491282	0.151582	0.0177626	-0.0580558	0.0968953	0.236151	-0.178729	-0.0385405	-0.141165	0.306157	0.19057
Phospholipid	Phosphatidylcholine (PC)	1-palmitoyl-2-dihomo-linolenoyl-GPC (16:0/20:3n3 or 6)*		100008985	100008985	0.0750415	-0.228593	0.196512	-0.00540977	0.0638261	-0.250141	0.37543	-0.0543814	0.00538066	0.334077	0.372925	-0.0130232	0.0906606	-0.0569069	-0.0162075	0.00865741	-0.140042	-0.25498
Phospholipid	Phosphatidylcholine (PC)	1-margaroyl-2-oleoyl-GPC (17:0/18:1)*		100009036	100009036	-0.604578	0.193488	-0.604578	0.385651	-0.604578	-0.0503423	-0.152598	-0.604578	0.256009	-0.28965	-0.604578	0.114088	0.26138	0	-0.223786	-0.604578	0.236558	-0.408946
Phospholipid	Phosphatidylcholine (PC)	1-margaroyl-2-linoleoyl-GPC (17:0/18:2)*		100009037	100009037	-0.328407	-0.291953	-0.093019	-0.0846597	-0.536954	0.0780696	0.365848	0.0279849	0.106993	0.0417217	-0.00131393	0.00131221	0.0478401	-0.0297327	-0.208129	0.206091	0.112399	-0.0243406
Phospholipid	Phosphatidylcholine (PC)	1-margaroyl-2-arachidonoyl-GPC (17:0/20:4)*		100009124	100009124	-0.7012	0.00688034	-0.185151	0.10102	-1.0946	0.171601	-0.00692801	0.145294	0.323727	-0.25508	-0.352724	0.0517772	0.296261	-0.267021	-0.300858	-0.28687	0.225859	0.126874
Phospholipid	Phosphatidylcholine (PC)	1-palmitoyl-2-(hydroxylinoleoyl)-GPC (16:0/18:2(OH))*		100015689	100015689	-0.141027	-0.278914	0.111503	-0.212096	0.029336	-0.00306083	0.00305149	0.0177319	-0.175659	0.136015	0.00450833	-0.287057	-0.0994439	-0.131247	-0.251919	0.0693097	0.0323942	0.0732481
Phospholipid	Phosphatidylethanolamine (PE)	Glycerylphosphorylethanolamine	HMDB0000114	100001620	100001620	-0.380206	-0.56297	-0.408796	-0.0908667	0.00595719	0.085002	-0.31151	0.0237478	0.00402235	-0.164634	-0.296039	0.0164197	0.198842	0.154763	-0.0040386	-0.192163	0.307183	0.500439
Phospholipid	Phosphatidylethanolamine (PE)	O-Phosphoethanolamine	HMDB0000224	1026	1026	-0.392545	0.0748177	-0.267841	0.117833	-0.553557	0.207309	-0.240101	0.141379	0.14288	-0.118318	-0.438608	0.183321	0.164542	-0.0896731	-0.247268	-0.0808714	0.317792	0.579385
Phospholipid	Phosphatidylethanolamine (PE)	PE(16:0/18:1(9Z))	HMDB0005320	1526	1526	-0.260425	0.0813228	-0.339097	0.0458816	-0.510798	0.104843	-0.0480884	0.0885051	0.0890692	0.0818941	-0.0497325	-0.0668089	0.0856897	-0.244155	-0.051859	-0.0675008	0.105678	0.160226
Phospholipid	Phosphatidylethanolamine (PE)	PE(16:0/18:2(9Z,12Z))	HMDB0005322	100001870	100001870	-0.0150633	-0.0156654	-0.0278021	0.0666263	0.0489329	-0.00796369	0.172829	-0.0907095	-0.0936297	0.191367	0.252084	-0.00173177	0.0189814	0.13123	-0.0345197	0.172943	0.00172878	-0.0271177
Phospholipid	Phosphatidylethanolamine (PE)	PE(16:0/20:4(5Z,8Z,11Z,14Z))	HMDB0005323	100008990	100008990	-0.266531	0.0895237	-0.0823686	0.170533	-0.320048	0.00680253	-0.049767	-0.00669295	0.111885	-0.0524379	-0.0137903	0.0572114	0.178848	0.00633799	0.043425	-0.144445	0.0155123	-0.00637841
Phospholipid	Phosphatidylethanolamine (PE)	PE(18:1(9Z)/18:2(9Z,12Z))	HMDB0005349	100009078	100009078	-0.0973886	-0.0859359	-0.0751941	0.00178863	0.0340291	-0.144345	0.199409	-0.0240322	0.0281978	0.0653907	0.114756	0.0485465	-0.00179183	0.250946	-0.212709	0.13974	-0.0898286	-0.0805053
Phospholipid	Phosphatidylethanolamine (PE)	PE(16:0/16:0)	HMDB0008923	100009204	100009204	0.0614963	0.172947	-0.11554	0.308286	-0.155354	0.111605	0.137252	-0.150551	-0.129455	0.413364	0.315223	-0.176728	-0.0963402	-0.143636	0.140272	0.180702	-0.0655274	-0.0952854
Phospholipid	Phosphatidylethanolamine (PE)	PE(16:0/16:1(9Z))	HMDB0008924	100008996	100008996	0.117375	0.132996	0.176488	0.273265	-0.49741	-0.268098	-0.0832683	-0.00965116	-0.00592221	-0.0887684	0.248027	-0.283844	0.00588735	-0.390367	0.27117	-0.233669	0.01681	0.0987216
Phospholipid	Phosphatidylethanolamine (PE)	PE(16:0/18:0)	HMDB0008925	100009205	100009205	-0.276248	0.491159	-0.276248	0.639066	-0.276248	0.125806	-0.276248	-0.062261	0.231383	-0.189113	-0.276248	-0.0211607	0.0207222	-0.276248	-0.276248	-0.276248	-0.276248	-0.156278
Phospholipid	Phosphatidylethanolamine (PE)	PE(16:0/20:5(5Z,8Z,11Z,14Z,17Z))	HMDB0008939	100009209	100009209	-0.171742	0.0934392	0.118287	0.234123	-0.230381	-0.197827	0.0265035	0.0542445	-0.308737	-0.242037	0.138119	0.154316	-0.0272251	0.239699	-0.308737	-0.0582523	-0.17245	-0.308737
Phospholipid	Phosphatidylethanolamine (PE)	PE(16:0/22:6(4Z,7Z,10Z,13Z,16Z,19Z))	HMDB0008946	100008991	100008991	-0.228482	0.245992	-0.130418	0.172783	-0.508106	0.278859	-0.0781022	-0.00944785	0.0392372	0.0269217	-0.051431	0.108717	-0.000938901	-0.107769	-0.0161898	0.000938021	0.237026	0.185952
Phospholipid	Phosphatidylethanolamine (PE)	PE(18:0/18:1(9Z))	HMDB0008993	100001856	100001856	-0.443492	0.0660103	-0.449165	0.1055	-0.61356	0.174407	-0.229944	0.112825	0.179968	-0.0408753	-0.163524	0.0392699	0.105644	-0.322841	-0.160908	-0.12545	0.158668	0.122697
Phospholipid	Phosphatidylethanolamine (PE)	PE(18:0/18:2(9Z,12Z))	HMDB0008994	100008976	100008976	-0.295233	0.0301809	-0.280579	0.107941	-0.270583	0.140184	-0.137655	0.0880306	0.172051	-0.0548302	-0.0237994	0.0531837	0.142314	-0.0902211	-0.212433	-0.0107876	0.152904	0.0106725
Phospholipid	Phosphatidylethanolamine (PE)	PE(18:0/20:3(8Z,11Z,14Z))	HMDB0009002	100009215	100009215	-0.0236664	-0.116137	-0.0953312	0.0231192	0.196595	-0.057414	0.0512313	0.0678841	0.17154	0.197775	0.0252888	-0.0295485	0.155481	-1.01832	-0.400653	-0.0548223	0.0839084	-0.0774045
Phospholipid	Phosphatidylethanolamine (PE)	PE(18:0/20:4(5Z,8Z,11Z,14Z))	HMDB0009003	100021404	100021404	0.451851	0.0208686	0.0477843	-0.0213134	-0.120274	-0.392101	-0.393842	-0.438318	-0.839385	0.0843629	0.350377	0.0731811	-0.63915	-0.0786204	-0.172528	0.364255	0.0953142	0.382757
Phospholipid	Phosphatidylethanolamine (PE)	PE(18:0/22:6(4Z,7Z,10Z,13Z,16Z,19Z))	HMDB0009012	100008992	100008992	0.0164863	0.0958774	-0.224269	-0.18839	-0.310366	0.282267	-0.0167627	-0.159096	-0.115974	0.153414	0.0370946	-0.0825487	-0.128386	-0.259553	0.0720975	0.0953813	0.13461	0.0724037
Phospholipid	Phosphatidylethanolamine (PE)	PE(18:1(9Z)/20:4(5Z,8Z,11Z,14Z))	HMDB0009069	100009219	100009219	-0.526266	-0.00972609	-0.194233	0.166607	-0.455428	0.0096324	-0.0886224	0.0513109	0.238338	-0.0983238	-0.0817702	0.107763	0.225902	0.112282	-0.0191001	-0.18688	0.0395813	0.0908304
Phospholipid	Phosphatidylethanolamine (PE)	PE(18:1(9Z)/22:6(4Z,7Z,10Z,13Z,16Z,19Z))	HMDB0009078	100009220	100009220	0.201034	0.0329862	-0.075551	-0.0781665	0.00909013	-0.0252357	0.282991	-0.137909	-0.0869099	0.244056	0.179512	-0.0451751	-0.157626	0.11565	-0.00917352	0.211639	-0.0436565	0.0537295
Phospholipid	Phosphatidylethanolamine (PE)	PE(18:2(9Z,12Z)/18:2(9Z,12Z))	HMDB0009093	100009217	100009217	-0.507056	-0.0647342	-0.0630559	0.108809	-0.947053	-0.00369624	-0.00156459	0.0933637	0.0498241	-0.137705	0.00156215	0.18702	0.152679	0.415092	-0.194479	0.142327	0.1582	-0.0658743
Phospholipid	Phosphatidylethanolamine (PE)	PE(18:2(9Z,12Z)/18:3(9Z,12Z,15Z))	HMDB0009095	100009218	100009218	-0.0470037	0.301026	0.23576	0.399841	-0.252231	-0.0952669	-0.0397288	0.451571	0.801863	-0.106563	0.118348	-0.0289352	0.470689	-0.0746012	0.541724	-0.358363	0.0246199	-0.0252414
Phospholipid	Phosphatidylethanolamine (PE)	PE(18:2(9Z,12Z)/20:4(5Z,8Z,11Z,14Z))	HMDB0009102	100009222	100009222	-0.619488	0.165061	-0.129629	0.247825	-0.52815	0.0359728	-0.126724	0.229461	0.3191	-0.222504	-0.230666	0.191249	0.33046	0.165461	-0.168056	-0.233065	0.0529266	-0.0373153
Phospholipid	Phosphatidylethanolamine (PE)	1-arachidoyl-GPE (20:0)*		100015766
Phospholipid	Phosphatidylglycerol (PG)	PG(16:0/16:0)	HMDB0010570	100000652	100000652	0.407062	-0.188169	0.553056	-0.237648	0.69248	-0.647215	0.830264	-0.933582	-0.767802	0.742066	0.799228	-0.374415	-0.47219	0.158307	0.206738	0.224558	-0.502476	-0.327156
Phospholipid	Phosphatidylglycerol (PG)	PG(16:0/18:2(9Z,12Z))	HMDB0010575	1543	1543	0.0285833	0.0174265	0.137285	-0.101356	0.218196	0.0147414	0.37193	-0.232338	-0.137961	0.273111	0.270249	-0.0966992	-0.106081	0.0078185	-0.141242	-0.00788011	-0.0535391	-0.0686966
Phospholipid	Phosphatidylglycerol (PG)	PG(18:0/18:1(9Z))	HMDB0010604	100001866	100001866	0.0832079	-0.00165998	-0.0211742	-0.106615	-0.0559238	0.172129	-0.0591263	-0.0564835	-0.0210086	0.211967	0.113138	0.00165723	-0.111922	-0.0436606	0.273265	0.223315	0.141374	0.121883
Phospholipid	Phosphatidylglycerol (PG)	1-palmitoyl-2-oleoyl-GPG (16:0/18:1)		100000641	100000641	-0.113992	0.063324	0.150102	0.0261175	-0.256878	-0.0237757	0.112241	-0.150107	0.070994	0.123334	-0.0506949	0.00887172	-0.00895114	0.0279901	-0.160375	-0.255037	-0.052592	0.0692944
Phospholipid	Phosphatidylglycerol (PG)	1-stearoyl-2-linoleoyl-GPG (18:0/18:2)*		100009110	100009110	-0.189176	0.190941	0.182389	-0.0345001	-0.0733778	0.127737	0.0515546	-0.180163	0.133284	0.00136819	-0.0300805	0.0461352	0.171488	0.0277919	-0.114074	-0.310821	-0.00137006	-0.17548
Phospholipid	Phosphatidylglycerol (PG)	2-palmitoleoyl-GPC (16:1)*		100001561
Phospholipid	Phosphatidylinositol (PI)	PI(16:0/18:1(9Z))	HMDB0009783	100009066	100009066	0.0500468	-0.143758	-0.128105	-0.269332	-0.157654	0.0259412	0.152698	-0.343203	-0.0370786	0.2325	0.155168	-0.171963	-0.29225	0.203831	0.232649	0.129565	-0.0029781	0.00296925
Phospholipid	Phosphatidylinositol (PI)	PI(16:0/18:2(9Z,12Z))	HMDB0009784	1528	1528	0.0437626	-0.0842742	-0.145714	-0.0775174	0.373902	-0.0191491	0.138543	-0.221195	-0.119666	0.154893	0.342774	-0.145591	-0.0842508	0.176187	0.0187893	0.22134	0.0762729	-0.0483064
Phospholipid	Phosphatidylinositol (PI)	PI(16:0/20:4(5Z,8Z,11Z,14Z))	HMDB0009789	100008993	100008993	-0.13885	0.143462	-0.00979717	-0.129294	0.090581	0.173759	0.0515451	-0.334818	-0.277306	0.146149	-0.10555	0.0135235	0.00970212	-0.700518	-1.274	-0.429448	0.125462	0.0757317
Phospholipid	Phosphatidylinositol (PI)	PI(18:0/18:2(9Z,12Z))	HMDB0009809	100008994	100008994	0.319942	-0.032719	0.139287	-0.46191	0.694424	-0.23982	0.25664	-0.684492	-0.67092	0.310881	0.134972	-0.364635	-0.42473	0.150035	-0.0987187	0.312561	-0.00227956	0.00227438
Phospholipid	Phosphatidylinositol (PI)	PI(18:0/20:3(8Z,11Z,14Z))	HMDB0009814	100009184	100009184	0.193004	-0.0460945	-0.0114842	-0.128671	-0.0519175	0.0113538	0.0939993	-0.20907	0.0534903	0.192792	0.208834	-0.0809144	-0.157517	-0.07013	0.0910375	-0.04193	0.0408136	0.0114365
Phospholipid	Phosphatidylinositol (PI)	PI(18:0/20:4(5Z,8Z,11Z,14Z))	HMDB0009815	100000616	100000616	-0.170879	0.102978	-0.0322301	0.107916	-0.224592	0.0966517	-0.0612795	-0.141511	0.0292068	0.0804628	-0.0886425	0.106147	0.15356	-0.140596	-0.0188243	-0.184602	0.0184765	0.0969528
Phospholipid	Phosphatidylinositol (PI)	PI(18:0/22:6(4Z,7Z,10Z,13Z,16Z,19Z))	HMDB0009821	100009067	100009067	0.338249	-0.11988	0.295526	-0.372747	0.24385	-0.0230898	0.596941	-0.618927	-0.352557	0.626312	0.451934	-0.448034	-0.505444	0.0225687	0.382059	0.342843	-0.110563	-0.0590284
Phospholipid	Phosphatidylinositol (PI)	1-oleoyl-2-arachidonoyl-GPI (18:1/20:4)*		100010951	100010951	0.139736	0.269583	0.14027	-0.172269	-0.16298	0.160962	0.359834	-1.13857	-0.116902	0.21271	0.104655	-0.127966	-0.801578	-0.55779	-0.55028	-0.714163	0.187075	0.232011
Phospholipid	Phosphatidylinositol (PI)	glycerophosphoinositol*		100001621	100001621	0.54483	0.765899	0.394928	-1.06209	0.596219	0.290567	0.572234	-0.736101	-0.41126	0.440783	-0.660099	-0.833906	-0.926622	-0.902921	-0.850731	-0.622016	0.662866	0.713416
Phospholipid	Phosphatidylserine (PS)	PS(18:0/18:1(9Z))	HMDB0010163	100000639	100000639	-0.354099	0.0951468	-0.236043	0.128053	-0.359734	0.213921	0.00431161	-0.400637	-0.00433028	0.129116	-0.0047711	0.156585	0.202169	-0.0841574	-0.0713792	-0.217133	0.18618	0.205924
Phospholipid	Phosphatidylserine (PS)	PS(18:0/22:6(4Z,7Z,10Z,13Z,16Z,19Z))	HMDB0010167	100001873	100001873	0.0982569	0.00267483	0.113288	-0.287664	0.0377529	0.108617	0.28447	-0.463091	-0.33044	0.329989	-0.00268201	-0.210956	-0.176643	0.149441	-0.0794881	0.0304586	-0.210204	-0.0207567
Phospholipid	Phosphatidylserine (PS)	PS(18:0/20:3(8Z,11Z,14Z))	HMDB0012382	100010964	100010964	-0.0585963	-0.352163	-0.448925	0.430052	0.059426	-0.474387	-0.0775811	-1.06671	-0.0166742	0.0543701	0.302893	0.303931	-0.195581	-0.290418	0.0449045	0.0164007	0.0450251	0.104317
Phospholipid	Phosphatidylserine (PS)	PS(18:0/20:4(5Z,8Z,11Z,14Z))	HMDB0012383	100001872	100001872	-0.211306	0.074481	0.0123258	-0.00616601	-0.081192	0.0110214	-0.0707294	-0.357498	0.0285322	0.0495691	0.0330497	0.0226014	0.0442024	-0.0773697	-0.00301446	-0.211673	0.0030054	-0.0108112
Phospholipid	Phosphatidylserine (PS)	1-stearoyl-2-linoleoyl-GPS (18:0/18:2)		100000642	100000642	-0.0814008	0.0715499	-0.032297	-0.0941432	0.149432	0.0951472	0.148145	-0.25461	-0.0337987	0.142814	0.129753	0.0252756	-0.080241	0.0802285	-0.133914	-0.0595754	0.011489	-0.0116226
Phospholipid	Phosphatidylserine (PS)	glycerophosphoserine*		100015666	100015666	0.161438	0.236673	-0.0755926	0.010654	0.0190064	0.163804	-0.0518379	-0.0107688	-0.0205258	-0.0405067	-0.0532916	0.0308272	0.110116	-0.216761	0.0418606	-0.125406	0.0527279	-0.0193987
Phospholipid	Phospholipid Biosynthesis	cytidine 5'-diphosphocholine	HMDB0001413	1220
Phospholipid	Plasmalogen	PE(O-18:1(1Z)/20:4(5Z,8Z,11Z,14Z))	HMDB0005779	100008999	100008999	-0.507374	0.0573672	-0.213545	0.195464	-0.668638	0.135539	-0.216669	0.0340242	0.189304	-0.112866	-0.204325	0.14243	0.151475	-0.0352227	-0.0863975	-0.278825	0.151601	0.0902167
Phospholipid	Plasmalogen	PE(O-16:1(1Z)/22:6(4Z,7Z,10Z,13Z,16Z,19Z))	HMDB0005780	100009000	100009000	0.328865	0.0105375	-0.112967	-0.0106498	0.264976	0.0478829	0.0878692	-0.263732	-0.106858	0.283031	0.396371	-0.153853	-0.0637409	-0.0786494	0.0839005	0.146081	-0.106519	-0.0117584
Phospholipid	Plasmalogen	PC(16:0/P-18:1(11Z))	HMDB0007996	100009007	100009007	-0.653347	-0.0384818	0.142917	-0.0683585	-0.74948	0.0384579	-0.072605	0.0218526	0.0467309	-0.173001	-0.424061	0.0475474	-0.0113901	0.0963687	0.0112618	-0.320716	0.127216	0.0711508
Phospholipid	Plasmalogen	PC(O-16:0/18:2(9Z,12Z))	HMDB0011151	100009134	100009134	0.668849	-0.342261	0.13132	-0.346471	1.0144	-0.271474	0.246812	-0.520765	-0.372011	0.406953	0.3605	-0.375222	-0.326926	0.15965	0.121451	0.197788	-0.211214	-0.138267
Phospholipid	Plasmalogen	PC(P-16:0/16:0)	HMDB0011206	100009162	100009162	-0.35926	0.0123454	0.190977	-0.0247284	-0.49047	-0.032756	0.0251329	-0.0247322	0.0567215	-0.086734	-0.0332055	0.103525	0.126686	0.135976	-0.0124997	-0.109405	0.168825	0.137438
Phospholipid	Plasmalogen	PC(P-16:0/18:2(9Z,12Z))	HMDB0011211	100009009	100009009	-0.178487	-0.0775875	0.433265	-0.00636836	-0.481699	0.0944667	0.0349302	-0.0335198	0.0176208	-0.0151838	-0.0622356	0.023231	0.0581533	0.494842	-0.127769	-0.0611997	0.154909	0.00632806
Phospholipid	Plasmalogen	PC(P-16:0/20:4(5Z,8Z,11Z,14Z))	HMDB0011220	100009014	100009014	-0.423521	-0.0319692	0.0451475	0.0348538	-0.665864	-0.00117154	-0.0294861	0.10345	0.145124	-0.137226	-0.384796	0.0478559	0.024189	0.109986	-0.164486	-0.406737	0.00117017	0.0464255
Phospholipid	Plasmalogen	PC(P-16:0/22:6(4Z,7Z,10Z,13Z,16Z,19Z))	HMDB0011229	100009008	100009008	-0.0129703	-0.083148	-0.0514658	-0.0337641	-0.137421	0.0260414	-0.00610889	0.00668614	-0.0120054	0.0340907	0.011377	-0.0168857	0.0396975	-0.108428	0.0060718	0.0841565	0.0131094	0.00781178
Phospholipid	Plasmalogen	PC(P-18:0/22:6(4Z,7Z,10Z,13Z,16Z,19Z))	HMDB0011262	100009015	100009015	-0.140739	-0.198535	0.077038	-0.117375	-0.454973	0.232336	0.00309553	-0.0117278	-0.0940373	0.260043	-0.0927259	0.0135911	-0.109217	-0.00310514	0.29305	0.277187	0.270039	0.157341
Phospholipid	Plasmalogen	PE(P-16:0/18:1(9Z))	HMDB0011342	100009005	100009005	0.0716499	0.0049998	-0.121562	-0.0381281	0.0722086	0.0144589	0.0778133	-0.00585603	-0.00502492	0.165192	0.0816161	-0.00553735	-0.0867122	-0.0985673	-0.160747	-0.0247984	0.0127916	0.103353
Phospholipid	Plasmalogen	PE(P-16:0/18:2(9Z,12Z))	HMDB0011343	100009069	100009069	0.341555	-0.131933	0.1641	-0.0440252	0.483618	-0.149355	0.229821	-0.199809	-0.0582819	0.176773	0.332455	-0.185592	0.0340828	0.200874	-0.0352855	0.173785	-0.0884469	-0.0860729
Phospholipid	Plasmalogen	PE(P-16:0/20:4(5Z,8Z,11Z,14Z))	HMDB0011352	100009002	100009002	-0.342443	-0.00119366	-0.0722115	0.0449909	-0.465392	0.0195183	-0.0313941	0.0161315	0.063917	-0.0195544	-0.153135	0.00784769	0.00119224	0.1357	-0.0590079	-0.253631	0.0420671	0.0544965
Phospholipid	Plasmalogen	PE(P-18:0/18:1(9Z))	HMDB0011375	100008919	100008919	-0.422861	0.103057	-0.313231	0.167915	0.0441335	0.112277	-0.0180224	-0.165466	-0.270242	0.0177033	-0.199223	-0.0472938	0.0253149	-0.0495276	-0.149592	0.135183	0.147007	0.189356
Phospholipid	Plasmalogen	PE(P-18:0/18:2(9Z,12Z))	HMDB0011376	100009225	100009225	-0.289475	0.10661	-0.163386	0.205075	-0.0946727	0.0318573	-0.141033	0.220488	0.223817	-0.137277	-0.104448	0.135399	0.0898028	-0.0800388	-0.217059	-0.0329057	0.170662	0.175328
Phospholipid	Plasmalogen	PE(P-18:0/22:6(4Z,7Z,10Z,13Z,16Z,19Z))	HMDB0011394	100009004	100009004	-0.0436438	-0.00411005	-0.0657679	-0.0039853	0.00396948	0.108215	-0.0471686	-0.250762	-0.119545	0.150496	0.0854561	-0.0367819	-0.161053	0.0289962	0.352008	0.19256	0.0573452	0.0847597
Phospholipid	Plasmalogen	PC(o-16:0/18:0)	HMDB0013405	100010966	100010966	0.66933	-0.132406	0.0909599	-0.124328	0.865188	-0.0685852	0.198995	-0.361411	-0.153074	0.533461	0.464201	-0.062086	-0.171318	0.0336318	0.207144	0.501912	-0.180014	-0.0348024
Phospholipid	Plasmalogen	1-stearyl-2-arachidonoyl-GPC (O-18:0/20:4)*		100009019	100009019	-0.203487	-0.0135235	-0.124786	0.013343	0.226232	0.251056	-0.356123	0.0322452	0.0632484	-0.103613	-0.222957	0.233603	0.101906	-0.0496199	-0.0722134	-0.173605	0.331282	0.262028
Phospholipid	Plasmalogen	1-palmityl-2-palmitoyl-GPC (O-16:0/16:0)*		100015586	100015586	0.876696	-0.218909	0.252576	-0.397892	0.975701	-0.109375	0.509996	-0.512055	-0.457596	0.738135	0.531351	-0.384892	-0.381742	0.00158105	0.234684	0.360497	-0.123574	-0.00158355
Phospholipid	Secondary Metabolite	Glycerophosphoglycerol	HMDB0240316	100001619	100001619	0.0555514	0.040433	-0.013244	-0.133996	0.114032	-0.0736033	-0.183342	0.00472526	-0.0258451	-0.0659758	-0.150334	-0.0200048	0.000226867	0.0643912	-0.000226918	0.0843009	0.0825739	0.329481
Sphingosines & Derivatives	Dihydrosphingomyelins	SM(d18:0/16:0)	HMDB0010168	100008954	100008954	-0.442504	0.30202	-0.263019	0.194072	-0.743917	0.193196	-0.253221	0.239498	0.207801	-0.244387	-0.303639	0.23697	0.352481	-0.383805	-0.340101	-0.239681	0.339951	0.406228
Sphingosines & Derivatives	Dihydrosphingomyelins	SM(d18:0/18:0)	HMDB0012087	100009027	100009027	-0.71084	0.227539	-0.107114	0.0832239	-1.06422	0.131727	-0.324118	0.205061	0.158055	-0.331064	-0.416297	0.149397	0.215508	-0.168711	-0.0907841	-0.561798	0.23119	0.136856
Sphingosines & Derivatives	Dihydrosphingomyelins	SM(d18:0/20:0)	HMDB0012090	100015786	100015786	-0.618516	0.340321	-0.122412	0.33876	-0.870714	0.140018	-0.149333	0.0484391	0.0902959	-0.20289	-0.25704	0.252052	0.295393	-0.37113	0.0368907	-0.427969	-0.00360712	0.00359416
Sphingosines & Derivatives	Dihydrosphingomyelins	SM(d18:0/22:0)	HMDB0012091	100009026	100009026	-0.480212	0.70964	-0.182141	0.564482	-1.48445	0.362979	-0.171457	0.137663	0.368653	-0.294129	-0.319759	0.551298	0.298591	-0.19902	-0.0733839	-0.600522	0.0683649	0.153319
Sphingosines & Derivatives	Sphingolipid Synthesis	sphingadienine		100015643	100015643	0.681607	0.287169	-0.341778	-0.0455645	1.78382	0.158816	-0.278113	0.0923853	-0.340132	-0.00633439	0.426971	-0.343558	-0.0424114	-0.33852	0.0379656	0.00629452	-0.223297	0.258462
Sphingosines & Derivatives	Sphingolipid Synthesis	sphinganine	HMDB0000269	313
Sphingosines & Derivatives	Sphingolipid Synthesis	phytosphingosine	HMDB0004610	469
Sphingosines & Derivatives	Sphingomyelins	SM(d18:1/18:0)	HMDB0001348	1538	1538	-0.447752	0.0250869	-0.0257325	0.179923	-0.594629	0.0937881	-0.190466	0.216419	0.159288	-0.240822	-0.280616	0.14005	0.136577	-0.124554	-0.0946177	-0.430701	0.184829	0.1675
Sphingosines & Derivatives	Sphingomyelins	SM(d18:1/16:0)	HMDB0010169	100002107	100002107	-0.0486255	-0.0015561	-0.0205156	-0.00327593	-0.260323	0.018255	0.0283182	0.037245	-0.0151405	0.0520973	-0.0125152	0.00155368	0.0169202	0.00474111	-0.0750661	0.00593295	-0.0248222	0.0516961
Sphingosines & Derivatives	Sphingomyelins	SM(d18:1/24:0)	HMDB0011697	100006298	100006298	-0.728799	0.381452	-0.311638	0.340192	-1.00847	0.212631	-0.357595	0.0857385	0.224162	-0.22682	-0.2377	0.212074	0.188905	-0.181054	-0.0137155	-0.252048	0.0135299	0.111508
Sphingosines & Derivatives	Sphingomyelins	SM(d18:1/14:0)	HMDB0012097	100004328	100004328	-0.197931	0.00108238	0.0361746	0.066781	-0.436726	-0.0397204	-0.0950834	0.168556	0.152616	-0.0693745	-0.292415	0.0281582	-0.0609079	0.0685659	-0.00108356	-0.294293	0.0167079	0.0476067
Sphingosines & Derivatives	Sphingomyelins	SM(d18:1/18:1(9Z))	HMDB0012101	100002106	100002106	-0.250279	0.211993	-0.187312	0.17841	-0.458172	0.416211	-0.537062	0.311256	0.198485	-0.32829	-0.450544	0.190258	0.153398	-0.181268	-0.473615	-0.515619	0.262986	0.204758
Sphingosines & Derivatives	Sphingomyelins	SM(d18:1/20:0)	HMDB0012102	100006290	100006290	-0.580436	0.0244756	-0.148337	0.137044	-0.803897	0.0751878	-0.176131	0.104956	0.130722	-0.160916	-0.286889	0.152567	0.102059	-0.1635	-0.0250898	-0.287453	0.148238	0.0517868
Sphingosines & Derivatives	Sphingomyelins	SM(d18:1/22:0)	HMDB0012103	100006294	100006294	-0.518993	0.376819	-0.157931	0.248001	-0.821076	0.2445	-0.213093	0.119972	0.191379	-0.144308	-0.428603	0.256738	0.181051	-0.252362	-0.136353	-0.426553	0.27818	0.312485
Sphingosines & Derivatives	Sphingomyelins	SM(d18:1/22:1(13Z))	HMDB0012104	100006295	100006295	-0.259702	0.246598	-0.178438	0.155174	-0.392451	0.17212	-0.316209	0.125275	0.192614	-0.143247	-0.381255	0.205823	0.209731	-0.206487	-0.282511	-0.405493	0.204826	0.186791
Sphingosines & Derivatives	Sphingomyelins	SM(d18:1/23:0)	HMDB0012105	100008955	100008955	-0.531822	0.0356898	-0.36753	0.125436	-0.799792	0.109782	0.0746076	-0.0879796	0.131262	-0.139322	-0.145913	0.052478	0.118813	-0.266853	-0.0370108	-0.0540652	0.0765112	0.113292
Sphingosines & Derivatives	Sphingomyelins	SM(d18:1/24:1(15Z))	HMDB0012107	100005986	100005986	-0.512726	0.145162	-0.128222	0.089658	-0.763188	0.113994	-0.152073	0.0845595	0.171042	-0.0923758	-0.240976	0.149572	0.185989	-0.235768	-0.15552	-0.170634	0.205601	0.251987
Sphingosines & Derivatives	Sphingomyelins	SM(d18:1/20:1(11Z))	HMDB0240610	100006292	100006292	-0.0512779	0.196848	-0.140439	0.255501	-0.157358	0.467044	-0.440377	0.313892	0.32864	-0.312833	-0.444933	0.157217	0.0487762	-0.219996	-0.350894	-0.732216	0.299479	0.113268
Sphingosines & Derivatives	Sphingomyelins	SM(d16:1/17:0)	HMDB0240617	100006314	100006314	-0.326888	0.157278	-0.123216	0.15363	-0.45176	0.109768	0.0137889	0.0710304	0.250829	-0.165966	-0.349416	-0.0139816	0.100049	-0.113159	-0.210119	-0.258214	0.106095	0.125548
Sphingosines & Derivatives	Sphingomyelins	SM(d16:1/23:0)	HMDB0240619	100009025	100009025	-0.415296	-0.059191	-0.131554	0.183385	-0.631788	0.0475925	0.295515	-0.0899179	0.226516	-0.0032603	-0.181008	0.0825692	0.0418726	-0.132641	0.0032497	-0.111809	0.0636898	0.135325
Sphingosines & Derivatives	Sphingomyelins	SM(d17:1/18:0)	HMDB0240620	100008920	100008920	-0.449336	-0.0775612	-0.224439	0.085135	-0.555417	0.130771	0.0942743	0.0933572	0.0482454	-0.0853841	-0.181499	0.0688663	0.0331938	-0.349936	-0.314508	-0.0343336	0.221664	0.215144
Sphingosines & Derivatives	Sphingomyelins	SM(d18:2(4E,14Z)/23:0)	HMDB0240634	100008956	100008956	-0.0753927	-0.158543	-0.41607	-0.0732726	-0.165614	0.17812	0.326361	-0.156863	0.0479799	0.172303	0.0507172	-0.0503985	0.0642305	-0.319455	-0.0588391	0.236464	0.150275	0.236425
Sphingosines & Derivatives	Sphingomyelins	SM(d18:2(4E,14Z)/24:1(15Z))	HMDB0240636	100008957	100008957	-0.223258	0.0698718	-0.0230456	-0.0115469	-0.419149	-0.0290164	0.0552557	0.0114151	0.103319	0.087288	-0.0249522	0.0179533	0.201377	-0.125339	-0.109947	-0.0218207	0.0560596	0.0901759
Sphingosines & Derivatives	Sphingomyelins	SM(d18:2(4E,14Z)/14:0)	HMDB0240637	100005985	100005985	-0.0345436	0.211521	-0.00533875	0.0297956	-0.283254	0.0572128	-0.18731	0.176012	0.122473	0.0053104	-0.250817	0.00954702	0.0385743	0.301386	-0.250862	-0.575404	-0.0788947	-0.054555
Sphingosines & Derivatives	Sphingomyelins	SM(d18:2(4E,14Z)/16:0)	HMDB0240638	100004329	100004329	0.0800553	0.0304911	0.0729421	-0.0275345	-0.156542	0.0955425	0.0497661	-0.0719897	-0.0898004	0.140504	0.00955363	-0.0346715	-0.0350659	0.0363991	-0.330045	-0.00964578	-0.0254025	0.0550208
Sphingosines & Derivatives	Sphingomyelins	SM(d18:2(4E,14Z)/24:2(5Z,9Z))	HMDB0240644	100015789	100015789	-0.0289106	0.0397069	0.235072	-0.0637815	-0.226719	-0.016484	0.141709	0.0162167	-0.0419984	0.155204	0.143894	-0.241517	0.147854	0.0353741	0.0858494	-0.15553	-0.169971	-0.289135
Sphingosines & Derivatives	Sphingomyelins	SM(d18:2(4E,14Z)/23:1(9Z))	HMDB0240668	100015791	100015791	-0.144334	0.131752	-0.0868841	-0.00954852	-0.318193	0.161273	0.366274	-0.0273118	0.152577	0.121549	-0.278427	-0.055736	0.212314	-0.191207	0.0564509	-0.083189	0.00945821	0.232674
Sphingosines & Derivatives	Sphingomyelins	SM(d18:1/22:2(13Z,16Z))	HMDB0240670	100006296	100006296	0.331121	0.183811	-0.0944925	-0.116316	-0.103067	0.072047	0.155012	0.194111	0.261592	0.0465304	-0.0752398	-0.0900737	0.0183038	0.0103132	-0.0588975	-0.0104206	-0.101196	-0.0974854
Sphingosines & Derivatives	Sphingomyelins	SM(d16:2(4E,8Z)/23:0)	HMDB0240676	100015790	100015790	0.157998	-0.213053	-0.4007	0.0434346	0.0221722	0.419293	0.329947	-0.142941	-0.0325875	0.142118	-0.436257	-0.0509092	-0.0226749	-0.240314	-0.32612	0.0385871	0.123796	0.282007
Sphingosines & Derivatives	Sphingomyelins	SM(d17:2(4E,8Z)/16:0)	HMDB0240677	100015793	100015793	0.029503	-0.103577	0.0889209	-0.129458	-0.297037	0.165846	0.0602851	-0.0103153	0.0206129	0.152194	-0.30888	0.0267277	-0.189865	0.191392	-0.438818	-0.225549	-0.0969244	0.01021
Sphingosines & Derivatives	Sphingomyelins	sphingomyelin (d18:1/19:0, d19:1/18:0)*		100015787	100015787	-0.333309	-0.261959	-0.229575	0.069722	-0.551472	0.0465077	0.39491	0.00854371	0.114299	-0.000113331	-0.0495475	-0.047738	-0.0207444	-0.227047	0.000113318	0.00232908	0.0470618	0.0377376
Sphingosines & Derivatives	Sphingomyelins	hydroxypalmitoyl sphingomyelin (d18:1/16:0(OH))**		100021000	100021000	-0.322002	-0.084883	-0.0357265	-0.0384712	-0.982005	0.36196	-0.164666	-0.0159741	0.0421099	-0.031102	-0.0706196	0.188983	0.160292	0.0157229	0.0575489	0.187247	0.376272	0.324321
Sphingosines & Derivatives	Sphingosines	Sphingosine	HMDB0000252	297	297	0.352972	-0.113288	-0.360985	-0.0228514	1.26527	0.143318	-0.176407	0.117716	-0.21807	0.0223409	0.299936	-0.314346	-0.0238327	-0.21344	0.192239	0.119148	-0.0978954	0.215629
Sphingosines & Derivatives	Sphingosines	hexadecasphingosine (d16:1)*		100015723	100015723	0.261967	-0.232691	-0.232691	0.16481	1.15196	-0.0168479	-0.232691	-0.232691	-0.232691	0	-0.232691	-0.232691	-0.100599	-0.126775	-0.232691	-0.232691	-0.232691	0.373706
Sphingosines & Derivatives	Sphingosines	heptadecasphingosine (d17:1)		100015724	100015724	0.248654	0.106486	-0.55499	-0.00754688	1.29417	0.00749035	-0.210202	0.0480438	-0.0859715	-0.0627052	0.0981747	-0.155448	-0.115813	-0.143242	0.0789364	0.0106907	-0.402335	0.198377
Sterols	Bile Acid	beta-muricholate	HMDB0000415	100001066
Sterols	Bile Acid	tauro-beta-muricholate	HMDB0000932	100001250
Sterols	Bile Acid Biosynthesis	deoxycholate	HMDB0000626	302
Sterols	Bile Acid Biosynthesis	glycocholate	HMDB0000138	342
Sterols	Bile Acid Biosynthesis	taurochenodeoxycholate	HMDB0000951	1629
Sterols	Bile Acid Biosynthesis	taurocholate	HMDB0000036	1648
Sterols	Bile Acid Biosynthesis	taurodeoxycholate	HMDB0000896	1668
Sterols	Bile Acid Biosynthesis	cholate	HMDB0000619	136
Sterols	Corticosteroids	Corticosterone	HMDB0001547	272	272	-1.16309	0.416326	0.385224	0.0373317	-0.809266	0.394154	-0.95621	-0.207325	-0.905954	-0.760578	-1.04884	-0.0387796	0.326222	1.29186	-1.69233	1.1759	0.630138	0.633666
Sterols	Sterol	Cholesterol	HMDB0000067	266	266	-0.091475	0.0117454	-0.0279146	0.00125852	-0.00126011	-0.0918949	0.0955565	0.0119299	0.0122798	0.00426335	-0.00703927	-0.0706459	0.0558711	-0.112762	0.112012	-0.00514534	-0.0724356	0.00596256
Sterols	Sterol	Cholesterol sulfate	HMDB0000653	100001606	100001606	-0.468847	0.0862412	-0.290872	0.107742	0.00578532	0.0457687	-0.286463	0.0359179	0.185792	-0.305159	-0.222386	0.151997	-0.00581899	-0.303174	-0.193723	-0.50942	0.143127	0.0837227
Sterols	Sterol	Cholestenone	HMDB0000921	100002227	100002227	-0.405088	-0.0764334	-0.475973	0.286639	0.246958	-0.0109034	0.0107858	0.252224	0.210017	0.242234	-0.0809087	-0.10321	-0.0834221	-0.582399	-0.425399	0.111108	0.0749336	0.496229
Sterols	Sterol	Campesterol	HMDB0002869	100001269	100001269	0.0741954	-0.368468	0.224694	-0.498315	0.0387838	-0.337655	0.238574	-0.219864	-0.395667	0.563696	0.228759	-0.236835	-0.147261	-0.0189462	0.032851	0.366228	0.0185939	-0.357681
Sterols	Sterol	7b-Hydroxycholesterol	HMDB0006119	100005999	100005999	-0.141532	-1.37026	-0.540157	-1.37026	0.266095	-1.37026	0.043509	-1.33038	-1.37026	0.124091	0.142544	-1.37026	-1.37026	-1.31518	0	0.100951	-1.37026	-1.37026
Sterols	Sterol	3 beta-Hydroxy-5-cholestenoate	HMDB0012453	100006370	100006370	0.495553	0.75494	-0.646972	-0.0387333	0.423507	0.0456055	-0.703785	-0.703785	-0.259861	-0.703785	-0.162489	0.147313	0.367355	-0.703785	-0.703785	-0.703785	0	-0.46759
Sterols	Sterol	7alpha-Hydroxy-3-oxo-4-cholestenoate	HMDB0012458	100001609	100001609	-0.114726	0.697961	0.148654	0.178434	0.0535284	-0.0794221	0.213532	0.250133	0.00127995	-0.188381	-0.00128159	-0.350124	-0.609814	-0.343555	0.215009	0.0352412	-0.641201	-0.50989
Sterols	Sterol	3beta,7beta-dihydroxy-5-cholestenoate		100001774	100001774	0.201046	0.828669	-0.384286	0.176253	-0.182968	0.13084	-0.326041	0.173794	0.139245	-0.328026	-0.109334	0.0568622	0.382468	-1.63524	-0.0227276	-0.341228	-0.151752	0.0222225
Sterols	Taurinated bile acids and derivatives	tauroursodeoxycholate	HMDB0000874	100002912

## Sheet: Suggestion1
	Distribution of 'SUPER_PATHWAY'
		Biochemicals	Count of SUPER_PATHWAY
		Phospholipid	179
		Fatty Acids & Derivatives	110
		Acyl Carnitine	56
		Sphingosines & Derivatives	35
		Acyl Glycerol	32
		Sterols	18
		Acyl Glycine	15
		Ceramides	10
		Acyl Amine	9
		Acyl Choline	8
		Grand Total	472
